# Supplementary material for: (E)-3-(1,3-Diphenyl-1H-pyrazol-4-yl)-1-(thia­zol-2-yl)prop-2-en-1-one
Source: IUCrdata. 2023 Nov 21;8(Pt 11):x230997. doi: 10.1107/S2414314623009975 (PMC10833127; doi:10.1107/S2414314623009975)
Supplement: Supplementary file 1 [file x-08-x230997-sup1.cif]

##############################################################################
#                                                                            #
# This CIF contains the data for a data article accepted for                 #
# publication in IUCrData. It conforms to the requirements of                #
# Notes for Authors for IUCrData, and has been                               #
# peer reviewed under the auspices of IUCrData.                              #
#                                                                            #
# Full details of the Crystallographic Information File format               #
# are given in the paper "The Crystallographic Information File (CIF):       #
# a New Standard Archive File for Crystallography" by S. R. Hall, F. H.      #
# Allen and I. D. Brown [Acta Cryst. (1991), A47, 655-685].                  #
#                                                                            #
# The current version of the core CIF dictionary is obtainable from          #
# ftp://ftp.iucr.org/pub/cif_core.dic.                                       #
#                                                                            #
# Software is freely available for graphical display of the structure(s)     #
# in this CIF. For information consult the CIF software page                 #
# http://www.iucr.org/resources/cif/software.                                #
#                                                                            #
# This file may be used for bona fide research purposes within the           #
# scientific community so long as proper attribution is given to the data    # 
# article from which it was obtained.                                        #
#                                                                            #
##############################################################################
data_I
_audit_creation_method     'SHELXL-2014/7'
_journal_date_recd_electronic     2023-11-07
_journal_date_accepted     2023-11-16
_journal_name_full     'IUCrData'
_journal_year     2023
_journal_volume     8
_journal_issue     11
_journal_page_first     0
_journal_page_last     0
_journal_paper_category     HO
_journal_paper_doi     10.1107/S2414314623009975
_journal_coeditor_code     HB4458
_publ_contact_author_name     'Dongsoo Koh'
_publ_contact_author_address
;
Department of Applied Chemistry,
Dongduk Women's University,
Seoul 136-714, Republic of Korea
;
_publ_contact_author_email     'dskoh@dongduk.ac.kr'
_publ_contact_author_fax     ?
_publ_contact_author_phone     '821039994512'
_publ_section_title
;\
(<i>E</i>)-3-(1,3-Diphenyl-1<i>H</i>-pyrazol-4-yl)-1-(thiazol-2-yl)prop-2-en-1-\
one
;
loop_
    _publ_author_name
    _publ_author_footnote
    _publ_author_address
    'Koh, Dongsoo' .
;
Department of Applied Chemistry,
Dongduk Women's University,
Seoul 136-714, Republic of Korea
;
_publ_section_synopsis
;
The crystal structure of a heterocycles containing chalcone is reported.
;
_chemical_name_systematic
;\
(<i>E</i>)-3-(1,3-Diphenyl-1<i>H</i>-pyrazol-4-yl)-\
1-(thiazol-2-yl)prop-2-en-1-one
;
_chemical_name_common     ?
_chemical_formula_moiety     'C21 H15 N3 O S'
_chemical_formula_sum     'C21 H15 N3 O S'
_chemical_formula_iupac     'C21 H15 N3 O S'
_chemical_formula_weight     357.42
_chemical_melting_point     ?
_space_group_crystal_system     monoclinic
_space_group_name_H-M_alt     'P 21/c'
_space_group_name_Hall     '-P 2ybc'
loop_
    _space_group_symop_operation_xyz
    'x, y, z'
    '-x, y+1/2, -z+1/2'
    '-x, -y, -z'
    'x, -y-1/2, z-1/2'
_cell_length_a     9.3312(19)
_cell_length_b     19.124(4)
_cell_length_c     9.977(2)
_cell_angle_alpha     90
_cell_angle_beta     95.453(7)
_cell_angle_gamma     90
_cell_volume     1772.4(6)
_cell_formula_units_Z     4
_cell_measurement_reflns_used     5689
_cell_measurement_theta_min     2.19
_cell_measurement_theta_max     27.35
_cell_measurement_temperature     223(2)
_exptl_crystal_description     block
_exptl_crystal_colour     colourless
_exptl_crystal_size_max     0.142
_exptl_crystal_size_mid     0.139
_exptl_crystal_size_min     0.060
_exptl_crystal_density_diffrn     1.339
_exptl_crystal_density_meas     ?
_exptl_crystal_density_method     ?
_exptl_crystal_F_000     744
_exptl_absorpt_coefficient_mu     0.197
_exptl_absorpt_correction_type     multi-scan
_exptl_absorpt_process_details
;
(SADABS; Krause <i>et al.</i>,  2015)
;
_exptl_absorpt_correction_T_min     0.6730
_exptl_absorpt_correction_T_max     0.7457
_diffrn_ambient_temperature     223(2)
_diffrn_source     ?
_diffrn_radiation_type     MoK\a
_diffrn_radiation_wavelength     0.71073
_diffrn_measurement_device_type     'Bruker PHOTON III M14'
_diffrn_measurement_method     '\f and \w scans'
_diffrn_detector_area_resol_mean     ?
_diffrn_reflns_number     39547
_diffrn_reflns_av_R_equivalents     0.0873
_diffrn_reflns_av_unetI/netI     0.0512
_diffrn_reflns_theta_min     2.192
_diffrn_reflns_theta_max     28.324
_diffrn_reflns_theta_full     25.242
_diffrn_measured_fraction_theta_max     1.000
_diffrn_measured_fraction_theta_full     0.999
_diffrn_reflns_limit_h_min     -12
_diffrn_reflns_limit_h_max     12
_diffrn_reflns_limit_k_min     -25
_diffrn_reflns_limit_k_max     25
_diffrn_reflns_limit_l_min     -13
_diffrn_reflns_limit_l_max     13
_diffrn_standards_number     1
_diffrn_standards_interval_count     1
_diffrn_standards_interval_time     1
_diffrn_standards_decay_%     1
_refine_special_details     ?
_reflns_number_total     4419
_reflns_number_gt     2775
_reflns_threshold_expression     'I > 2\s(I)'
_refine_ls_structure_factor_coef     Fsqd
_refine_ls_matrix_type     full
_refine_ls_R_factor_all     0.0948
_refine_ls_R_factor_gt     0.0458
_refine_ls_wR_factor_gt     0.0999
_refine_ls_wR_factor_ref     0.1269
_refine_ls_goodness_of_fit_ref     1.022
_refine_ls_restrained_S_all     1.022
_refine_ls_number_reflns     4419
_refine_ls_number_parameters     235
_refine_ls_number_restraints     0
_refine_ls_hydrogen_treatment     constr
_refine_ls_weighting_scheme     calc
_refine_ls_weighting_details
              'w=1/[\s^2^(Fo^2^)+(0.0454P)^2^+0.6998P] where P=(Fo^2^+2Fc^2^)/3'
_atom_sites_solution_hydrogens     geom
_atom_sites_solution_primary     direct
_atom_sites_solution_secondary     ?
_refine_ls_shift/su_max     0.000
_refine_ls_shift/su_mean     0.000
_refine_diff_density_max     0.227
_refine_diff_density_min     -0.261
_refine_ls_extinction_method     none
_refine_ls_extinction_coef     .
loop_
    _atom_type_symbol
    _atom_type_description
    _atom_type_scat_dispersion_real
    _atom_type_scat_dispersion_imag
    _atom_type_scat_source
    'C' 'C' 0.0033 0.0016
                         'International Tables Vol C Tables 4.2.6.8 and 6.1.1.4'
    'H' 'H' 0.0000 0.0000
                         'International Tables Vol C Tables 4.2.6.8 and 6.1.1.4'
    'N' 'N' 0.0061 0.0033
                         'International Tables Vol C Tables 4.2.6.8 and 6.1.1.4'
    'O' 'O' 0.0106 0.0060
                         'International Tables Vol C Tables 4.2.6.8 and 6.1.1.4'
    'S' 'S' 0.1246 0.1234
                         'International Tables Vol C Tables 4.2.6.8 and 6.1.1.4'
_computing_data_collection
;
APEX2 (Bruker, 2012)
;
_computing_cell_refinement
;
SAINT (Bruker, 2012)
;
_computing_data_reduction
;
SAINT (Bruker, 2012)
;
_computing_structure_solution
;
SHELXS (Sheldrick, 2008)
;
_computing_structure_refinement
;
SHELXL2014 (Sheldrick, 2015)
;
_computing_molecular_graphics
;
SHELXTL (Sheldrick, 2008)
;
_computing_publication_material
;
publCIF (Westrip, 2010)
;
loop_
    _atom_site_type_symbol
    _atom_site_label
    _atom_site_fract_x
    _atom_site_fract_y
    _atom_site_fract_z
    _atom_site_U_iso_or_equiv
    _atom_site_adp_type
    _atom_site_calc_flag
    _atom_site_occupancy
    _atom_site_disorder_assembly
    _atom_site_disorder_group
    C C1 0.2731(2) 0.79486(10) 0.16701(19) 0.0354(5) Uani d 1 . .
    C C2 0.1738(2) 0.75669(10) 0.06690(19) 0.0341(4) Uani d 1 . .
    C C3 0.0728(2) 0.67220(12) -0.0560(2) 0.0479(6) Uani d 1 . .
    H H3 0.0573 0.6258 -0.0852 0.058 Uiso calc 1 . .
    C C4 -0.0034(2) 0.72640(12) -0.1141(2) 0.0507(6) Uani d 1 . .
    H H4 -0.0760 0.7223 -0.1858 0.061 Uiso calc 1 . .
    C C5 0.3616(2) 0.75244(11) 0.26503(19) 0.0344(4) Uani d 1 . .
    H H5 0.3527 0.7035 0.2626 0.041 Uiso calc 1 . .
    C C6 0.4552(2) 0.78221(11) 0.35826(19) 0.0351(5) Uani d 1 . .
    H H6 0.4625 0.8312 0.3574 0.042 Uiso calc 1 . .
    C C7 0.5459(2) 0.74495(10) 0.45999(19) 0.0334(4) Uani d 1 . .
    C C8 0.6387(2) 0.77245(10) 0.56977(18) 0.0310(4) Uani d 1 . .
    C C9 0.5630(2) 0.67337(11) 0.4714(2) 0.0381(5) Uani d 1 . .
    H H9 0.5168 0.6396 0.4141 0.046 Uiso calc 1 . .
    C C10 0.6660(2) 0.84560(10) 0.61250(19) 0.0319(4) Uani d 1 . .
    C C11 0.5555(2) 0.89512(11) 0.6078(2) 0.0377(5) Uani d 1 . .
    H H11 0.4613 0.8823 0.5754 0.045 Uiso calc 1 . .
    C C12 0.5843(2) 0.96321(11) 0.6506(2) 0.0439(5) Uani d 1 . .
    H H12 0.5095 0.9963 0.6462 0.053 Uiso calc 1 . .
    C C13 0.7219(3) 0.98278(11) 0.6996(2) 0.0469(6) Uani d 1 . .
    H H13 0.7408 1.0290 0.7281 0.056 Uiso calc 1 . .
    C C14 0.8320(2) 0.93384(12) 0.7065(2) 0.0469(5) Uani d 1 . .
    H H14 0.9256 0.9466 0.7410 0.056 Uiso calc 1 . .
    C C15 0.8040(2) 0.86618(11) 0.6625(2) 0.0390(5) Uani d 1 . .
    H H15 0.8795 0.8335 0.6665 0.047 Uiso calc 1 . .
    C C16 0.7007(2) 0.59418(10) 0.6352(2) 0.0343(4) Uani d 1 . .
    C C17 0.6949(2) 0.53556(11) 0.5536(2) 0.0469(6) Uani d 1 . .
    H H17 0.6646 0.5396 0.4614 0.056 Uiso calc 1 . .
    C C18 0.7338(3) 0.47096(11) 0.6082(2) 0.0508(6) Uani d 1 . .
    H H18 0.7297 0.4311 0.5528 0.061 Uiso calc 1 . .
    C C19 0.7785(2) 0.46486(11) 0.7432(2) 0.0460(5) Uani d 1 . .
    H H19 0.8041 0.4209 0.7804 0.055 Uiso calc 1 . .
    C C20 0.7852(2) 0.52363(11) 0.8236(2) 0.0430(5) Uani d 1 . .
    H H20 0.8169 0.5195 0.9155 0.052 Uiso calc 1 . .
    C C21 0.7461(2) 0.58883(10) 0.7711(2) 0.0368(5) Uani d 1 . .
    H H21 0.7502 0.6286 0.8268 0.044 Uiso calc 1 . .
    N N1 0.17339(18) 0.68897(9) 0.04742(17) 0.0402(4) Uani d 1 . .
    N N2 0.70582(17) 0.72116(8) 0.64143(16) 0.0331(4) Uani d 1 . .
    N N3 0.65750(17) 0.66057(8) 0.57930(16) 0.0346(4) Uani d 1 . .
    O O1 0.27593(18) 0.85888(7) 0.16369(15) 0.0524(4) Uani d 1 . .
    S S1 0.05109(6) 0.80275(3) -0.03886(6) 0.04908(19) Uani d 1 . .
loop_
    _atom_site_aniso_label
    _atom_site_aniso_U_11
    _atom_site_aniso_U_22
    _atom_site_aniso_U_33
    _atom_site_aniso_U_12
    _atom_site_aniso_U_13
    _atom_site_aniso_U_23
    C1 0.0378(11) 0.0392(12) 0.0279(10) 0.0014(9) -0.0039(9) 0.0013(8)
    C2 0.0328(10) 0.0415(11) 0.0265(10) -0.0015(8) -0.0045(8) 0.0049(8)
    C3 0.0501(13) 0.0512(13) 0.0395(13) -0.0160(11) -0.0110(10) 0.0025(10)
    C4 0.0437(13) 0.0643(15) 0.0406(13) -0.0163(11) -0.0145(10) 0.0100(11)
    C5 0.0363(10) 0.0367(11) 0.0287(10) 0.0006(8) -0.0046(8) -0.0002(8)
    C6 0.0366(11) 0.0390(11) 0.0287(10) 0.0005(8) -0.0028(9) 0.0028(8)
    C7 0.0315(10) 0.0399(11) 0.0273(10) -0.0008(8) -0.0053(8) 0.0000(8)
    C8 0.0284(9) 0.0375(11) 0.0265(10) 0.0008(8) -0.0006(8) 0.0003(8)
    C9 0.0387(11) 0.0428(12) 0.0304(11) -0.0017(9) -0.0091(9) -0.0023(9)
    C10 0.0329(10) 0.0375(11) 0.0243(9) -0.0009(8) -0.0031(8) 0.0022(8)
    C11 0.0333(11) 0.0452(12) 0.0332(11) 0.0022(9) -0.0037(9) 0.0018(9)
    C12 0.0494(13) 0.0415(12) 0.0405(12) 0.0103(10) 0.0022(10) 0.0027(10)
    C13 0.0605(15) 0.0383(12) 0.0414(13) -0.0072(10) 0.0023(11) -0.0039(10)
    C14 0.0422(12) 0.0509(13) 0.0455(13) -0.0087(10) -0.0063(10) -0.0054(11)
    C15 0.0339(11) 0.0428(12) 0.0387(12) 0.0018(9) -0.0054(9) 0.0006(9)
    C16 0.0319(10) 0.0370(11) 0.0329(11) 0.0023(8) -0.0027(8) 0.0000(8)
    C17 0.0585(14) 0.0443(13) 0.0355(12) 0.0063(11) -0.0076(11) -0.0071(10)
    C18 0.0562(14) 0.0394(12) 0.0549(15) 0.0064(11) -0.0044(12) -0.0097(11)
    C19 0.0418(12) 0.0362(12) 0.0584(15) 0.0019(9) -0.0039(11) 0.0052(10)
    C20 0.0422(12) 0.0475(13) 0.0375(12) -0.0017(10) -0.0058(10) 0.0091(10)
    C21 0.0383(11) 0.0391(11) 0.0317(11) -0.0005(9) -0.0034(9) -0.0016(9)
    N1 0.0417(10) 0.0415(10) 0.0350(10) -0.0047(8) -0.0079(8) 0.0026(8)
    N2 0.0339(9) 0.0344(9) 0.0294(9) 0.0003(7) -0.0051(7) -0.0020(7)
    N3 0.0372(9) 0.0365(9) 0.0284(9) 0.0006(7) -0.0064(7) -0.0031(7)
    O1 0.0707(11) 0.0368(9) 0.0453(9) 0.0022(7) -0.0176(8) 0.0020(7)
    S1 0.0457(3) 0.0520(4) 0.0454(3) 0.0003(3) -0.0178(3) 0.0110(3)
_geom_special_details
;
 All esds (except the esd in the dihedral angle between two l.s. planes)
 are estimated using the full covariance matrix.  The cell esds are taken
 into account individually in the estimation of esds in distances, angles
 and torsion angles; correlations between esds in cell parameters are only
 used when they are defined by crystal symmetry.  An approximate (isotropic)
 treatment of cell esds is used for estimating esds involving l.s. planes.
;
loop_
    _geom_bond_atom_site_label_1
    _geom_bond_atom_site_label_2
    _geom_bond_site_symmetry_2
    _geom_bond_distance
    _geom_bond_publ_flag
    C1 O1 . 1.225(2) ?
    C1 C5 . 1.464(3) ?
    C1 C2 . 1.488(3) ?
    C2 N1 . 1.310(3) ?
    C2 S1 . 1.7235(19) ?
    C3 C4 . 1.356(3) ?
    C3 N1 . 1.366(3) ?
    C3 H3 . 0.9400 ?
    C4 S1 . 1.698(2) ?
    C4 H4 . 0.9400 ?
    C5 C6 . 1.341(3) ?
    C5 H5 . 0.9400 ?
    C6 C7 . 1.446(3) ?
    C6 H6 . 0.9400 ?
    C7 C9 . 1.382(3) ?
    C7 C8 . 1.430(2) ?
    C8 N2 . 1.334(2) ?
    C8 C10 . 1.478(3) ?
    C9 N3 . 1.348(2) ?
    C9 H9 . 0.9400 ?
    C10 C15 . 1.393(3) ?
    C10 C11 . 1.397(3) ?
    C11 C12 . 1.389(3) ?
    C11 H11 . 0.9400 ?
    C12 C13 . 1.381(3) ?
    C12 H12 . 0.9400 ?
    C13 C14 . 1.387(3) ?
    C13 H13 . 0.9400 ?
    C14 C15 . 1.383(3) ?
    C14 H14 . 0.9400 ?
    C15 H15 . 0.9400 ?
    C16 C17 . 1.383(3) ?
    C16 C21 . 1.386(3) ?
    C16 N3 . 1.429(2) ?
    C17 C18 . 1.384(3) ?
    C17 H17 . 0.9400 ?
    C18 C19 . 1.377(3) ?
    C18 H18 . 0.9400 ?
    C19 C20 . 1.379(3) ?
    C19 H19 . 0.9400 ?
    C20 C21 . 1.388(3) ?
    C20 H20 . 0.9400 ?
    C21 H21 . 0.9400 ?
    N2 N3 . 1.370(2) ?
loop_
    _geom_angle_atom_site_label_1
    _geom_angle_atom_site_label_2
    _geom_angle_atom_site_label_3
    _geom_angle_site_symmetry_1
    _geom_angle_site_symmetry_3
    _geom_angle
    _geom_angle_publ_flag
    O1 C1 C5 . . 124.01(18) ?
    O1 C1 C2 . . 119.07(17) ?
    C5 C1 C2 . . 116.91(17) ?
    N1 C2 C1 . . 125.29(17) ?
    N1 C2 S1 . . 114.98(14) ?
    C1 C2 S1 . . 119.70(15) ?
    C4 C3 N1 . . 116.0(2) ?
    C4 C3 H3 . . 122.0 ?
    N1 C3 H3 . . 122.0 ?
    C3 C4 S1 . . 110.21(17) ?
    C3 C4 H4 . . 124.9 ?
    S1 C4 H4 . . 124.9 ?
    C6 C5 C1 . . 121.15(19) ?
    C6 C5 H5 . . 119.4 ?
    C1 C5 H5 . . 119.4 ?
    C5 C6 C7 . . 125.23(19) ?
    C5 C6 H6 . . 117.4 ?
    C7 C6 H6 . . 117.4 ?
    C9 C7 C8 . . 104.15(16) ?
    C9 C7 C6 . . 126.98(18) ?
    C8 C7 C6 . . 128.87(18) ?
    N2 C8 C7 . . 111.06(17) ?
    N2 C8 C10 . . 118.81(16) ?
    C7 C8 C10 . . 130.13(17) ?
    N3 C9 C7 . . 107.91(17) ?
    N3 C9 H9 . . 126.0 ?
    C7 C9 H9 . . 126.0 ?
    C15 C10 C11 . . 118.33(18) ?
    C15 C10 C8 . . 119.95(17) ?
    C11 C10 C8 . . 121.69(17) ?
    C12 C11 C10 . . 120.31(19) ?
    C12 C11 H11 . . 119.8 ?
    C10 C11 H11 . . 119.8 ?
    C13 C12 C11 . . 120.6(2) ?
    C13 C12 H12 . . 119.7 ?
    C11 C12 H12 . . 119.7 ?
    C12 C13 C14 . . 119.6(2) ?
    C12 C13 H13 . . 120.2 ?
    C14 C13 H13 . . 120.2 ?
    C15 C14 C13 . . 119.9(2) ?
    C15 C14 H14 . . 120.0 ?
    C13 C14 H14 . . 120.0 ?
    C14 C15 C10 . . 121.2(2) ?
    C14 C15 H15 . . 119.4 ?
    C10 C15 H15 . . 119.4 ?
    C17 C16 C21 . . 120.48(19) ?
    C17 C16 N3 . . 119.78(18) ?
    C21 C16 N3 . . 119.73(17) ?
    C16 C17 C18 . . 119.9(2) ?
    C16 C17 H17 . . 120.1 ?
    C18 C17 H17 . . 120.1 ?
    C19 C18 C17 . . 120.2(2) ?
    C19 C18 H18 . . 119.9 ?
    C17 C18 H18 . . 119.9 ?
    C18 C19 C20 . . 119.5(2) ?
    C18 C19 H19 . . 120.2 ?
    C20 C19 H19 . . 120.2 ?
    C19 C20 C21 . . 121.1(2) ?
    C19 C20 H20 . . 119.4 ?
    C21 C20 H20 . . 119.4 ?
    C16 C21 C20 . . 118.71(19) ?
    C16 C21 H21 . . 120.6 ?
    C20 C21 H21 . . 120.6 ?
    C2 N1 C3 . . 109.66(18) ?
    C8 N2 N3 . . 105.17(15) ?
    C9 N3 N2 . . 111.72(16) ?
    C9 N3 C16 . . 127.74(16) ?
    N2 N3 C16 . . 120.41(15) ?
    C4 S1 C2 . . 89.14(10) ?
loop_
    _geom_torsion_atom_site_label_1
    _geom_torsion_atom_site_label_2
    _geom_torsion_atom_site_label_3
    _geom_torsion_atom_site_label_4
    _geom_torsion_site_symmetry_1
    _geom_torsion_site_symmetry_2
    _geom_torsion_site_symmetry_3
    _geom_torsion_site_symmetry_4
    _geom_torsion
    _geom_torsion_publ_flag
    O1 C1 C2 N1 . . . . 170.4(2) ?
    C5 C1 C2 N1 . . . . -10.0(3) ?
    O1 C1 C2 S1 . . . . -7.2(3) ?
    C5 C1 C2 S1 . . . . 172.39(15) ?
    N1 C3 C4 S1 . . . . 0.3(3) ?
    O1 C1 C5 C6 . . . . -1.0(3) ?
    C2 C1 C5 C6 . . . . 179.36(19) ?
    C1 C5 C6 C7 . . . . 179.25(19) ?
    C5 C6 C7 C9 . . . . 6.8(3) ?
    C5 C6 C7 C8 . . . . -173.9(2) ?
    C9 C7 C8 N2 . . . . -0.1(2) ?
    C6 C7 C8 N2 . . . . -179.51(19) ?
    C9 C7 C8 C10 . . . . -179.0(2) ?
    C6 C7 C8 C10 . . . . 1.5(3) ?
    C8 C7 C9 N3 . . . . 0.2(2) ?
    C6 C7 C9 N3 . . . . 179.63(19) ?
    N2 C8 C10 C15 . . . . 38.3(3) ?
    C7 C8 C10 C15 . . . . -142.9(2) ?
    N2 C8 C10 C11 . . . . -139.93(19) ?
    C7 C8 C10 C11 . . . . 38.9(3) ?
    C15 C10 C11 C12 . . . . 0.8(3) ?
    C8 C10 C11 C12 . . . . 179.01(18) ?
    C10 C11 C12 C13 . . . . -0.6(3) ?
    C11 C12 C13 C14 . . . . -0.2(3) ?
    C12 C13 C14 C15 . . . . 0.9(3) ?
    C13 C14 C15 C10 . . . . -0.8(3) ?
    C11 C10 C15 C14 . . . . -0.1(3) ?
    C8 C10 C15 C14 . . . . -178.33(19) ?
    C21 C16 C17 C18 . . . . 0.4(3) ?
    N3 C16 C17 C18 . . . . -178.6(2) ?
    C16 C17 C18 C19 . . . . -0.1(4) ?
    C17 C18 C19 C20 . . . . -0.5(4) ?
    C18 C19 C20 C21 . . . . 0.8(3) ?
    C17 C16 C21 C20 . . . . -0.1(3) ?
    N3 C16 C21 C20 . . . . 178.92(18) ?
    C19 C20 C21 C16 . . . . -0.5(3) ?
    C1 C2 N1 C3 . . . . -177.27(19) ?
    S1 C2 N1 C3 . . . . 0.4(2) ?
    C4 C3 N1 C2 . . . . -0.5(3) ?
    C7 C8 N2 N3 . . . . 0.0(2) ?
    C10 C8 N2 N3 . . . . 179.03(16) ?
    C7 C9 N3 N2 . . . . -0.2(2) ?
    C7 C9 N3 C16 . . . . 175.49(18) ?
    C8 N2 N3 C9 . . . . 0.2(2) ?
    C8 N2 N3 C16 . . . . -175.91(17) ?
    C17 C16 N3 C9 . . . . 26.8(3) ?
    C21 C16 N3 C9 . . . . -152.2(2) ?
    C17 C16 N3 N2 . . . . -157.79(19) ?
    C21 C16 N3 N2 . . . . 23.2(3) ?
    C3 C4 S1 C2 . . . . -0.04(19) ?
    N1 C2 S1 C4 . . . . -0.24(17) ?
    C1 C2 S1 C4 . . . . 177.61(18) ?
loop_
    _geom_hbond_atom_site_label_D
    _geom_hbond_atom_site_label_H
    _geom_hbond_atom_site_label_A
    _geom_hbond_site_symmetry_A
    _geom_hbond_distance_DH
    _geom_hbond_distance_HA
    _geom_hbond_distance_DA
    _geom_hbond_angle_DHA
    C18 H18 O1 2_645 0.94 2.56 3.451(3) 158
    C4 H4 N2 1_454 0.94 2.54 3.473(3) 172
    C13 H13 O1 3_676 0.94 2.41 3.321(3) 162
_shelx_space_group_comment
;
The symmetry employed for this shelxl refinement is uniquely defined
by the following loop, which should always be used as a source of
symmetry information in preference to the above space-group names.
They are only intended as comments.
;
_shelx_estimated_absorpt_T_min     0.973
_shelx_estimated_absorpt_T_max     0.988
_shelx_hkl_file
;
   1   0   0  509.75   17.90
  -1   0   0  502.05   18.20
  -1   0   0  543.85   17.80
   1   0   0  556.04   19.50
   2   0   0 2808.62   94.29
   2   0   0 2835.82   91.39
  -2   0   0 2910.31   91.39
  -2   0   0 2642.64   90.69
   2   0   0 2833.72   92.19
   2   0   0 2852.61   90.99
  -2   0   0 2984.60   94.99
  -3   0   0  615.84   24.00
  -3   0   0  666.03   28.70
  -3   0   0  641.84   24.70
  -3   0   0  656.43   25.80
   3   0   0  663.03   28.40
   3   0   0  667.63   24.30
   3   0   0  651.33   24.80
   3   0   0  654.83   25.70
   4   0   0  812.62   32.70
   4   0   0  821.82   36.20
  -4   0   0  828.92   39.70
  -4   0   0  820.92   31.40
  -4   0   0  840.62   33.20
  -4   0   0  813.12   30.90
   4   0   0  836.32   30.90
   4   0   0  804.62   31.40
   5   0   0   27.70    5.40
  -5   0   0   19.60    4.60
  -6   0   0   35.50    8.00
  -6   0   0   42.10    6.40
  -7   0   0    8.70    3.70
   7   0   0   16.80    4.50
  -7   0   0   17.40    4.10
  -7   0   0   21.40    4.10
  -7   0   0   16.30    5.90
  -8   0   0  348.57   28.90
  -8   0   0  371.26   23.30
  -8   0   0  352.96   21.00
   8   0   0  355.36   20.00
   9   0   0   17.10    5.30
  -9   0   0    8.80    5.60
  -9   0   0   19.70    9.70
  -9   0   0   26.00    6.20
  -9   0   0   26.70    7.20
 -10   0   0  103.49   13.60
 -10   0   0   96.99   15.10
 -10   0   0   90.59   13.00
 -10   0   0   67.29   17.20
  10   0   0  107.49   16.50
  10   0   0  111.09   13.70
 -11   0   0   48.40   10.20
 -11   0   0   48.70   10.00
  11   0   0   77.49   12.70
 -11   0   0   63.09   12.50
  11   0   0   61.09   13.00
 -11   0   0   29.00   13.10
  12   0   0    4.70    8.30
 -12   0   0   -5.20    9.70
 -12   0   0    7.40    7.20
 -12   0   0   10.90    7.40
 -12   0   0   21.20    7.60
  12   0   0    7.20    6.50
   1  -1   0   23.90    2.10
   1  -1   0   23.60    2.50
   1  -1   0   24.50    2.00
   1  -1   0   21.70    2.20
  -1  -1   0   23.10    2.00
  -1   1   0   26.80    2.10
   1   1   0   25.30    2.00
  -1   1   0   27.90    2.80
  -1   1   0   27.40    2.20
   1   1   0   24.40    1.60
   1   1   0   24.20    2.00
  -1   1   0   29.60    2.20
   1   1   0   23.20    2.50
  -1   1   0   23.50    2.20
  -1   1   0   26.00    1.70
  -2  -1   0 2904.61   95.09
   2  -1   0 2923.51   98.69
   2  -1   0 2913.91   96.09
   2  -1   0 3058.39   96.59
  -2  -1   0 2897.81   98.59
  -2  -1   0 3060.89   95.89
   2  -1   0 3021.20   94.99
  -2   1   0 3005.10   95.99
   2   1   0 2992.10   98.49
   2   1   0 2888.21   95.59
   2   1   0 2945.31   96.39
   2   1   0 3075.99   96.09
   3  -1   0   63.09    5.40
  -3  -1   0   70.29    4.90
  -3  -1   0   73.09    5.80
   3  -1   0   62.79    5.10
   3  -1   0   57.19    6.50
   3  -1   0   68.69    4.60
  -3  -1   0   56.39    4.70
  -3  -1   0   71.69    7.30
  -3   1   0   63.19    5.10
   3   1   0   60.09    4.70
  -3   1   0   72.19    5.90
  -3   1   0   62.19    4.50
  -3   1   0   63.09    5.10
  -3   1   0   64.19    7.00
   3   1   0   62.39    5.50
   3   1   0   58.59    4.70
   3   1   0   60.29    6.50
   4  -1   0   89.29    7.50
   4  -1   0   94.69    6.50
  -4  -1   0   99.59   10.20
  -4  -1   0   86.59    7.60
   4  -1   0   99.49    7.30
   4  -1   0   90.59    9.30
  -4  -1   0   99.69    6.90
  -4  -1   0   93.09    6.90
   4   1   0  105.99    7.20
   4   1   0  104.79    7.00
  -4   1   0  109.49    8.70
   4   1   0   98.49    7.90
   4   1   0   80.49    8.80
  -4   1   0   98.79    6.60
  -4   1   0   96.49    7.70
  -4   1   0  117.99    7.70
  -5  -1   0  265.67   15.00
   5  -1   0  235.08   12.70
   5  -1   0  216.28   16.60
   5  -1   0  242.78   14.50
  -5  -1   0  233.48   12.90
  -5  -1   0  257.87   18.40
   5  -1   0  238.28   13.60
   5   1   0  246.28   13.30
  -5   1   0  220.78   12.30
  -5   1   0  246.28   18.20
  -5   1   0  248.08   14.90
   5   1   0  228.28   14.40
   5   1   0  211.08   13.80
  -5   1   0  231.48   13.50
   5   1   0  196.08   16.10
  -6  -1   0  239.48   14.20
  -6  -1   0  216.08   18.90
  -6  -1   0  189.78   14.40
   6  -1   0  262.47   14.00
  -6   1   0  219.18   22.80
  -6   1   0  256.27   16.20
  -6   1   0  245.38   13.60
  -6   1   0  248.78   14.80
   6   1   0  215.58   13.60
   6   1   0  220.78   13.80
  -6   1   0  266.17   14.90
  -7  -1   0    5.50    2.90
   7  -1   0    0.60    2.20
  -7  -1   0    0.70    2.40
  -7  -1   0    2.00    2.00
  -7  -1   0    1.70    3.70
  -7   1   0    3.40    2.50
  -7   1   0    0.70    2.10
  -7   1   0    1.80    3.90
  -7   1   0    0.70    3.00
  -8  -1   0   95.89   10.10
   8  -1   0   97.89   14.30
   8  -1   0   89.59    8.80
  -8  -1   0   74.59   11.60
  -8  -1   0   86.79    8.90
  -8   1   0  114.59   10.70
   8   1   0   85.99    9.20
  -8   1   0  112.29   12.00
  -8   1   0   50.19   11.10
  -8   1   0  110.29   10.70
   9  -1   0   11.60    6.40
   9  -1   0    1.40    3.40
  -9  -1   0   13.70    5.80
  -9  -1   0    7.60    7.40
  -9  -1   0    5.20    4.00
  -9  -1   0    2.20    3.80
  -9   1   0   13.40    8.00
  -9   1   0    3.20    4.10
  -9   1   0    6.70    4.30
   9   1   0    8.20    4.00
  -9   1   0    5.40    4.00
  10  -1   0   50.49   11.50
 -10  -1   0   76.79   13.00
 -10  -1   0   49.10   13.90
 -10  -1   0   73.89   11.80
 -10  -1   0   53.09    9.50
  10  -1   0   67.59   10.90
 -10   1   0   48.90   10.60
  10   1   0   54.49   10.00
 -10   1   0   52.29   14.70
 -10   1   0   57.89   10.30
 -11  -1   0    3.90    5.40
 -11  -1   0    7.10   10.10
  11  -1   0   -3.90    5.90
  11  -1   0    0.70    4.10
 -11  -1   0    9.70    6.00
 -11  -1   0   -4.70    4.20
  11   1   0   -5.20    5.70
 -11   1   0   -4.50    6.40
 -11   1   0    4.20    5.30
 -11   1   0    1.90    5.40
  11   1   0    7.90    6.60
 -11   1   0   10.20    5.90
  12  -1   0    2.50    6.00
 -12  -1   0   -2.60    7.90
  12  -1   0    9.70   10.30
 -12  -1   0    1.70    5.60
 -12  -1   0   -0.90    8.60
 -12  -1   0   -2.20    6.00
  12   1   0    0.20    6.20
 -12   1   0   61.19   27.00
 -12   1   0   11.80    6.50
  12   1   0   -3.10    9.10
 -12   1   0    7.30    6.90
   0  -2   0  926.21   31.00
   1  -2   0   88.79    6.10
   1  -2   0   87.89    4.80
   1  -2   0   83.79    3.80
  -1  -2   0   76.69    4.90
   1  -2   0   76.89    4.10
  -1  -2   0   78.09    3.60
  -1   2   0   80.49    3.80
   1   2   0   79.19    4.20
  -1   2   0   84.59    5.30
   1   2   0   80.09    3.60
   1   2   0   79.59    3.10
   1   2   0   83.29    5.10
  -1   2   0   87.69    5.00
  -1   2   0   77.09    4.40
  -1   2   0   72.69    4.50
  -1   2   0   78.69    4.30
  -2  -2   0 2797.72   88.79
  -2  -2   0 2788.22   92.99
   2  -2   0 2728.93   92.19
   2  -2   0 2808.12   93.09
  -2  -2   0 2831.52   88.79
   2  -2   0 2788.22   89.09
   2  -2   0 2732.63   90.79
   2  -2   0 2741.23   90.59
  -2   2   0 2798.12   90.79
   2   2   0 2927.41   90.89
  -2   2   0 2863.51   92.09
  -2   2   0 2671.03   89.89
   2   2   0 2782.02   88.99
  -2   2   0 2887.11   93.69
   2   2   0 2785.42   92.99
   2   2   0 2685.33   90.59
  -3  -2   0  428.66   21.70
  -3  -2   0  485.65   19.70
  -3  -2   0  465.95   18.80
   3  -2   0  455.45   19.30
   3  -2   0  426.96   21.70
   3  -2   0  453.45   20.00
   3  -2   0  449.46   19.40
  -3   2   0  451.25   19.30
  -3   2   0  461.35   19.30
   3   2   0  479.15   19.00
  -3   2   0  466.45   19.70
  -3   2   0  469.85   22.80
   3   2   0  425.46   21.50
  -3   2   0  477.25   17.70
   3   2   0  428.66   19.20
   3   2   0  478.05   17.90
  -4  -2   0  192.18   11.50
  -4  -2   0  181.88   13.80
   4  -2   0  182.68   11.40
   4  -2   0  176.68   10.90
   4  -2   0  195.98    9.90
  -4  -2   0  185.58    9.90
   4  -2   0  177.88   13.60
   4   2   0  179.28   12.50
  -4   2   0  199.98   12.80
   4   2   0  195.48   14.00
  -4   2   0  176.68   14.10
   4   2   0  179.18   10.60
  -4   2   0  190.78   11.20
  -4   2   0  191.08   11.70
  -4   2   0  192.08    9.80
   4   2   0  184.08   10.00
   5  -2   0   -0.80    1.10
   5  -2   0    1.00    2.80
   5  -2   0    2.60    1.80
  -5  -2   0   -0.80    2.30
   5  -2   0    3.90    2.10
   5  -2   0   -4.40    2.00
  -5  -2   0    0.70    1.60
  -5   2   0    1.20    1.50
   5   2   0    2.30    1.50
   5   2   0   -0.10    1.50
   5   2   0   -1.00    2.60
   5   2   0    4.10    2.70
  -5   2   0    1.00    1.40
  -5   2   0    3.20    2.70
  -5   2   0    0.30    1.80
  -5   2   0    1.30    1.50
   6  -2   0  193.98   11.50
  -6  -2   0  174.48   11.40
  -6  -2   0  169.78   16.10
   6  -2   0  176.38   14.10
  -6  -2   0  163.78   12.90
  -6  -2   0  145.29   11.20
  -6   2   0  196.08   18.00
  -6   2   0  191.98   11.60
  -6   2   0  211.28   13.20
   6   2   0  161.78   11.30
   6   2   0  170.08   11.90
  -6   2   0  172.78   13.20
  -7  -2   0   18.40    4.40
   7  -2   0   19.80    6.50
   7  -2   0   13.60    3.60
  -7  -2   0   20.20    5.40
  -7  -2   0   11.20    6.10
  -7  -2   0   22.40    5.00
  -7   2   0   12.80    4.60
  -7   2   0   24.10    5.70
   7   2   0   24.60    5.70
  -7   2   0   17.70    5.80
  -7   2   0   15.70    6.60
  -8  -2   0   38.90    8.30
  -8  -2   0   38.20    6.60
  -8  -2   0   47.60    7.30
  -8  -2   0   41.40   11.20
   8  -2   0   48.70    7.60
   8  -2   0   44.90   10.10
  -8   2   0   46.00   10.20
  -8   2   0   46.80    8.50
  -8   2   0   54.89   10.30
  -8   2   0   44.40    7.70
   8   2   0   36.40    7.30
  -9  -2   0    8.60    7.50
  -9  -2   0   17.40    6.00
   9  -2   0   10.80    4.20
   9  -2   0   18.60    7.50
  -9  -2   0   13.20    4.90
   9   2   0   20.80    6.10
  -9   2   0    9.30    5.30
  -9   2   0   15.60    5.40
  -9   2   0   11.10    6.60
 -10  -2   0   78.09   11.60
 -10  -2   0   71.39   12.70
  10  -2   0  110.19   17.60
 -10  -2   0   91.19   12.10
 -10  -2   0   68.69   16.60
  10  -2   0   84.19   11.60
 -10   2   0   52.39   13.60
 -10   2   0   73.49   11.90
 -10   2   0   94.79   13.80
 -10   2   0   96.29   14.80
  10   2   0   84.99   12.20
 -11  -2   0   25.40   11.20
 -11  -2   0   45.00   10.30
  11  -2   0   57.89   13.40
  11  -2   0   32.30    7.50
 -11  -2   0   28.50    7.80
 -11  -2   0   33.60    8.10
 -11   2   0   36.40    9.10
 -11   2   0   25.70   10.30
 -11   2   0   33.60    9.20
 -11   2   0   30.00    9.50
  11   2   0   45.80    9.10
 -12  -2   0    9.40    7.00
  12  -2   0   -1.50    6.90
 -12  -2   0   -3.80    9.30
 -12  -2   0   -2.40    7.50
  12  -2   0   -1.60    6.40
 -12  -2   0    4.20    7.90
 -12   2   0   -8.90    6.50
 -12   2   0    1.40   10.60
 -12   2   0    1.00    5.50
 -12   2   0    5.00    7.60
  12   2   0   -1.20    6.40
  12   2   0   -2.70    6.90
   0  -3   0    0.00    0.70
   0  -3   0    0.30    0.40
   0  -3   0   -0.10    0.40
   0  -3   0   -0.20    0.30
   0  -3   0    1.60    0.70
   0  -3   0    0.40    0.40
   0  -3   0    0.10    0.30
   0   3   0   -0.10    0.40
   0   3   0   -0.20    0.60
   0   3   0    0.20    0.40
   0   3   0    0.60    0.50
   1  -3   0 2169.28   70.29
  -1  -3   0 2218.38   72.29
   1  -3   0 2223.38   70.49
   1  -3   0 2206.38   71.89
  -1  -3   0 2191.88   72.29
  -1  -3   0 2218.78   70.19
   1  -3   0 2164.08   71.89
  -1  -3   0 2198.38   70.39
   1  -3   0 2237.78   72.49
   1  -3   0 2142.09   71.19
   1   3   0 2127.89   72.39
   1   3   0 2213.58   70.19
   1   3   0 2228.58   72.49
  -1   3   0 2232.18   72.89
  -1   3   0 2125.99   71.19
  -1   3   0 2149.58   70.69
  -1   3   0 2197.08   71.79
   1   3   0 2248.68   70.69
  -1   3   0 2176.38   71.89
  -1   3   0 2241.28   70.39
   2  -3   0  117.39    5.80
   2  -3   0  123.79    7.20
   2  -3   0  112.49    7.20
   2  -3   0  120.99    6.70
  -2  -3   0  114.79    5.50
   2  -3   0  115.09    6.90
   2  -3   0  126.19    8.40
  -2  -3   0  118.49    8.10
  -2  -3   0  118.99    7.20
  -2  -3   0  113.39    5.10
  -2   3   0  110.19    6.70
  -2   3   0  112.09    7.10
   2   3   0  121.99    6.80
  -2   3   0  115.69    8.50
   2   3   0  117.89    5.20
   2   3   0  121.69    9.10
  -2   3   0  114.49    6.90
   2   3   0  106.89    7.40
  -2   3   0  113.29    7.30
   2   3   0  116.89    5.50
   3  -3   0   75.59    6.40
  -3  -3   0   72.99    6.00
  -3  -3   0   78.79    4.80
   3  -3   0   83.89    7.90
  -3  -3   0   81.79    7.80
   3  -3   0   83.09    6.40
   3  -3   0   85.99    6.30
  -3  -3   0   79.09    5.00
   3   3   0   77.09    6.20
   3   3   0   77.39    6.10
  -3   3   0   79.99    6.30
  -3   3   0   83.59    8.30
  -3   3   0   86.39    6.70
   3   3   0   79.29    4.90
  -3   3   0   80.29    6.50
   3   3   0   88.49    8.10
  -3   3   0   77.49    5.00
   4  -3   0   39.90    6.30
  -4  -3   0   47.80    4.30
  -4  -3   0   42.00    5.90
   4  -3   0   49.80    7.20
   4  -3   0   55.39    9.10
   4  -3   0   47.30    5.40
  -4  -3   0   37.50    3.80
  -4  -3   0   33.10    6.50
   4  -3   0   44.10    4.10
  -4   3   0   40.70    7.80
  -4   3   0   47.20    4.20
   4   3   0   51.69    8.00
   4   3   0   52.89    4.40
  -4   3   0   53.29    5.80
  -4   3   0   51.89    5.30
   5  -3   0    3.40    1.50
  -5  -3   0    1.40    2.00
   5  -3   0    3.90    2.20
  -5  -3   0    3.20    3.40
  -5  -3   0    1.40    1.50
   5  -3   0    1.00    2.70
   5  -3   0   -2.20    1.90
  -5  -3   0    4.20    1.90
  -5   3   0    2.20    2.40
   5   3   0    3.70    1.90
  -5   3   0    2.60    1.70
  -5   3   0    2.70    2.20
  -5   3   0    2.00    2.10
  -5   3   0    1.40    1.90
   5   3   0    6.70    2.60
  -6  -3   0   35.80    8.90
   6  -3   0   47.10    5.20
  -6  -3   0   56.49    5.90
   6  -3   0   42.90    8.40
  -6  -3   0   35.70    5.30
  -6  -3   0   41.10    6.90
  -6   3   0   50.09    7.80
  -6   3   0   46.50    7.30
  -6   3   0   38.70    9.20
   6   3   0   37.10    6.10
  -6   3   0   41.90    6.40
  -6   3   0   38.40    6.60
   6   3   0   25.90    5.00
   6   3   0   51.69   14.40
  -7  -3   0  117.19   11.60
  -7  -3   0  120.19    9.60
   7  -3   0  123.69   13.50
  -7  -3   0  118.29   15.10
   7  -3   0  115.29    9.60
  -7  -3   0  125.49    9.40
  -7   3   0  112.39   10.70
   7   3   0  138.49   11.20
  -7   3   0  122.39    9.80
  -7   3   0  151.78   16.60
  -7   3   0  124.29   11.00
  -7   3   0  128.69   12.20
  -8  -3   0   29.00    7.00
   8  -3   0   28.40    7.80
   8  -3   0   28.10    7.10
  -8  -3   0   42.20    7.40
  -8  -3   0   32.90    6.20
  -8  -3   0   21.50    5.20
  -8  -3   0   21.90    7.70
  -8   3   0   42.40    9.40
  -8   3   0   33.70    6.90
  -8   3   0   21.90    6.30
  -8   3   0   41.00   11.60
   8   3   0   27.90    6.80
  -9  -3   0    6.10    3.50
   9  -3   0    5.80    5.60
  -9  -3   0    3.70    6.70
   9  -3   0    3.40    3.80
  -9  -3   0    0.50    3.90
  -9  -3   0    2.30    3.40
  -9   3   0   -1.30    2.90
   9   3   0    6.20    3.70
  -9   3   0    1.30    4.00
  -9   3   0   -6.40    5.50
 -10  -3   0    0.90    4.60
 -10  -3   0   -0.20    4.50
  10  -3   0   16.30    6.00
  10  -3   0    2.10    5.90
 -10  -3   0    4.70    7.20
 -10  -3   0   15.00    5.70
 -10   3   0   -1.70    5.30
 -10   3   0    3.80    5.00
 -10   3   0    3.20    4.00
  10   3   0    3.40    4.10
 -10   3   0    8.80    5.40
  11  -3   0   23.10    7.10
  11  -3   0   14.30    7.30
 -11  -3   0   23.90    7.30
 -11  -3   0   28.10   13.00
 -11  -3   0   22.30    6.30
 -11   3   0    9.10    7.20
 -11   3   0   26.50    8.40
 -11   3   0    6.80    7.60
 -11   3   0    9.60    6.40
  11   3   0   15.90    5.70
  12  -3   0    2.80    7.50
 -12  -3   0   10.50   11.20
 -12  -3   0   -3.70    7.20
 -12  -3   0   -1.10    5.90
  12  -3   0   -1.20    6.80
 -12  -3   0   -8.50    9.60
 -12   3   0   -2.40    6.10
 -12   3   0    3.00    6.60
 -12   3   0  -13.90    7.00
  12   3   0    4.90    5.40
 -12   3   0   -0.40    5.10
  12   3   0   -0.60    7.40
   0  -4   0 1845.72   61.89
   0  -4   0 1868.71   59.39
   0  -4   0 1946.41   60.19
   0  -4   0 1854.51   62.49
   0  -4   0 1817.62   61.29
   0  -4   0 1849.52   59.49
   0   4   0 1845.42   59.99
   0   4   0 1919.21   60.19
   0   4   0 1918.61   59.99
   0   4   0 1909.81   62.69
   0   4   0 1799.32   61.49
  -1  -4   0    0.40    0.60
  -1  -4   0   -0.60    0.70
  -1  -4   0    2.00    1.50
   1  -4   0    1.00    1.20
   1  -4   0    0.20    0.90
   1  -4   0    0.40    0.60
  -1  -4   0    0.20    0.80
   1  -4   0    0.80    0.90
   1  -4   0    0.70    0.70
   1   4   0    0.50    1.00
  -1   4   0   -0.20    0.70
   1   4   0    1.10    1.20
   1   4   0    0.00    0.80
  -1   4   0    0.30    1.30
  -1   4   0    0.50    0.70
  -1   4   0    0.30    0.60
  -1   4   0   -1.20    0.80
  -1   4   0    0.80    1.20
  -2  -4   0    2.10    1.60
  -2  -4   0    1.60    1.20
   2  -4   0    2.90    1.30
  -2  -4   0    2.60    0.60
   2  -4   0    2.50    1.40
  -2  -4   0    2.00    0.80
   2  -4   0    0.70    1.50
   2  -4   0    1.20    1.30
   2  -4   0    0.20    1.30
   2  -4   0    3.10    1.00
  -2   4   0    2.70    1.80
   2   4   0    2.00    1.50
  -2   4   0    4.90    1.50
  -2   4   0    2.80    1.10
  -2   4   0    2.80    1.50
  -2   4   0    2.70    1.40
   2   4   0    1.40    0.60
   2   4   0    1.30    1.10
   2   4   0    1.20    0.80
  -2   4   0    2.70    1.90
   3  -4   0   27.90    5.00
  -3  -4   0   24.00    3.10
  -3  -4   0   22.90    4.40
   3  -4   0   34.40    5.10
  -3  -4   0   26.80    2.50
   3  -4   0   24.00    3.80
   3  -4   0   29.10    3.90
  -3  -4   0   23.30    3.70
   3  -4   0   21.50    4.70
   3   4   0   32.50    6.50
   3   4   0   30.60    2.60
  -3   4   0   26.70    2.90
  -3   4   0   22.80    4.40
  -3   4   0   24.00    4.30
  -3   4   0   25.20    5.10
  -3   4   0   24.90    4.20
  -3   4   0   27.10    4.30
   3   4   0   20.00    3.70
   3   4   0   16.50    3.40
  -4  -4   0   27.70    3.50
  -4  -4   0   24.60    5.40
   4  -4   0   29.80    5.70
   4  -4   0   28.60    6.10
  -4  -4   0   25.60    3.50
   4  -4   0   24.50    3.60
   4  -4   0   28.50    5.00
  -4  -4   0   25.90    4.50
   4  -4   0   29.50    5.00
   4   4   0   27.90    6.60
   4   4   0   29.30    5.00
  -4   4   0   21.10    4.10
   4   4   0   24.30    3.50
  -4   4   0   28.50    3.80
  -4   4   0   25.10    4.60
   4   4   0   31.10    5.00
  -4   4   0   37.00    7.80
  -4   4   0   22.80    4.50
   5  -4   0   74.79    7.90
   5  -4   0   76.09    7.60
  -5  -4   0   67.39    5.40
   5  -4   0   67.79    5.70
  -5  -4   0   77.59    9.80
  -5  -4   0   69.29    7.30
  -5  -4   0   67.09    5.70
   5   4   0   67.89    5.80
  -5   4   0   68.99    7.40
  -5   4   0   73.39    7.20
  -5   4   0   82.99    8.00
  -5   4   0   67.49   11.60
   5   4   0   73.09    7.20
  -5   4   0   66.09    5.60
   5   4   0   77.69   11.90
  -6  -4   0    0.30    2.00
   6  -4   0    6.00    3.30
  -6  -4   0    5.60    4.20
  -6  -4   0    1.90    2.20
  -6  -4   0    5.90    2.50
   6  -4   0    2.20    1.70
  -6   4   0    4.00    2.50
  -6   4   0    2.70    2.30
  -6   4   0    4.00    2.90
   6   4   0    3.60    3.70
  -6   4   0    6.50    3.20
  -7  -4   0    5.20    2.20
  -7  -4   0   -1.40    2.10
   7  -4   0   -0.40    1.60
   7  -4   0    3.90    3.60
  -7  -4   0    0.30    2.80
  -7  -4   0   -1.30    3.00
   7   4   0    0.40    2.20
  -7   4   0   -2.40    1.40
  -7   4   0    2.20    2.70
  -7   4   0   -2.50    2.00
  -7   4   0    1.40    3.00
  -7   4   0    5.40    3.60
   7   4   0   -1.60    2.10
  -8  -4   0   13.80    5.40
  -8  -4   0   13.60    4.00
  -8  -4   0    8.80    3.40
  -8  -4   0    8.90    5.80
  -8  -4   0    9.10    3.70
   8  -4   0    5.70    5.30
   8  -4   0   13.40    4.50
  -8   4   0    8.30    4.80
  -8   4   0   12.70    4.90
  -8   4   0    7.80    3.60
   8   4   0   11.50    4.50
  -8   4   0    5.10    5.10
  -9  -4   0    9.60    5.40
  -9  -4   0   11.10    4.80
  -9  -4   0   13.40    4.20
   9  -4   0    7.70    5.60
   9  -4   0   15.30    5.20
  -9  -4   0    1.40    5.30
   9   4   0   10.70    4.40
  -9   4   0   14.60    6.10
  -9   4   0    5.90    4.20
  -9   4   0   10.60    5.60
  -9   4   0   -1.40    8.00
 -10  -4   0   -5.70    3.60
  10  -4   0    3.40    6.00
  10  -4   0   -1.00    3.80
 -10  -4   0   -5.10    3.20
 -10  -4   0   -6.60    7.40
  10   4   0   -2.30    3.20
 -10   4   0    3.60    7.00
 -10   4   0    4.90    4.10
 -10   4   0    1.30    3.90
 -10   4   0    0.90    4.20
 -11  -4   0    5.10    5.30
 -11  -4   0    2.80    5.40
  11  -4   0    5.50    7.10
 -11  -4   0    6.40    5.70
  11  -4   0    7.40    5.00
 -11  -4   0   10.20    9.70
  11   4   0    6.00    5.20
 -11   4   0  -11.20    7.10
 -11   4   0    4.40    4.60
 -11   4   0   15.30    7.60
 -11   4   0   12.90    5.10
 -12  -4   0   10.20    7.40
 -12  -4   0   22.80   12.90
  12  -4   0   12.60    9.20
 -12   4   0   15.30    7.70
 -12   4   0   -2.90    9.80
 -12   4   0    6.60    6.40
  12   4   0   13.40    7.20
 -12   4   0    9.10    7.40
   0  -5   0    4.60    1.50
   0  -5   0    6.60    1.30
   0   5   0    8.20    1.40
  -1  -5   0   41.30    4.20
   1  -5   0   44.30    4.40
   1  -5   0   45.20    3.70
  -1  -5   0   47.80    3.10
   1  -5   0   44.90    3.80
   1  -5   0   48.60    4.70
   1  -5   0   51.69    4.50
   1  -5   0   49.99    3.30
  -1  -5   0   46.70    3.60
  -1  -5   0   50.99    5.00
   1   5   0   48.80    3.60
   1   5   0   48.60    3.70
   1   5   0   46.70    2.10
  -1   5   0   44.80    4.60
  -1   5   0   48.40    4.40
  -1   5   0   49.10    3.70
   1   5   0   48.60    4.60
   1   5   0   54.69    5.20
  -1   5   0   48.70    4.80
  -1   5   0   51.49    3.60
  -1   5   0   40.30    3.60
  -2  -5   0   24.60    4.50
   2  -5   0   28.20    3.00
   2  -5   0   32.20    2.90
  -2  -5   0   38.60    5.90
  -2  -5   0   25.20    2.80
   2  -5   0   33.00    4.80
   2  -5   0   36.20    3.80
   2  -5   0   37.10    5.70
   2  -5   0   27.80    4.30
  -2  -5   0   34.00    3.30
  -2   5   0   28.50    4.10
   2   5   0   27.60    3.90
   2   5   0   30.80    5.10
  -2   5   0   29.00    4.30
  -2   5   0   32.00    4.80
   2   5   0   23.80    4.40
  -2   5   0   32.50    3.40
  -2   5   0   27.70    2.80
  -2   5   0   21.50    4.30
   2   5   0   34.30    3.00
   3  -5   0    3.30    2.10
  -3  -5   0    3.60    0.90
   3  -5   0    3.80    2.10
   3  -5   0    5.60    1.70
   3  -5   0    0.80    1.40
   3  -5   0    4.70    2.60
   3  -5   0    3.20    1.90
  -3  -5   0    2.20    2.10
  -3  -5   0    2.90    1.30
  -3  -5   0    2.30    1.30
   3   5   0    7.10    2.00
   3   5   0    4.40    1.10
   3   5   0    5.40    2.60
  -3   5   0    4.20    1.40
   3   5   0   11.70    3.30
   3   5   0    3.20    1.20
  -3   5   0    3.70    2.50
  -3   5   0    3.10    1.50
   4  -5   0  113.09    6.90
  -4  -5   0  121.59   11.00
  -4  -5   0   92.69    6.10
   4  -5   0  109.59    8.70
   4  -5   0   91.69    9.70
  -4  -5   0  112.99    8.40
  -4  -5   0  118.49    6.80
   4  -5   0  105.49    8.30
   4  -5   0  111.69    9.50
   4   5   0  107.19    8.60
  -4   5   0  117.59   11.30
   4   5   0  114.09   10.50
   4   5   0  105.99    8.40
   4   5   0  113.09    6.50
  -4   5   0   98.09    8.30
   4   5   0  112.59    9.90
  -4   5   0  101.39    6.70
  -4   5   0  107.69    8.90
  -4   5   0  105.29    8.60
  -5  -5   0  207.68   10.60
  -5  -5   0  212.38   16.60
  -5  -5   0  204.98   10.40
   5  -5   0  202.48   13.20
   5  -5   0  206.28   14.40
  -5  -5   0  194.68   12.90
   5  -5   0  198.28   10.80
   5   5   0  170.58   15.20
   5   5   0  196.58   10.60
   5   5   0  212.88   13.20
  -5   5   0  211.48   14.00
  -5   5   0  193.18   16.80
  -5   5   0  204.78   10.90
  -5   5   0  211.38   13.90
  -5   5   0  198.58   13.30
   6  -5   0   94.79   10.50
  -6  -5   0   79.79    8.60
   6  -5   0   84.79    7.10
  -6  -5   0   86.59    6.60
  -6  -5   0   96.99   14.50
  -6   5   0  100.19   10.60
   6   5   0   79.69    6.90
   6   5   0   94.49    9.20
  -6   5   0   78.09    7.00
  -6   5   0   87.39    8.70
  -6   5   0   82.99   12.70
   6   5   0   95.19   13.60
  -6   5   0   87.09    9.30
   7  -5   0    3.60    3.70
  -7  -5   0    5.20    4.10
   7  -5   0    6.90    2.80
  -7  -5   0    4.10    2.60
  -7  -5   0    5.80    3.30
  -7  -5   0    1.80    2.10
  -7   5   0    5.60    3.70
   7   5   0    1.20    2.50
  -7   5   0    4.30    4.50
  -7   5   0    1.70    2.90
  -7   5   0    7.30    3.60
   7   5   0    4.10    2.70
  -7   5   0    2.30    2.60
   8  -5   0   73.49   13.00
  -8  -5   0   84.69    7.80
  -8  -5   0   80.09    8.20
   8  -5   0   87.89    8.60
  -8  -5   0   63.49   13.90
  -8  -5   0   81.89   12.50
  -8   5   0   49.40   10.50
  -8   5   0   66.79   10.50
  -8   5   0   67.09   10.20
   8   5   0   79.59   11.20
  -8   5   0   77.29   12.60
  -9  -5   0    8.80    4.50
  -9  -5   0    9.60    3.90
   9  -5   0    7.30    3.20
   9  -5   0   31.10    9.30
  -9  -5   0   14.00    5.00
  -9  -5   0    7.20    7.00
  -9  -5   0    8.40    4.30
   9   5   0    3.30    3.60
  -9   5   0    7.80    7.40
  -9   5   0   12.00    5.00
  -9   5   0    7.70    5.50
  10  -5   0  -12.60    4.80
  10  -5   0    9.00    4.90
 -10  -5   0   13.00    5.20
 -10  -5   0    0.20    5.50
 -10  -5   0    2.50    3.90
 -10   5   0   15.20    6.10
 -10   5   0    8.60    5.30
 -10   5   0   -4.10    4.50
 -10   5   0    3.40    7.10
  10   5   0    8.20    4.60
 -11  -5   0    7.80    5.40
  11  -5   0    5.30    5.30
 -11  -5   0   19.20    7.50
 -11  -5   0   -6.90    8.30
  11  -5   0    1.70    6.40
 -11  -5   0    3.30    6.30
 -11   5   0    5.50    5.90
 -11   5   0   -5.70    4.10
 -11   5   0    0.00    5.20
 -11   5   0   -1.40    7.60
  11   5   0    5.10    6.10
  12  -5   0    6.30    7.60
  12  -5   0    5.80    7.70
 -12  -5   0   -4.80    6.40
 -12  -5   0    2.40   10.70
 -12   5   0    2.30    8.90
  12   5   0    2.20    5.90
 -12   5   0    3.30    7.40
 -12   5   0    9.30    5.90
 -12   5   0   -7.00    6.20
   0  -6   0  174.88    8.00
   0  -6   0  203.78   10.30
   0  -6   0  184.08   10.70
   0  -6   0  173.38    9.40
   0  -6   0  175.98    6.80
   0  -6   0  169.58    6.90
   0   6   0  172.38    8.10
   0   6   0  184.78    9.70
   0   6   0  182.38    8.10
   0   6   0  176.28   10.40
   0   6   0  167.18    7.80
   1  -6   0  163.38    9.30
  -1  -6   0  146.99    9.70
   1  -6   0  156.88    9.50
   1  -6   0  154.98    7.00
   1  -6   0  155.88    7.20
   1  -6   0  156.08    9.70
  -1  -6   0  161.68    6.00
  -1  -6   0  141.09    9.10
  -1  -6   0  146.49    6.70
   1  -6   0  150.08    8.20
  -1  -6   0  158.38    8.20
   1   6   0  166.48   10.10
  -1   6   0  155.78    9.50
  -1   6   0  150.68    9.20
  -1   6   0  152.38    8.10
   1   6   0  152.58    9.30
   1   6   0  147.99    5.80
   1   6   0  135.99    7.40
  -1   6   0  163.98    7.80
  -1   6   0  147.69    9.50
  -1   6   0  161.78    8.30
   2  -6   0   29.20    4.80
  -2  -6   0   32.80    5.30
   2  -6   0   35.00    3.30
   2  -6   0   27.30    4.70
  -2  -6   0   40.20    5.10
   2  -6   0   34.80    4.80
  -2  -6   0   37.80    3.40
   2  -6   0   35.00    5.50
  -2  -6   0   37.50    3.40
   2  -6   0   31.20    3.30
  -2   6   0   41.40    4.00
   2   6   0   35.60    3.40
   2   6   0   30.80    4.10
  -2   6   0   36.10    5.60
   2   6   0   37.00    5.60
  -2   6   0   37.60    3.60
  -2   6   0   44.80    5.70
   2   6   0   33.30    5.60
  -2   6   0   38.30    5.00
  -2   6   0   25.80    4.50
   3  -6   0   60.99    5.50
  -3  -6   0   73.99    5.80
  -3  -6   0   76.49    7.70
   3  -6   0   73.69    5.20
  -3  -6   0   67.39    3.40
  -3  -6   0   65.19    4.70
  -3   6   0   73.39    7.00
  -3   6   0   73.29    6.30
   3   6   0   71.59    4.80
   3   6   0   70.09    7.70
   3   6   0   72.59    3.60
  -3   6   0   63.19    6.40
   3   6   0   71.39    6.20
  -3   6   0   64.39    4.90
  -3   6   0   80.69    8.60
  -3   6   0   72.19    6.40
  -4  -6   0   -1.10    1.80
   4  -6   0    0.20    1.00
   4  -6   0    1.30    1.80
  -4  -6   0    1.10    0.80
  -4  -6   0    0.90    1.10
   4  -6   0    1.70    1.90
  -4  -6   0    2.20    1.70
   4  -6   0    0.20    2.00
   4  -6   0    1.90    2.80
   4   6   0    4.80    2.20
  -4   6   0    1.90    1.80
  -4   6   0   -1.80    2.10
  -4   6   0    3.30    2.80
  -4   6   0    2.10    1.20
   4   6   0    1.90    1.50
  -4   6   0    0.20    1.40
   4   6   0   -0.60    0.90
   4   6   0    1.60    2.00
   4   6   0    2.40    0.90
  -4   6   0    0.90    1.50
  -5  -6   0   21.50    4.40
   5  -6   0   21.90    5.60
   5  -6   0   31.30    5.30
  -5  -6   0   24.00    3.70
  -5  -6   0   19.40    2.90
  -5  -6   0   26.50    7.00
   5  -6   0   28.00    4.20
  -5   6   0   25.20    5.50
  -5   6   0   21.30    6.50
   5   6   0   38.10    8.50
   5   6   0   32.20    3.40
  -5   6   0   27.50    5.50
  -5   6   0   27.30    5.60
   5   6   0   22.40    5.20
  -5   6   0   21.80    3.90
  -6  -6   0   29.60    8.40
  -6  -6   0   54.99    5.10
   6  -6   0   50.29    5.40
   6  -6   0   42.80    7.90
  -6  -6   0   48.30    4.80
  -6  -6   0   43.80    7.00
  -6   6   0   36.80    7.10
   6   6   0   38.20    6.70
  -6   6   0   38.10    6.80
   6   6   0   34.30    8.30
  -6   6   0   41.60    9.30
  -6   6   0   41.20    7.20
  -6   6   0   31.20    5.30
   6   6   0   34.70    4.80
  -7  -6   0   77.49    6.90
   7  -6   0   74.59    7.00
   7  -6   0   63.69   10.70
  -7  -6   0   61.99    6.20
  -7  -6   0   88.49    9.90
  -7  -6   0   58.09   11.40
  -7   6   0   64.29    6.90
   7   6   0   65.09    6.80
   7   6   0   79.19   11.00
  -7   6   0   47.70    9.00
  -7   6   0   67.69   10.40
  -7   6   0   68.69   10.20
  -7   6   0   42.80    9.90
  -8  -6   0   24.40    5.40
  -8  -6   0   31.60    5.60
  -8  -6   0   36.40   10.00
   8  -6   0   16.50    7.00
   8  -6   0   33.30    6.40
  -8  -6   0   21.50    6.60
  -8   6   0   20.40    6.20
  -8   6   0   29.30    7.30
   8   6   0   31.50    7.10
  -8   6   0   27.50    7.10
  -8   6   0   18.10    6.80
  -9  -6   0    0.90    3.60
  -9  -6   0    1.00    2.70
  -9  -6   0   -0.60    4.40
  -9  -6   0    1.20    7.00
   9  -6   0    3.40    3.70
  -9  -6   0    3.70    3.60
  -9   6   0    0.30    4.00
  -9   6   0    4.30    4.00
   9   6   0   -2.70    3.60
  -9   6   0   -4.50    3.00
  -9   6   0   -0.60    4.20
 -10  -6   0   -2.00    4.00
  10  -6   0   -1.00    4.10
 -10  -6   0   -3.70    3.40
 -10  -6   0   -0.70    3.00
  10  -6   0   -5.50    5.30
 -10  -6   0   -3.10    8.30
 -10   6   0   -5.50    3.10
  10   6   0   -1.70    3.90
 -10   6   0    0.30    7.20
 -10   6   0    2.20    4.10
 -11  -6   0   24.00   10.40
 -11  -6   0    4.30    5.90
 -11  -6   0   27.90    8.60
  11  -6   0   22.00    9.50
 -11  -6   0   17.10    7.20
  11  -6   0   29.70    8.40
 -11   6   0   26.80    7.60
 -11   6   0   10.70    8.30
 -11   6   0   33.10   10.10
 -11   6   0   19.60    7.90
  11   6   0   46.70   10.20
 -12  -6   0    7.10    6.60
  12  -6   0    7.70    8.90
  12  -6   0   -5.20    7.90
 -12   6   0   -4.40    7.40
  12   6   0    2.90    6.50
 -12   6   0   10.20    7.50
 -12   6   0    3.00    6.80
   0  -7   0   22.30    4.10
   0  -7   0   17.90    3.50
   0  -7   0   13.70    2.80
   0   7   0   14.00    3.20
   0   7   0   15.00    2.30
  -1  -7   0   52.59    4.60
   1  -7   0   47.30    3.30
   1  -7   0   38.10    5.70
  -1  -7   0   49.40    3.10
   1  -7   0   49.00    3.50
   1  -7   0   52.09    4.40
  -1  -7   0   44.60    5.20
  -1  -7   0   34.30    5.40
  -1  -7   0   49.50    2.80
   1  -7   0   52.69    5.60
   1  -7   0   47.60    5.00
  -1  -7   0   45.70    3.10
  -1   7   0   50.99    5.20
  -1   7   0   46.30    4.20
   1   7   0   49.70    6.90
  -1   7   0   49.40    4.30
   1   7   0   51.29    5.30
  -1   7   0   52.19    5.50
   1   7   0   43.60    3.90
   1   7   0   46.50    4.50
  -1   7   0   49.60    4.50
   1   7   0   46.80    2.60
  -1   7   0   47.90    6.50
   2  -7   0  484.55   22.20
   2  -7   0  492.65   19.90
   2  -7   0  497.55   22.70
  -2  -7   0  518.25   19.20
  -2  -7   0  505.45   19.60
   2  -7   0  489.95   22.90
  -2  -7   0  488.25   22.50
   2  -7   0  486.05   21.20
   2  -7   0  491.95   19.30
  -2   7   0  495.65   22.30
   2   7   0  477.95   23.00
  -2   7   0  500.55   24.00
  -2   7   0  478.45   21.00
   2   7   0  501.15   19.70
   2   7   0  507.85   23.00
   2   7   0  537.05   20.60
  -2   7   0  479.55   20.30
  -2   7   0  486.05   19.70
  -3  -7   0    3.10    1.50
   3  -7   0    3.20    2.50
   3  -7   0    3.80    1.40
   3  -7   0    4.30    2.30
   3  -7   0    4.10    2.20
  -3  -7   0    7.70    3.40
   3  -7   0    5.60    2.30
   3  -7   0    1.40    1.30
  -3  -7   0    2.70    1.40
   3   7   0    4.70    1.90
   3   7   0   -0.40    2.00
  -3   7   0    4.80    2.00
  -3   7   0    3.80    2.00
   3   7   0    4.40    1.80
   3   7   0    7.20    3.10
  -3   7   0    4.60    2.10
  -3   7   0    5.50    1.70
  -3   7   0    0.90    1.90
  -4  -7   0   67.39    4.90
   4  -7   0   58.69    5.20
  -4  -7   0   58.69    9.60
   4  -7   0   68.99    7.80
  -4  -7   0   71.29    6.90
  -4  -7   0   59.59    3.70
   4  -7   0   67.59    6.50
  -4   7   0   63.99    6.60
  -4   7   0   72.19    9.60
   4   7   0   63.69    6.80
   4   7   0   76.09   11.30
  -4   7   0   62.39    5.20
   4   7   0   61.09    4.70
  -4   7   0   59.39    8.20
  -4   7   0   44.20    7.50
   4   7   0   49.00    7.20
  -4   7   0   57.69    6.40
  -5  -7   0  603.44   26.80
   5  -7   0  601.64   27.00
   5  -7   0  574.64   30.70
   5  -7   0  582.44   24.30
  -5  -7   0  596.14   23.00
  -5  -7   0  582.34   22.20
  -5   7   0  581.34   27.90
   5   7   0  602.14   32.40
  -5   7   0  592.64   33.10
  -5   7   0  601.84   30.50
   5   7   0  603.44   22.70
  -5   7   0  601.24   24.10
  -5   7   0  595.64   28.10
   5   7   0  599.54   28.40
  -6  -7   0    0.10    2.00
   6  -7   0    0.10    2.60
  -6  -7   0    0.90    1.30
  -6  -7   0    3.20    3.40
  -6  -7   0    3.10    2.10
   6  -7   0    1.60    2.10
  -6   7   0   -0.10    2.70
  -6   7   0    4.30    2.60
  -6   7   0   -1.60    3.50
   6   7   0    0.30    1.60
   6   7   0    3.60    2.30
   6   7   0   -2.80    3.10
  -6   7   0    0.70    2.40
  -6   7   0    1.40    1.90
  -7  -7   0   11.40    4.00
   7  -7   0   12.70    5.20
  -7  -7   0   21.80    8.10
  -7  -7   0    5.40    3.20
  -7  -7   0    7.40    2.60
   7  -7   0   10.10    3.40
  -7   7   0    4.90    3.20
   7   7   0   10.00    4.10
  -7   7   0    6.00    4.60
  -7   7   0   18.50    5.80
  -7   7   0    9.10    3.90
  -7   7   0    6.60    3.50
  -8  -7   0   15.50    7.20
  -8  -7   0    8.80    3.30
  -8  -7   0    8.00    3.00
   8  -7   0    4.80    3.10
   8  -7   0   10.40    5.50
  -8  -7   0    8.90    4.20
  -8   7   0   10.80    4.40
  -8   7   0    9.30    4.40
  -8   7   0    9.40    4.80
   8   7   0    9.20    4.00
  -8   7   0    7.80    6.40
   8   7   0   16.20    4.90
  -9  -7   0   20.40    9.50
  -9  -7   0   17.40    5.40
  -9  -7   0    6.80    3.70
   9  -7   0    8.10    4.10
   9  -7   0    4.80    5.70
  -9  -7   0    8.80    3.80
   9   7   0    7.80    4.70
  -9   7   0    1.30    3.70
  -9   7   0    3.70    4.60
  -9   7   0    1.50    4.70
  -9   7   0    8.60    5.70
 -10  -7   0    0.30    7.60
  10  -7   0    7.20    5.00
 -10  -7   0   13.70    4.90
  10  -7   0   14.50    7.70
 -10  -7   0   13.40    5.30
 -10  -7   0    1.60    4.70
 -10   7   0    8.30    5.80
 -10   7   0    8.10    5.90
  10   7   0   12.80    6.30
 -10   7   0    3.40    5.30
 -10   7   0   13.60    5.60
 -11  -7   0    0.50    5.10
  11  -7   0    0.00    6.80
 -11  -7   0    5.80    4.40
 -11  -7   0    1.20    8.50
  11  -7   0   -4.30    5.20
 -11   7   0   -8.00    6.50
  11   7   0   10.50    5.70
 -11   7   0   -1.60    5.40
 -11   7   0    4.30    6.40
 -11   7   0   -0.50    5.10
   0  -8   0    7.90    1.90
   0  -8   0    6.10    2.40
   0  -8   0    5.70    2.40
   0  -8   0    6.00    2.40
   0  -8   0    7.10    1.10
   0  -8   0   13.60    3.00
   0  -8   0    6.90    1.00
   0   8   0    6.80    1.70
   0   8   0    7.00    2.20
   0   8   0    9.00    1.90
   0   8   0    7.50    2.30
   1  -8   0  724.93   32.40
  -1  -8   0  745.23   24.60
  -1  -8   0  725.83   24.60
   1  -8   0  676.83   29.10
  -1  -8   0  677.73   29.20
  -1  -8   0  709.63   24.60
   1  -8   0  719.03   27.70
   1  -8   0  780.52   30.40
   1  -8   0  727.63   25.30
  -1  -8   0  731.73   27.90
   1  -8   0  707.53   25.00
  -1   8   0  713.03   30.00
   1   8   0  754.22   28.50
   1   8   0  741.53   31.10
  -1   8   0  722.93   27.90
   1   8   0  742.33   24.50
  -1   8   0  746.13   27.20
   1   8   0  681.93   29.00
  -1   8   0  767.72   27.90
  -1   8   0  711.03   30.20
   1   8   0  733.13   27.10
  -2  -8   0  192.38    9.80
   2  -8   0  174.28   12.80
   2  -8   0  186.58   11.80
  -2  -8   0  179.98    9.10
  -2  -8   0  176.28   11.70
   2  -8   0  157.88    9.20
   2  -8   0  169.88    8.70
  -2  -8   0  176.58   12.20
   2  -8   0  161.18   10.10
   2  -8   0  159.78   11.50
  -2   8   0  174.18    9.90
  -2   8   0  156.28   11.10
   2   8   0  164.38    9.50
  -2   8   0  167.28    9.40
   2   8   0  175.68    9.50
  -2   8   0  163.58   11.40
   2   8   0  181.38   12.40
   2   8   0  162.08   11.30
   3  -8   0    3.50    1.50
   3  -8   0    7.50    3.20
   3  -8   0    1.90    1.60
   3  -8   0   -0.30    2.40
  -3  -8   0    5.00    2.60
   3  -8   0    2.90    1.80
   3  -8   0    2.90    2.80
  -3  -8   0    5.50    1.80
  -3  -8   0    5.60    2.00
   3   8   0    5.20    1.70
  -3   8   0    5.40    2.80
  -3   8   0    4.10    2.50
   3   8   0    0.80    2.20
  -3   8   0    5.50    2.00
  -3   8   0    4.00    2.70
   3   8   0   12.10    3.70
  -3   8   0    2.30    1.70
  -3   8   0    5.30    2.80
   3   8   0    3.00    1.70
  -4  -8   0    9.80    1.30
   4  -8   0   12.70    4.00
  -4  -8   0    9.30    2.40
  -4  -8   0    9.80    4.00
  -4  -8   0    8.40    2.60
   4  -8   0   10.70    2.90
   4  -8   0    7.00    2.40
   4   8   0    8.50    1.40
  -4   8   0   14.10    3.80
  -4   8   0    3.90    2.20
  -4   8   0   10.00    2.70
  -4   8   0    3.90    2.50
   4   8   0    7.90    2.80
   4   8   0    8.00    2.20
   4   8   0    6.00    3.10
   4   8   0    2.70    3.10
  -4   8   0    6.60    3.00
  -5  -8   0    0.10    1.70
  -5  -8   0    4.40    2.00
   5  -8   0    8.60    3.80
   5  -8   0   -1.30    2.20
   5  -8   0    4.30    1.90
  -5  -8   0    2.10    1.20
  -5   8   0    1.80    3.00
  -5   8   0    1.20    1.40
   5   8   0    4.80    3.30
  -5   8   0    2.10    3.00
  -5   8   0    3.20    2.30
   5   8   0    3.00    2.60
   5   8   0    3.80    1.40
  -5   8   0    5.30    2.70
   6  -8   0   26.90    6.80
  -6  -8   0   21.60    5.30
   6  -8   0   34.20    5.30
  -6  -8   0   18.80    3.30
  -6  -8   0   27.90    4.20
  -6  -8   0   21.90    6.70
   6   8   0   31.20    8.70
   6   8   0   29.10    6.80
   6   8   0   24.70    3.90
  -6   8   0   30.90    7.00
  -6   8   0   27.00    7.10
  -6   8   0   24.20    8.60
  -6   8   0   19.80    4.90
   7  -8   0    2.10    3.90
  -7  -8   0    2.10    4.20
  -7  -8   0    1.20    3.00
   7  -8   0   -0.30    2.10
  -7  -8   0    2.20    2.40
  -7  -8   0    0.40    2.30
  -7   8   0   -1.10    3.10
  -7   8   0    0.40    2.30
  -7   8   0    3.30    3.80
   7   8   0   -0.20    2.20
   7   8   0    7.20    3.10
  -7   8   0    4.10    3.20
  -7   8   0    1.90    2.90
  -8  -8   0   45.40    8.40
   8  -8   0   36.00    9.00
  -8  -8   0   46.70    5.90
  -8  -8   0   39.10   10.50
  -8  -8   0   42.60    6.40
   8  -8   0   37.10    6.20
   8   8   0   43.80    6.40
  -8   8   0   43.40    9.80
  -8   8   0   49.00   10.30
  -8   8   0   35.30   10.40
   8   8   0   28.90    6.70
  -8   8   0   53.09    9.50
  -9  -8   0   37.90    6.60
   9  -8   0   33.90    9.00
  -9  -8   0   36.20    7.80
  -9  -8   0   54.09   15.20
  -9  -8   0   42.60    6.70
   9  -8   0   48.00    7.90
  -9   8   0   19.70    8.00
  -9   8   0   61.39   11.90
   9   8   0   47.00    9.30
  -9   8   0   26.60    7.40
 -10  -8   0    9.40    5.40
 -10  -8   0   23.70    6.30
  10  -8   0   16.00    8.70
 -10  -8   0   16.50    7.50
  10  -8   0    9.20    5.70
 -10  -8   0   35.80   11.70
 -10   8   0    8.80    7.00
 -10   8   0   17.90    6.50
 -10   8   0    5.80    5.70
  10   8   0   23.60    7.80
 -10   8   0   28.70    9.50
 -11  -8   0   18.00    8.30
 -11  -8   0   38.10   15.50
  11  -8   0   39.50    8.50
  11  -8   0   43.80   11.80
 -11  -8   0   21.50    7.00
 -11   8   0   30.10    9.10
  11   8   0   54.19   11.40
 -11   8   0   32.60   10.00
   0  -9   0   -0.20    1.60
   0  -9   0    2.80    1.90
   0  -9   0    4.60    2.00
   0  -9   0    0.20    1.10
   0  -9   0    1.10    1.70
   0   9   0    0.40    0.80
   0   9   0    0.30    1.10
  -1  -9   0   43.30    2.50
  -1  -9   0   28.20    5.00
   1  -9   0   37.30    6.00
   1  -9   0   41.80    2.90
   1  -9   0   39.60    6.20
   1  -9   0   41.80    4.40
  -1  -9   0   42.10    2.60
  -1  -9   0   44.20    6.70
  -1  -9   0   43.00    4.70
   1  -9   0   35.10    2.80
  -1  -9   0   45.00    3.10
   1   9   0   43.50    6.30
   1   9   0   43.10    2.90
  -1   9   0   38.70    6.30
   1   9   0   44.10    5.90
  -1   9   0   41.30    4.30
   1   9   0   26.50    5.10
  -1   9   0   46.50    4.70
  -1   9   0   42.80    4.30
   1   9   0   38.80    4.10
  -2  -9   0   44.60    7.50
   2  -9   0   32.30    6.10
   2  -9   0   42.80    3.70
  -2  -9   0   47.70    4.70
   2  -9   0   39.50    6.50
   2  -9   0   41.00    7.00
   2  -9   0   52.69    5.50
  -2  -9   0   49.80    7.90
  -2   9   0   43.90    4.70
  -2   9   0   39.70    4.50
   2   9   0   48.50    4.90
   2   9   0   45.20    7.40
   2   9   0   41.10    6.80
   2   9   0   43.00    4.60
  -2   9   0   58.09    6.30
  -2   9   0   54.59    8.70
  -2   9   0   36.60    5.40
  -2   9   0   35.40    5.90
  -3  -9   0  452.95   18.40
   3  -9   0  407.76   22.90
  -3  -9   0  429.96   23.10
   3  -9   0  408.46   18.80
   3  -9   0  443.86   22.90
  -3  -9   0  452.55   24.70
   3  -9   0  416.36   20.80
   3  -9   0  443.26   18.80
  -3  -9   0  415.26   18.10
   3   9   0  431.76   21.90
  -3   9   0  449.76   22.70
   3   9   0  456.65   23.70
   3   9   0  431.06   18.60
  -3   9   0  436.76   21.00
  -3   9   0  503.25   25.90
  -3   9   0  405.76   18.40
  -3   9   0  421.56   21.80
   4  -9   0   40.50    7.10
  -4  -9   0   45.40    9.00
   4  -9   0   34.80    5.00
  -4  -9   0   44.80    4.40
   4  -9   0   34.40    5.50
   4   9   0   30.40    7.20
   4   9   0   43.40    4.30
   4   9   0   48.40    7.20
  -4   9   0   36.30    6.60
  -4   9   0   41.30    7.60
  -4   9   0   42.10    4.60
  -5  -9   0   54.49    3.20
  -5  -9   0   46.40    6.80
   5  -9   0   44.30    7.10
   5  -9   0   43.20    8.00
  -5  -9   0   50.49    4.90
   5   9   0   33.80    8.00
  -5   9   0   60.29    9.70
   5   9   0   34.90    3.60
   5   9   0   59.79    9.00
  -5   9   0   50.19    8.20
  -5   9   0   24.80    7.00
  -5   9   0   44.80    5.40
  -5   9   0   38.60    7.60
   6  -9   0  115.89   12.80
  -6  -9   0  131.89   11.30
  -6  -9   0  119.19    7.80
  -6  -9   0  135.39   14.60
  -6  -9   0  111.89    6.60
   6  -9   0  104.59    8.30
   6   9   0  115.59    7.00
   6   9   0  130.49   15.40
  -6   9   0  108.79   11.00
  -6   9   0  120.59   11.60
   6   9   0  123.99   11.90
  -6   9   0  100.99   11.40
  -6   9   0  100.69    8.20
   7  -9   0  176.28   16.20
  -7  -9   0  185.68   13.90
  -7  -9   0  159.48    9.60
  -7  -9   0  166.68    9.30
   7  -9   0  161.48   11.00
  -7   9   0  176.78   15.40
  -7   9   0  173.78   15.60
   7   9   0  177.08   14.70
  -7   9   0  144.39   10.70
  -7   9   0  139.79   13.60
   7   9   0  144.29    9.40
   8  -9   0   -2.70    3.70
  -8  -9   0   -3.00    3.00
  -8  -9   0    1.10    3.20
   8  -9   0    0.00    2.60
  -8  -9   0   -3.90    5.00
  -8  -9   0   -1.90    2.40
  -8   9   0    1.30    3.20
   8   9   0   -0.10    3.00
  -8   9   0   -1.50    5.30
  -8   9   0    1.40    2.50
  -8   9   0    2.30    3.30
  -9  -9   0    8.60    4.90
  -9  -9   0    1.90    3.10
   9  -9   0    4.50    5.30
  -9  -9   0    3.30    7.10
   9  -9   0    9.50    4.20
  -9  -9   0    0.50    2.80
   9   9   0    8.80    4.70
  -9   9   0    2.80    5.00
  -9   9   0    2.90    4.50
  -9   9   0    4.80    5.50
  -9   9   0   -3.00    3.70
 -10  -9   0    6.30    5.10
  10  -9   0    0.80    4.30
  10  -9   0    2.80    6.50
 -10  -9   0   -7.40    4.30
 -10  -9   0    3.10    3.80
 -10  -9   0    2.30    7.70
 -10   9   0    2.00    6.30
 -10   9   0   -2.20    4.30
 -10   9   0   -8.10    5.80
  10   9   0   -3.00    4.20
 -10   9   0   -3.80    4.40
  11  -9   0    6.00    7.00
 -11  -9   0  -11.30    5.80
 -11  -9   0   -6.50    6.40
 -11  -9   0    8.30   12.00
  11  -9   0    3.80    7.00
 -11   9   0   -6.10    6.10
  11   9   0    0.90    5.90
 -11   9   0    5.40    8.50
   0 -10   0   24.50    5.50
   0 -10   0   35.10    4.40
   0 -10   0   30.20    5.80
   0 -10   0   36.40    5.80
   0  10   0   29.50    6.00
   0  10   0   33.70    5.80
   0  10   0   31.70    5.10
   0  10   0   25.20    3.50
   0  10   0   29.00    4.30
   1 -10   0  329.57   11.90
   1 -10   0  314.87   15.40
  -1 -10   0  304.87   17.10
  -1 -10   0  336.17   13.10
   1 -10   0  322.97   17.20
   1 -10   0  319.67   17.40
  -1 -10   0  312.97   18.50
   1 -10   0  310.27   11.90
  -1 -10   0  320.97   16.10
   1 -10   0  338.77   19.00
  -1  10   0  333.37   15.40
   1  10   0  334.67   19.10
   1  10   0  304.37   17.10
  -1  10   0  328.07   18.30
   1  10   0  314.37   12.50
   1  10   0  335.57   17.00
  -1  10   0  355.56   18.20
  -1  10   0  325.17   15.00
  -1  10   0  326.97   16.00
   1  10   0  320.37   15.10
  -2 -10   0  185.08    8.50
  -2 -10   0  177.78   12.90
   2 -10   0  189.38   13.80
  -2 -10   0  195.08   14.30
   2 -10   0  188.78   11.60
  -2 -10   0  179.28   10.80
   2 -10   0  179.98   13.10
   2 -10   0  179.78    9.10
   2 -10   0  190.78    9.50
  -2 -10   0  208.78    9.30
  -2  10   0  198.88   11.30
  -2  10   0  206.88   11.40
   2  10   0  204.88   13.50
  -2  10   0  193.48   13.50
  -2  10   0  209.88   12.10
  -2  10   0  197.08   14.00
  -2  10   0  178.38   12.80
   2  10   0  188.18   11.10
   2  10   0  213.58   11.60
  -3 -10   0   -0.20    1.70
  -3 -10   0   -1.60    1.90
   3 -10   0    4.00    2.40
   3 -10   0    0.40    1.40
  -3 -10   0   -0.30    1.10
  -3 -10   0    1.30    2.70
   3 -10   0    1.00    1.40
   3  10   0    1.60    3.00
   3  10   0   -2.00    2.10
  -3  10   0    2.20    1.50
  -3  10   0    1.30    2.40
   3  10   0    3.80    2.10
  -3  10   0   -2.20    1.60
  -3  10   0    1.20    1.70
   4 -10   0  156.88   10.20
  -4 -10   0  169.68    9.70
  -4 -10   0  156.08   13.60
  -4  10   0  163.38   11.90
  -4  10   0  156.58   11.90
  -4  10   0  175.98   13.80
  -4  10   0  161.38    9.90
  -4  10   0  168.28   15.10
   4  10   0  163.38    9.50
   4  10   0  154.28   13.90
   5 -10   0   34.60    7.10
  -5 -10   0   31.90    4.60
  -5 -10   0   26.40    9.00
   5 -10   0   23.40    4.30
   5 -10   0   17.60    5.00
  -5 -10   0   21.90    4.60
   5  10   0   39.00    9.20
  -5  10   0   37.00    5.10
  -5  10   0   34.60    7.50
   5  10   0   25.80    6.20
  -5  10   0   20.30    6.30
  -5  10   0   32.40    6.50
   5  10   0   28.30    4.40
  -5  10   0   29.40    6.50
  -6 -10   0   90.99   15.30
  -6 -10   0   86.79    6.70
   6 -10   0   82.39    7.40
  -6 -10   0   83.69    4.50
   6 -10   0   60.09   10.30
  -6  10   0   90.79   12.10
   6  10   0   82.69   15.80
  -6  10   0   83.29   12.10
   6  10   0   66.39   10.30
  -6  10   0   46.60   10.50
  -6  10   0   87.99   12.50
  -6  10   0   62.09    7.10
   7 -10   0    9.50    3.50
  -7 -10   0   11.60    8.30
  -7 -10   0   15.00    3.90
  -7 -10   0   18.00    5.20
   7 -10   0    8.50    5.10
  -7 -10   0   13.70    3.00
   7  10   0    5.40    2.60
  -7  10   0    3.20    3.40
  -7  10   0    9.80    3.60
  -7  10   0   10.70    4.50
   7  10   0    8.80    3.90
  -7  10   0   20.30    6.10
  -7  10   0   12.60    5.80
  -8 -10   0    6.90    3.70
   8 -10   0   14.70    4.50
  -8 -10   0    7.30    7.20
   8 -10   0   27.10    8.00
  -8 -10   0   11.10    3.10
  -8 -10   0    7.80    4.30
  -8  10   0   15.20    6.00
   8  10   0    5.50    3.30
  -8  10   0    6.30    5.10
  -8  10   0   12.40    6.20
  -8  10   0    5.20    4.10
  -9 -10   0   68.49   11.20
  -9 -10   0   61.49    6.40
  -9 -10   0   63.69    6.90
  -9 -10   0   74.69   16.90
   9 -10   0   57.39    8.20
   9 -10   0   66.39   13.30
  -9  10   0   54.99   12.60
  -9  10   0   58.39   11.20
   9  10   0   54.39   11.00
  -9  10   0   51.89   10.80
  10 -10   0   -2.20    5.00
 -10 -10   0   -3.10    9.40
  10 -10   0    3.60    7.40
 -10 -10   0    1.20    5.00
 -10 -10   0    2.70    4.90
 -10  10   0  -10.50    4.40
 -10  10   0   -5.20    4.40
 -10  10   0    5.20    6.10
 -10  10   0   13.60    6.60
 -11 -10   0    5.10   10.20
 -11 -10   0    2.00    7.50
  11 -10   0    5.30   10.70
  11 -10   0   14.20    8.40
 -11  10   0    0.80    6.90
 -11  10   0    5.20    6.20
 -11  10   0    9.40    6.80
  11  10   0    7.80    6.20
 -11  10   0   27.10    9.70
   0 -11   0    4.70    1.50
   0 -11   0    2.70    2.50
   0 -11   0    9.10    3.10
   0 -11   0    5.00    2.30
   0 -11   0    6.10    2.60
   0  11   0    6.00    1.90
   0  11   0    7.10    2.70
   0  11   0    4.00    3.10
   0  11   0    6.50    2.40
   1 -11   0   27.80    5.50
  -1 -11   0   26.70    6.00
   1 -11   0   27.80    4.60
   1 -11   0   24.90    5.60
   1 -11   0   24.90    5.30
   1 -11   0   29.10    6.30
  -1 -11   0   29.20    2.80
  -1 -11   0   15.00    3.90
   1  11   0   28.10    2.70
  -1  11   0   23.80    4.40
  -1  11   0   26.60    4.70
  -1  11   0   27.00    6.50
   1  11   0   19.20    4.00
  -1  11   0   31.50    5.80
  -1  11   0   19.80    3.90
   1  11   0   24.30    4.90
  -2 -11   0   13.40    1.90
   2 -11   0   15.90    3.90
   2 -11   0   15.20    4.10
  -2 -11   0   15.20    2.00
  -2 -11   0   18.20    3.90
   2 -11   0   18.20    5.20
   2 -11   0   20.00    4.40
  -2 -11   0   14.70    4.40
  -2 -11   0   21.20    5.50
  -2  11   0   20.80    4.60
   2  11   0   21.40    4.10
   2  11   0   14.80    4.00
  -2  11   0    8.00    3.30
  -2  11   0   19.30    5.40
  -2  11   0   14.80    3.60
   3 -11   0   94.89    6.70
   3 -11   0   82.49   11.70
  -3 -11   0   82.99    7.20
  -3 -11   0  101.49   10.80
  -3 -11   0   98.59    6.10
  -3  11   0   96.79    8.60
   3  11   0   96.59   10.30
  -3  11   0   89.99    7.70
   3  11   0   79.69    7.60
  -3  11   0  103.09   11.30
   3  11   0   90.69    7.50
  -3  11   0  105.99   10.50
  -3  11   0   92.29    8.10
   4 -11   0   37.00    5.50
  -4 -11   0   37.30    5.20
   4 -11   0   27.20    4.90
  -4 -11   0   37.60    5.80
  -4 -11   0   45.70    8.80
   4 -11   0   28.10    6.80
  -4  11   0   32.10    6.40
  -4  11   0   35.50    6.40
   4  11   0   42.30    5.60
  -4  11   0   35.40    8.20
  -4  11   0   40.80    7.90
   4  11   0   40.20    9.00
  -5 -11   0   60.09    6.40
  -5 -11   0   79.19   15.60
  -5 -11   0   57.89    5.60
   5 -11   0   66.89   10.80
   5 -11   0   58.49    6.10
   5 -11   0   60.99    6.80
  -5  11   0   49.50    9.50
  -5  11   0   46.70    8.10
   5  11   0   50.89    5.20
  -5  11   0   30.90    7.60
  -5  11   0   51.39    8.30
   5  11   0   63.09   11.10
   5  11   0   63.39   10.40
  -5  11   0   52.19    5.70
   6 -11   0    7.70    3.10
  -6 -11   0   14.00    3.60
  -6 -11   0   10.60    5.60
   6 -11   0    6.50    3.80
   6  11   0    2.30    5.60
  -6  11   0    8.30    3.80
  -6  11   0    5.20    2.80
   6  11   0   14.20    5.00
  -6  11   0    6.30    4.10
  -6  11   0    7.60    3.80
  -6  11   0   13.50    5.80
  -7 -11   0   54.39    8.70
   7 -11   0   59.29    7.60
   7 -11   0   43.00    9.20
  -7 -11   0   69.89   13.90
  -7 -11   0   51.39    5.70
   7  11   0   66.69   10.80
  -7  11   0   66.09   11.60
  -7  11   0   48.90    9.70
  -7  11   0   24.00    8.40
  -7  11   0   55.79    7.20
  -7  11   0   76.69   12.20
  -8 -11   0   -3.30    3.10
  -8 -11   0   -3.30    4.90
  -8 -11   0    0.80    1.60
  -8 -11   0   -2.10    3.20
   8 -11   0    1.50    2.60
  -8  11   0    1.20    4.10
  -8  11   0   -2.50    5.30
   8  11   0   -6.10    3.10
  -8  11   0    7.70    4.80
  -9 -11   0   46.80   15.00
  -9 -11   0   29.90    7.30
  -9 -11   0   30.40    5.30
   9 -11   0   38.90   10.50
   9 -11   0   26.50    6.00
  -9  11   0   43.60    9.80
   9  11   0   30.00    8.10
  -9  11   0   37.10    9.80
  -9  11   0   37.80   10.10
  -9  11   0    3.50    7.60
  10 -11   0   -9.00    6.10
  10 -11   0   -2.50    5.60
 -10 -11   0   -9.10    7.70
 -10 -11   0    9.90    5.20
 -10  11   0   -2.10    4.70
 -10  11   0   -3.60    5.50
  10  11   0   -1.60    4.10
 -10  11   0   -3.30    5.00
 -10  11   0    3.30    4.70
 -11 -11   0   28.90    9.10
 -11 -11   0    4.30   12.40
 -11  11   0    7.90    6.90
 -11  11   0    8.70    7.00
 -11  11   0    4.10    8.60
 -11  11   0    2.50    7.30
   0 -12   0   38.40    5.10
   0 -12   0   37.40    7.30
   0 -12   0   36.10    6.10
   0 -12   0   41.40    6.40
   0 -12   0   53.09    8.00
   0  12   0   47.00    7.10
   0  12   0   45.80    4.80
   0  12   0   45.80    4.40
   0  12   0   43.00    7.20
   1 -12   0   82.89    7.00
   1 -12   0   80.19    8.40
  -1 -12   0   93.59    9.00
   1 -12   0   84.49    9.40
  -1 -12   0   87.59    5.60
   1 -12   0   73.19    8.40
  -1 -12   0   89.49    8.20
  -1 -12   0   82.79    8.60
  -1 -12   0   95.89   11.10
  -1  12   0   69.39    9.60
  -1  12   0   83.39    7.60
   1  12   0   86.69    8.20
  -1  12   0   93.99    8.10
   1  12   0   82.49    7.00
  -1  12   0   81.79    7.00
   2 -12   0    1.70    1.30
  -2 -12   0   -0.10    2.40
   2 -12   0    0.40    1.10
   2 -12   0    2.60    1.90
  -2 -12   0   -3.50    2.10
   2 -12   0    1.00    3.70
  -2  12   0    3.10    2.80
  -2  12   0    4.20    2.60
  -2  12   0    2.60    3.00
   2  12   0    3.30    2.00
  -2  12   0    2.40    2.00
  -3 -12   0    5.10    1.60
   3 -12   0    1.90    2.50
  -3 -12   0    3.10    3.20
   3 -12   0    6.90    2.10
  -3 -12   0    5.10    4.60
   3 -12   0    5.10    1.90
  -3 -12   0    5.60    2.00
  -3 -12   0    1.90    2.40
   3  12   0    8.10    3.80
   3  12   0    2.00    2.30
  -3  12   0   11.60    4.80
  -3  12   0    5.10    2.90
  -3  12   0    9.10    2.70
  -3  12   0    4.80    3.40
  -4 -12   0  154.38    9.20
  -4 -12   0  152.38   13.70
   4 -12   0  165.88   10.20
   4 -12   0  139.19   13.40
  -4 -12   0  149.39    9.90
  -4  12   0  145.59   11.80
  -4  12   0  140.59   15.20
   4  12   0  155.88   10.10
   4  12   0  151.58   14.10
  -4  12   0  174.38   12.90
  -4  12   0  156.48   13.80
  -4  12   0  161.28   10.10
   5 -12   0    0.20    2.60
   5 -12   0    0.70    2.10
  -5 -12   0    3.10    4.30
  -5 -12   0   -2.00    2.30
   5 -12   0   -0.90    3.70
  -5 -12   0    2.50    2.40
   5  12   0   -0.20    2.20
  -5  12   0    4.30    2.40
  -5  12   0    2.50    3.30
   5  12   0    1.50    1.90
  -5  12   0    4.20    2.80
  -5  12   0    5.20    3.30
  -5  12   0    0.30    3.30
   5  12   0    2.10    4.40
   6 -12   0   36.00    8.50
  -6 -12   0   38.90    5.30
  -6 -12   0   46.50    7.20
   6 -12   0   41.50    6.50
  -6 -12   0   46.20   11.80
  -6  12   0   30.90    7.00
   6  12   0   52.09   10.10
  -6  12   0   29.60    9.40
  -6  12   0   47.90    9.00
  -6  12   0   41.10    6.10
  -6  12   0   52.39    9.60
  -7 -12   0   -0.80    2.70
   7 -12   0    3.10    3.60
  -7 -12   0    4.00    3.50
   7 -12   0   -2.20    4.20
  -7 -12   0    9.40    6.00
  -7  12   0    3.70    4.40
  -7  12   0    4.30    3.30
  -7  12   0    2.00    3.50
   7  12   0    2.80    6.40
  -8 -12   0   -8.70    3.10
   8 -12   0    3.80    4.00
  -8 -12   0    4.70    3.90
  -8 -12   0    4.50    6.90
   8 -12   0    0.80    5.00
  -8  12   0    2.30    5.10
  -8  12   0    0.60    3.50
  -8  12   0    0.30    5.00
  -8  12   0    1.50    3.90
   8  12   0    8.90    5.50
   9 -12   0   16.60    5.10
   9 -12   0    8.00    7.10
  -9 -12   0   32.70    8.40
  -9 -12   0   11.90    9.70
   9  12   0   17.80    7.30
  -9  12   0   12.10    5.80
  -9  12   0    5.30    5.90
  -9  12   0    3.20    5.70
  -9  12   0   24.40    8.30
 -10 -12   0   -5.10    5.50
  10 -12   0    2.20    5.80
  10 -12   0    6.10    5.90
 -10 -12   0    6.50    8.70
 -10  12   0    1.10    5.00
  10  12   0    6.00    5.70
 -10  12   0   -0.90    6.20
 -10  12   0    0.10    6.70
 -10  12   0    2.20    4.10
   0 -13   0    8.60    2.60
   0 -13   0    8.50    3.40
   0 -13   0    6.10    3.30
   0 -13   0   10.10    3.80
   0  13   0    4.90    1.90
   0  13   0    5.80    2.80
  -1 -13   0   37.20    6.50
  -1 -13   0   55.69    4.60
   1 -13   0   55.59    7.60
  -1 -13   0   33.80    7.00
   1 -13   0   56.99    9.60
  -1 -13   0   41.70    6.90
  -1  13   0   63.29    6.30
  -1  13   0   72.69    6.50
  -1  13   0   62.49    9.40
   1  13   0   71.49    7.70
   1  13   0   52.49    4.10
   1  13   0   50.99    7.10
   2 -13   0  173.18   14.60
  -2 -13   0  169.98   11.50
  -2 -13   0  161.08   13.20
  -2 -13   0  145.69   13.50
   2  13   0  159.28   12.70
  -2  13   0  161.68   11.40
  -2  13   0  186.88   12.00
  -2  13   0  143.69   10.70
  -2  13   0  168.18   13.60
   2  13   0  154.08   10.80
   2  13   0  170.48   11.50
  -3 -13   0   -1.50    1.00
  -3 -13   0    2.00    2.90
   3 -13   0   -0.60    2.90
  -3 -13   0   -3.10    2.90
  -3 -13   0    1.10    1.00
   3 -13   0   -2.60    1.10
   3 -13   0    0.60    1.50
  -3  13   0    4.00    3.30
  -3  13   0    1.80    2.20
  -3  13   0    2.00    1.90
  -3  13   0    2.90    2.60
   3  13   0   -1.80    1.40
  -3  13   0   -2.80    2.20
   3  13   0    5.50    3.60
  -4 -13   0    5.10    4.00
   4 -13   0   17.30    3.50
  -4 -13   0   14.30    3.00
  -4 -13   0   13.80    3.40
   4 -13   0    9.80    4.90
  -4  13   0   14.60    5.10
   4  13   0   20.00    6.70
  -4  13   0   18.10    5.00
  -4  13   0   26.10    8.30
  -4  13   0   14.90    3.60
   5 -13   0  249.38   20.20
  -5 -13   0  274.87   14.10
  -5 -13   0  256.27   20.00
  -5 -13   0  295.77   14.90
   5 -13   0  249.08   19.80
  -5  13   0  260.27   20.10
   5  13   0  268.97   19.60
  -5  13   0  278.67   18.90
  -5  13   0  265.47   18.00
  -5  13   0  287.77   15.30
  -5  13   0  256.37   22.80
   5  13   0  286.07   15.40
   5  13   0  255.17   20.70
   6 -13   0  111.59    9.30
  -6 -13   0  110.49    9.20
   6 -13   0   72.49   13.40
  -6 -13   0  137.09   15.40
  -6 -13   0  104.19    8.10
   6  13   0  128.39   13.60
  -6  13   0   70.89   14.50
   6  13   0  113.79   19.10
  -6  13   0  114.89   12.10
  -6  13   0  117.49   12.00
  -6  13   0  125.39   10.80
  -6  13   0   91.59   14.60
  -7 -13   0   -0.40    2.60
   7 -13   0    8.80    3.40
   7 -13   0    1.80    3.90
  -7 -13   0    0.80    4.60
  -7 -13   0   -2.50    3.10
  -7  13   0    2.60    3.80
   7  13   0    8.70    7.80
  -7  13   0    3.10    3.80
  -7  13   0    3.90    3.50
   7  13   0    2.50    2.90
  -7  13   0    1.50    4.30
  -8 -13   0   12.40    4.70
  -8 -13   0    0.20    6.40
   8 -13   0    5.20    5.60
   8 -13   0    0.60    4.00
  -8  13   0    2.40    4.90
  -8  13   0    0.00    3.90
   8  13   0    4.30    4.20
  -8  13   0   -3.00    3.00
  -8  13   0    1.40    4.00
   9 -13   0    6.00    4.60
  -9 -13   0   11.20    8.80
   9 -13   0    8.80    6.50
  -9 -13   0    3.20    5.10
  -9  13   0   -5.00    5.50
  -9  13   0    1.30    4.30
  -9  13   0    8.50    5.70
   9  13   0    0.70    3.50
  -9  13   0   14.90    6.60
 -10 -13   0    9.60    6.30
 -10 -13   0   12.80   10.70
  10 -13   0    5.90    7.40
 -10  13   0    1.50    9.20
 -10  13   0    8.60    7.30
  10  13   0   12.10    7.30
 -10  13   0   15.60    6.80
 -10  13   0    9.30    7.90
   0 -14   0   69.39    8.50
   0 -14   0   73.99    6.40
   0 -14   0   64.79   10.50
   0  14   0   76.09   10.60
   0  14   0   65.99    5.70
  -1 -14   0   20.90    6.10
  -1 -14   0   19.30    5.40
   1 -14   0   29.00    7.10
   1 -14   0   30.30    5.40
   1 -14   0   38.50    7.50
   1  14   0   29.70    3.70
   1  14   0   25.60    5.60
  -1  14   0   37.90    7.70
   1  14   0   24.10    4.50
  -1  14   0   23.00    4.10
   2 -14   0   13.20    5.10
  -2 -14   0   11.00    4.60
  -2 -14   0   15.20    4.80
  -2 -14   0   15.90    5.80
   2 -14   0   18.90    6.20
  -2  14   0   23.00    5.20
   2  14   0   18.00    4.20
  -2  14   0   17.00    5.10
   2  14   0   23.40    6.20
   2  14   0   18.10    4.70
  -2  14   0   17.50    4.30
  -3 -14   0   36.50    8.40
   3 -14   0   33.80    4.70
  -3 -14   0   26.90    5.30
  -3 -14   0   36.50   11.20
   3 -14   0   29.00    7.00
  -3  14   0   12.90    4.60
  -3  14   0   51.29    8.70
  -3  14   0   28.40    7.40
   3  14   0   33.50    7.80
  -3  14   0   37.20    6.50
   3  14   0   23.50    5.20
   4 -14   0    9.60    3.00
  -4 -14   0   19.20    6.40
  -4 -14   0   11.20    4.40
   4 -14   0   17.30    6.20
   4 -14   0   12.80    3.20
  -4 -14   0   13.60    2.40
  -4  14   0   14.30    4.50
   4  14   0   12.20    3.80
  -4  14   0   15.30    4.50
   4  14   0   14.30    5.90
  -4  14   0   14.80    4.90
  -4  14   0    7.60    5.30
   5 -14   0   36.80    6.10
   5 -14   0   24.40    7.70
  -5 -14   0   41.30    8.40
  -5 -14   0   34.30    5.70
  -5  14   0   42.00    9.10
  -5  14   0   33.30    7.50
  -5  14   0   37.50    7.30
  -5  14   0   21.70    7.30
   5  14   0   45.20    9.00
   5  14   0   33.50    8.10
  -6 -14   0   16.90    6.70
   6 -14   0   14.80    4.90
  -6 -14   0   16.00    4.50
   6 -14   0   22.10    5.70
  -6 -14   0   17.40    4.30
  -6  14   0   19.30    4.80
  -6  14   0   17.20    6.70
  -6  14   0   17.00    5.90
   6  14   0   14.10    8.10
  -7 -14   0   -0.70    5.70
  -7 -14   0   -1.00    3.60
   7 -14   0    2.30    3.50
  -7 -14   0    4.10    3.80
  -7  14   0    0.50    3.80
  -7  14   0   -0.20    3.70
  -7  14   0    7.10    6.20
   7  14   0   -2.20    8.30
   7  14   0    3.10    3.30
  -7  14   0   -1.60    3.80
  -8 -14   0   27.10   11.00
  -8 -14   0    6.00    5.10
   8 -14   0   18.70    9.10
  -8  14   0    3.70    7.00
  -8  14   0   13.00    7.20
  -8  14   0    5.80    5.00
   8  14   0   19.10    7.30
  -8  14   0   19.80    8.00
  -9 -14   0    0.20    4.80
   9 -14   0    9.60    6.80
  -9 -14   0    8.60    8.60
   9 -14   0    6.60    5.90
  -9  14   0    8.10    6.80
  -9  14   0   -1.40    5.00
   9  14   0    3.90    5.20
  -9  14   0   10.30    5.70
  -9  14   0    1.70    7.20
  10 -14   0   -6.60    7.10
 -10 -14   0    3.90   11.70
 -10 -14   0   -0.20    6.90
 -10  14   0    7.30    8.30
  10  14   0   -0.30    6.10
 -10  14   0    6.20    5.80
 -10  14   0   13.30    7.80
   0 -15   0   -0.60    2.10
   0 -15   0    2.10    3.20
   0 -15   0    5.80    3.70
   0  15   0    2.60    2.70
   1 -15   0  171.78   11.80
   1 -15   0  201.18   16.40
  -1 -15   0  196.38   16.30
  -1 -15   0  160.78   13.30
   1 -15   0  155.38   13.60
   1  15   0  177.58    9.00
   1  15   0  162.58   11.60
   1  15   0  205.38   15.30
  -1  15   0  167.18   11.10
  -1  15   0  178.78   14.60
  -2 -15   0    6.00    3.50
  -2 -15   0    7.30    3.60
   2 -15   0    2.30    3.50
   2 -15   0    0.20    2.70
   2  15   0    4.70    3.30
  -2  15   0    9.40    4.30
  -2  15   0    0.50    2.30
  -3 -15   0   14.40    5.60
  -3 -15   0   15.30    5.70
   3 -15   0   24.80    7.30
   3  15   0   26.00    5.20
  -3  15   0   30.00    6.10
  -3  15   0   22.80    7.20
  -3  15   0   19.40    6.50
  -3  15   0   28.40    6.50
   4 -15   0   76.19    6.00
  -4 -15   0   88.49    9.00
   4 -15   0   88.29    6.40
  -4 -15   0   99.79   11.90
   4 -15   0   88.89   13.60
  -4  15   0   78.79   14.10
  -4  15   0   82.79    9.10
   4  15   0   91.49   11.70
  -4  15   0   72.39   12.10
   4  15   0   77.29    9.50
  -4  15   0   86.49   11.40
  -5 -15   0   91.49    6.30
  -5 -15   0   87.79   14.30
   5 -15   0   86.09    7.60
   5 -15   0   72.89   12.90
  -5 -15   0   79.79    8.70
   5  15   0   71.09   12.50
  -5  15   0   70.89   13.00
  -5  15   0   90.89   14.50
  -5  15   0   67.09   10.80
  -5  15   0   89.99   12.50
   5  15   0   71.39    7.40
   5  15   0   85.79   13.70
   6 -15   0   78.59   13.80
  -6 -15   0   76.59    7.40
   6 -15   0   57.19    8.20
  -6 -15   0   60.49    7.60
  -6 -15   0   81.49   14.60
  -6  15   0   83.19   14.20
   6  15   0   64.09   13.70
  -6  15   0   66.89   14.70
  -6  15   0   58.29   10.70
   6  15   0   81.69   13.30
   7 -15   0    7.40    5.50
  -7 -15   0    5.90    5.90
  -7  15   0    1.80    3.60
  -7  15   0    2.30    3.40
  -7  15   0    7.40    5.50
   7  15   0   11.00    5.00
  -7  15   0    0.00    5.20
  -8 -15   0    0.10    4.00
   8 -15   0    6.00    7.20
  -8 -15   0   -4.10    7.10
  -8  15   0   -1.80    3.90
  -8  15   0    0.00    5.90
  -8  15   0    4.40    5.50
  -8  15   0   -1.80    4.30
   8  15   0    3.70    5.90
   9 -15   0   -1.80    6.30
  -9 -15   0    0.80    8.30
   9 -15   0  -11.00    5.10
  -9 -15   0   -7.40    4.70
  -9  15   0   -5.00    4.90
  -9  15   0   -0.20    7.90
  -9  15   0    3.30    6.00
   9  15   0   -8.90    4.70
  -9  15   0   -6.70    5.00
 -10 -15   0   -6.90    6.60
 -10  15   0    4.00    6.20
   0 -16   0  123.29    9.30
   0 -16   0  121.59   13.40
   0 -16   0  134.39   12.30
   0  16   0  122.59    9.50
   0  16   0  142.69   12.80
   1 -16   0  154.78   13.50
   1 -16   0  130.09   13.90
   1 -16   0  121.49   10.90
  -1 -16   0  108.29   12.60
  -1 -16   0  119.79   11.90
   1  16   0  128.09   11.70
  -1  16   0  128.89   12.50
  -1  16   0  140.29   10.00
   1  16   0  154.18    8.00
  -2 -16   0  134.09   13.30
   2 -16   0  120.29   12.70
  -2 -16   0  128.89   14.50
   2 -16   0  142.89   14.70
   2  16   0  154.88   12.00
  -2  16   0  139.49   13.60
  -2  16   0  129.59   10.40
  -2  16   0  130.09   11.00
  -3 -16   0  165.78   16.00
   3 -16   0  119.39   14.10
  -3  16   0  124.99   13.20
   3  16   0  155.08   12.00
  -3  16   0  142.49   12.10
   3  16   0  146.79   14.80
   4 -16   0   33.50    4.80
  -4 -16   0   26.70    6.90
  -4 -16   0   36.50    8.60
   4 -16   0   34.10    8.50
  -4  16   0   28.60    6.80
   4  16   0   38.70    6.70
  -4  16   0   42.00   10.80
   4  16   0   33.50    8.70
  -4  16   0   50.09    8.90
  -4  16   0   42.10   10.00
  -5 -16   0   25.80    6.10
   5 -16   0   45.10    5.90
   5 -16   0   39.40    9.90
  -5 -16   0   59.29   11.40
   5  16   0   51.89   12.50
  -5  16   0   44.80    9.00
  -5  16   0   27.20    8.20
   5  16   0   44.10    7.30
  -5  16   0   36.80    9.40
  -5  16   0   41.40    8.10
   5  16   0   36.40    9.10
  -6 -16   0   13.50    7.60
  -6  16   0   10.20    4.80
   6  16   0   10.10    3.70
  -6  16   0    2.50    3.80
   6  16   0   20.90    8.10
   6  16   0    8.00    5.30
  -6  16   0    6.20    5.00
  -6  16   0   18.10    6.30
  -7 -16   0    8.00    3.50
   7 -16   0    6.20    6.00
  -7 -16   0   16.10    8.20
  -7  16   0   -1.30    5.30
  -7  16   0   13.80    5.80
  -7  16   0    5.30    6.80
   7  16   0   18.70    6.40
  -7  16   0   21.10    7.60
   8 -16   0    2.50    5.30
  -8 -16   0   13.90   10.70
  -8 -16   0    2.30    4.10
   8  16   0    4.10    5.60
  -8  16   0    2.50    5.10
  -8  16   0    3.00    6.60
  -8  16   0   -3.80    5.60
  -8  16   0    4.20    4.00
   9 -16   0   22.60   10.50
  -9 -16   0   64.99   17.60
  -9 -16   0   23.80    8.10
   9  16   0   21.80    9.80
  -9  16   0   34.70   14.70
  -9  16   0   36.30   10.20
  -9  16   0   30.60   10.30
   0 -17   0    9.20    5.90
   0 -17   0    2.70    3.50
   0  17   0   -1.60    1.60
   0  17   0   -4.10    3.10
  -1 -17   0  103.69   12.10
  -1 -17   0   95.89   14.60
   1 -17   0  120.39   13.80
   1 -17   0  114.39   12.50
  -1  17   0   81.69   12.30
   1  17   0  110.89    6.90
   1  17   0   98.59   10.60
  -1  17   0  124.59    9.50
  -2 -17   0   31.70    8.90
   2 -17   0   40.40    9.60
  -2 -17   0   38.30    7.60
   2 -17   0   32.10    9.00
  -2  17   0   50.69    8.10
   2  17   0   40.40    7.80
  -2  17   0   48.90    7.80
  -2  17   0   40.90    9.20
  -3 -17   0   32.40    8.70
   3 -17   0   27.30    7.90
   3 -17   0   22.40    8.60
   3  17   0   30.70    6.40
   3  17   0   25.20    6.60
  -3  17   0   29.90    8.60
  -3  17   0   22.80    5.90
  -3  17   0   37.70    7.00
   4 -17   0  103.99   16.20
  -4 -17   0  146.49   14.20
  -4  17   0  135.49   15.10
   4  17   0  147.19   11.70
  -4  17   0  119.99   11.70
  -4  17   0  141.09   13.00
  -5 -17   0    7.30    5.60
   5 -17   0    4.90    2.20
   5 -17   0    6.90    5.40
  -5 -17   0    5.80    5.80
   5  17   0    5.10    4.90
   5  17   0   11.20    7.60
  -5  17   0   -1.40    3.70
  -5  17   0    8.50    3.80
  -5  17   0   12.90    6.10
  -5  17   0    5.10    4.10
   5  17   0   11.80    3.70
   6 -17   0    6.00    5.50
   6 -17   0    1.70    3.10
  -6 -17   0    6.60    5.80
  -6  17   0    5.00    3.90
   6  17   0    1.40    3.10
  -6  17   0   -3.40    3.90
   6  17   0    8.50    6.00
  -6  17   0    7.70    6.20
  -6  17   0    0.60    4.30
   7 -17   0    9.30    8.10
  -7 -17   0   18.90    9.60
  -7  17   0   18.60    7.30
   7  17   0   21.50    7.40
  -7  17   0   25.70    8.30
  -7  17   0   25.90    9.10
  -7  17   0   21.80    6.20
   8 -17   0   12.60    8.60
  -8 -17   0   13.50   12.70
  -8  17   0   12.30    8.30
  -8  17   0   20.50    8.10
  -8  17   0    5.10    5.00
  -8  17   0    3.00    5.80
  -9 -17   0  -18.70   19.70
   9 -17   0    6.60    7.20
   9  17   0    3.20    6.30
  -9  17   0   -4.00    4.00
  -9  17   0   -4.10    6.20
  -9  17   0   -1.20    5.50
  -9  17   0    1.60    7.20
   0 -18   0  161.68   14.90
   0 -18   0  151.68   10.90
   0 -18   0  162.18   17.00
   0  18   0  150.98    9.90
   0  18   0  174.58   15.00
   1 -18   0   53.19   11.10
  -1 -18   0   39.00    8.70
  -1 -18   0   36.40    9.10
   1 -18   0   46.30    8.50
  -1  18   0   53.09   10.60
  -1  18   0   51.09    7.50
   1  18   0   43.70    8.80
   1  18   0   49.30    4.60
  -2 -18   0   73.89   13.30
   2 -18   0   59.79   12.00
   2 -18   0   66.19   12.20
  -2 -18   0   53.49    9.20
  -2  18   0   85.89   13.80
  -2  18   0   72.59    9.90
   2  18   0   79.59   11.70
   3 -18   0    3.80    4.60
   3 -18   0    0.40    5.70
  -3 -18   0    1.90    5.20
  -3 -18   0   -2.70    3.70
   3  18   0    0.50    2.80
  -3  18   0   -4.00    3.80
  -3  18   0    2.70    2.40
  -3  18   0    0.80    2.80
  -4 -18   0   22.90    7.30
   4 -18   0   39.80   10.50
   4  18   0   34.20    6.80
  -4  18   0   31.80    7.60
  -4  18   0   32.10    7.00
   4  18   0   32.60    9.00
  -4  18   0   25.00    7.60
  -5 -18   0   -1.70    5.80
   5 -18   0   13.30    6.50
  -5  18   0   15.60    6.50
  -5  18   0    4.40    5.90
   5  18   0    6.20    4.00
  -5  18   0    4.20    5.40
   5  18   0   -0.50    6.90
   5  18   0    6.30    3.80
  -5  18   0    7.70    4.50
   6 -18   0    7.50    5.60
   6 -18   0    6.40    4.80
  -6 -18   0   24.10    8.70
   6  18   0   11.80    7.00
  -6  18   0   11.40    6.40
   6  18   0    5.30    4.10
  -6  18   0    3.60    5.30
  -6  18   0   10.20    5.70
  -6  18   0    2.10    4.50
   7 -18   0   -3.60    4.50
   7 -18   0   16.80    7.50
  -7 -18   0    7.10    9.00
  -7  18   0   -3.10    5.30
  -7  18   0    1.40    5.50
  -7  18   0   -2.40    4.90
  -7  18   0   -4.60    4.10
   7  18   0    2.20    5.00
   8 -18   0    2.80    6.50
   8  18   0   -0.40    4.40
  -8  18   0   -2.80    5.40
  -8  18   0    6.80    4.30
  -8  18   0   -7.10    4.40
  -8  18   0   -1.40    6.20
   0 -19   0   -0.40    3.80
   0 -19   0   -0.30    3.80
   0 -19   0    1.10    5.40
   0  19   0   -2.20    2.00
   0  19   0   -0.30    3.10
   1 -19   0   76.29   11.80
   1 -19   0   56.99   11.90
  -1 -19   0   63.89   10.30
  -1 -19   0   65.49   12.90
   1  19   0   83.89   11.90
  -1  19   0   83.19   10.70
   1  19   0   71.79    5.70
  -1  19   0   81.49   13.10
   2 -19   0   13.60    6.10
   2 -19   0    0.60    5.50
  -2 -19   0    9.40    4.40
   2  19   0    8.50    4.20
  -2  19   0    4.70    4.80
  -2  19   0    9.90    4.30
  -3 -19   0   -2.10    4.60
  -3 -19   0   -6.10    4.20
   3 -19   0   -5.30    5.20
  -3  19   0   -4.20    3.90
   3  19   0    7.30    4.30
  -3  19   0    5.80    2.90
  -3  19   0    1.80    3.30
   4 -19   0   21.50    7.50
   4 -19   0   12.80    7.40
  -4 -19   0   16.00    7.40
   4  19   0   21.30    5.50
  -4  19   0   11.20    6.30
   4  19   0   15.90    8.20
  -4  19   0   10.40    4.30
  -4  19   0   12.10    5.30
   5 -19   0    4.10    5.10
  -5 -19   0   -1.50    6.50
  -5  19   0   -1.30    4.30
  -5  19   0   -3.60    3.70
  -5  19   0   -3.30    3.90
   5  19   0   -4.40    3.00
  -5  19   0    1.50    4.40
   5  19   0   -8.70    3.30
   6 -19   0   35.20   10.30
  -6 -19   0    2.00    8.60
  -6  19   0   32.40    8.20
  -6  19   0   19.00    8.60
  -6  19   0   49.99   13.20
   6  19   0   27.30    9.00
   6  19   0   28.80    5.80
  -6  19   0   44.00    9.90
   7 -19   0   -1.20    7.50
  -7  19   0    1.00    5.00
  -7  19   0    0.20    4.50
   7  19   0    7.00    5.80
  -7  19   0    2.40    4.70
  -7  19   0    1.80    6.10
   8 -19   0   12.30    8.60
  -8  19   0   10.20    8.50
  -8  19   0   17.00    8.50
  -8  19   0    9.30    6.50
   8  19   0    8.00    6.30
  -8  19   0    6.50    7.20
   0 -20   0    4.00    5.00
   0 -20   0    4.20    5.70
   0  20   0    6.70    2.70
   0  20   0    3.90    4.70
   1 -20   0   -3.50    5.50
   1 -20   0   -5.90    3.90
  -1 -20   0    4.90    5.30
  -1 -20   0    0.90    4.70
  -1  20   0   -1.10    3.70
   1  20   0    2.90    2.00
   1  20   0    0.10    3.70
  -1  20   0   -0.50    2.70
   2 -20   0   11.10    7.20
  -2 -20   0    4.30    5.80
   2 -20   0    7.20    7.90
  -2 -20   0   21.10    8.20
  -2  20   0    2.10    3.30
  -2  20   0   11.30    5.40
   2  20   0    9.60    5.50
   3 -20   0    9.40    8.50
   3 -20   0   11.50    6.80
  -3 -20   0    2.30    5.40
  -3 -20   0   -2.20    4.90
   3  20   0    7.60    5.20
  -3  20   0   12.50    5.20
  -3  20   0   12.20    4.90
  -3  20   0   15.00    6.70
   4 -20   0   -2.90    6.40
  -4 -20   0   -5.70    6.10
   4 -20   0   -0.50    5.20
   4  20   0    4.80    3.90
  -4  20   0   -2.40    4.10
  -4  20   0   -6.00    2.80
   5 -20   0   -0.30    5.30
  -5 -20   0   -5.50    6.50
  -5  20   0   -3.20    6.10
   5  20   0   11.10    6.60
  -5  20   0    1.40    4.80
   5  20   0    6.40    4.20
  -5  20   0    0.90    4.20
   6 -20   0   -2.50    5.90
  -6  20   0   -6.90    4.70
  -6  20   0   -2.60    5.20
   6  20   0   -2.80    4.70
  -6  20   0   -2.40    4.50
  -6  20   0   -1.50    4.40
   7 -20   0  -12.30    5.40
  -7  20   0   -5.10    5.40
   7  20   0    2.60    5.00
  -7  20   0   10.90    8.10
  -7  20   0   -3.70    5.00
  -7  20   0    6.90    6.80
   0 -21   0   -8.70    7.80
   0 -21   0    2.80    4.60
   0  21   0    4.40    2.50
   0  21   0    1.40    4.00
   1 -21   0    4.20    5.80
   1 -21   0  -17.00    7.40
  -1 -21   0   22.00    7.60
  -1 -21   0    9.70    7.10
  -1  21   0    4.10    3.60
   1  21   0    6.80    4.70
   1  21   0   12.80    2.90
  -1  21   0    3.00    5.50
  -2 -21   0    3.40    5.20
  -2 -21   0    9.60    6.70
   2 -21   0   -3.70    8.10
   2 -21   0   -1.50    4.60
   2  21   0    2.70    3.90
  -2  21   0    0.00    4.10
  -2  21   0   -6.30    2.70
   3 -21   0    0.90    7.70
  -3 -21   0    3.10    5.80
   3 -21   0   -3.10    4.20
  -3 -21   0   -5.90    9.60
  -3  21   0    4.40    3.80
   3  21   0    4.60    4.50
  -3  21   0    1.70    5.50
   4 -21   0   10.80    6.60
  -4  21   0   16.40    5.80
   4  21   0   15.20    5.40
  -4  21   0   10.00    5.30
  -4  21   0    3.20    5.10
   5 -21   0   -6.20    5.40
  -5  21   0    2.00    6.90
   5  21   0   -9.90    3.80
   5  21   0   -4.10    4.30
  -5  21   0   -1.80    4.10
   6 -21   0   -3.90    5.90
  -6  21   0   12.80    6.40
  -6  21   0   -2.60    8.00
  -6  21   0   15.80    6.60
  -6  21   0   12.20    7.30
   6  21   0   11.70   10.20
   7 -21   0    5.00    8.30
  -7  21   0   15.10    7.10
   0 -22   0    4.20    5.90
   0  22   0    9.20    5.90
   0  22   0   -0.10    2.60
   1 -22   0   -2.60    5.70
  -1 -22   0    1.20    5.40
   1  22   0   -1.60    3.40
  -1  22   0   -2.40    4.80
   1  22   0   -1.60    2.00
  -2 -22   0    3.40    5.10
   2 -22   0    1.10    5.30
  -2  22   0   -2.10    5.70
   2  22   0   -8.20    3.70
  -2  22   0   -2.90    3.60
  -3 -22   0    1.90    4.70
   3 -22   0   -4.90    4.60
   3  22   0    6.00    5.20
  -3  22   0    0.10    5.30
  -3  22   0    1.60    4.00
   4 -22   0   10.00    7.10
  -4  22   0    3.30    4.70
  -4  22   0    8.40    6.60
   4  22   0    2.10    5.30
   4  22   0    6.30    5.80
  -4  22   0    0.90    4.30
   5 -22   0   -8.20    5.30
   5  22   0    1.00    5.20
  -5  22   0    3.10    5.40
  -5  22   0   -2.50    5.20
   6 -22   0    3.60    7.20
   6  22   0   -9.70    5.00
  -6  22   0   12.80    8.50
  -6  22   0   -4.60    4.90
  -6  22   0    6.80    6.40
   0 -23   0   10.50    7.50
   0  23   0   -2.60    2.80
   0  23   0    5.60    5.50
  -1 -23   0   25.70    8.90
   1 -23   0    4.30    7.60
  -1  23   0   -1.00    6.00
  -1  23   0    8.80    4.00
   1  23   0    0.20    4.90
  -2 -23   0   -1.30    5.90
   2 -23   0    1.30    5.80
  -2  23   0   -1.00    5.10
  -2  23   0    4.60    3.70
  -3 -23   0    6.80    6.30
   3 -23   0   23.50    8.60
  -3  23   0    0.10    4.50
  -3  23   0    6.80    5.80
   3  23   0    5.30    5.60
   4 -23   0    7.00    7.30
   4  23   0   -1.40    6.00
  -4  23   0    8.20    7.40
   4  23   0   -3.80    5.10
  -4  23   0    9.20    5.20
   5 -23   0   -1.30    7.70
  -5  23   0    3.60    6.30
   5  23   0    5.20    6.20
  -5  23   0    5.80    5.50
  -5  23   0    2.80    5.60
   0 -24   0   10.10    6.50
   0  24   0    8.90    6.10
   1 -24   0   11.60    6.80
  -1 -24   0    3.00    6.40
  -1  24   0    5.90    6.60
  -1  24   0    1.70    3.90
   1  24   0   -1.10    5.50
  -2 -24   0   -5.50    5.70
   2 -24   0   -0.60    6.50
  -2  24   0    8.60    5.90
   2  24   0   -0.60    5.50
  -2  24   0   -2.60    3.60
   3 -24   0    0.60    6.80
  -3  24   0   -5.40    6.60
  -3  24   0    4.60    4.80
   4 -24   0   -8.50    6.40
   4  24   0  -11.80    5.30
  -4  24   0   -6.00    4.30
  -4  24   0    1.20    6.30
   4  24   0  -13.90    4.80
   0 -25   0    3.60    7.90
   0  25   0   -3.20    6.20
   1 -25   0    1.70    7.10
  -1  25   0   -3.00    5.30
   1  25   0   -2.40    6.00
  -2 -25   0    5.70    6.10
   2  25   0    6.10    6.00
  -2  25   0    2.60    4.70
  -2  25   0   -7.70    5.60
 -12   0   1   -8.30    9.70
 -12   0   1    2.10    7.00
  12   0  -1   -3.00    5.90
 -12   0   1    1.50    4.60
  12   0  -1   -0.40    7.50
 -11   0   1   -1.20    4.80
 -11   0   1    2.00    5.30
  11   0  -1   -6.30    5.90
 -11   0   1   15.90   10.50
  11   0  -1    1.30    4.80
 -11   0   1   -3.10    5.20
 -10   0   1   -1.50    3.30
 -10   0   1   -8.80    5.90
  10   0  -1    1.20    3.20
 -10   0   1   -2.70    3.10
 -10   0   1    3.00    4.10
  10   0  -1   -9.20    3.60
  -9   0   1   -2.00    3.40
   9   0  -1    2.30    4.50
   9   0  -1    1.70    2.60
  -9   0   1   -0.60    5.90
  -9   0   1    3.60    2.70
  -9   0   1   -1.70    2.60
  -8   0   1    0.20    2.90
  -8   0   1    0.00    4.30
   8   0  -1   -0.10    2.70
  -8   0   1    2.40    2.50
  -8   0   1   -0.10    2.70
  -7   0   1   -2.00    2.40
  -7   0   1   -0.50    3.40
  -7   0   1    4.40    2.70
  -7   0   1   -2.50    1.60
   7   0  -1   -1.30    2.10
  -6   0   1    0.50    2.10
  -6   0   1    4.90    2.20
  -6   0   1    4.20    4.20
  -6   0   1    0.30    3.00
   6   0  -1   -1.10    1.20
   5   0  -1   45.70    7.10
   4   0  -1    0.30    1.10
  -4   0   1   -0.90    1.10
  -4   0   1    0.30    2.00
  -4   0   1   -0.40    1.00
   4   0  -1   -0.60    1.20
  -4   0   1    0.00    1.20
   4   0  -1    3.10    1.90
  -4   0   1   -1.40    1.40
   4   0  -1   -1.20    1.00
  -3   0   1   -0.10    1.00
   3   0  -1   -0.20    1.00
  -3   0   1    1.20    1.00
   3   0  -1   -0.50    1.30
  -3   0   1    0.40    1.90
   3   0  -1   -0.80    0.70
  -3   0   1    1.80    1.20
  -3   0   1    0.70    1.20
   3   0  -1    1.30    1.20
  -2   0   1    0.80    0.70
   2   0  -1   -1.20    1.00
  -2   0   1   -0.50    0.60
   2   0  -1   -0.10    0.70
  -2   0   1    0.40    0.70
  -2   0   1   -0.50    0.90
  -2   0   1   -0.50    1.20
   2   0  -1    1.20    1.00
   2   0  -1    0.80    0.80
   1   0  -1   -0.40    0.40
   1   0  -1   -0.70    0.50
  -1   0   1   -0.30    0.30
   1   0  -1    0.30    0.50
  -1   0   1    0.20    0.50
   1   0  -1   -0.20    0.40
  -1   0   1    0.00    0.60
   1   0  -1    1.20    0.90
  -1   0   1    0.10    0.90
  -1   0   1    0.40    0.40
   0   0  -1    0.20    0.30
   0   0   1    0.20    0.40
   0   0  -1    0.40    0.60
   0   0  -1   -0.10    0.40
   0   0  -1    0.20    0.30
  -1   0  -1   -0.90    0.60
  -1   0  -1    0.20    0.70
  -1   0  -1    0.60    0.70
   1   0   1   -0.20    0.60
   1   0   1   -0.20    0.50
  -2   0  -1    0.50    1.00
   2   0   1    0.50    0.60
  -2   0  -1   -0.80    1.00
   2   0   1   -0.30    1.00
   2   0   1    1.50    0.80
   2   0   1   -0.30    0.70
  -3   0  -1    0.10    1.10
   3   0   1    0.90    1.70
  -3   0  -1    1.30    1.00
   3   0   1   -0.60    0.80
   3   0   1   -0.40    0.90
  -3   0  -1    0.50    1.40
  -4   0  -1    0.30    1.00
   4   0   1   -0.60    1.30
  -4   0  -1    0.10    1.60
   4   0   1    0.30    1.00
   4   0   1   -0.40    1.70
  -4   0  -1   -0.80    1.10
  -5   0  -1    0.00    2.80
   5   0   1   -3.40    2.10
  -5   0  -1    1.60    1.40
  -5   0  -1    0.50    1.40
   5   0   1    0.20    1.40
   5   0   1    0.50    1.50
   5   0   1   -0.70    2.90
  -6   0  -1    0.80    1.50
  -6   0  -1    0.70    2.00
  -6   0  -1    0.50    2.60
   7   0   1    2.50    2.20
  -7   0  -1   -1.10    2.40
  -7   0  -1    6.40    4.50
  -7   0  -1   -0.40    2.60
  -7   0  -1    1.00    2.20
  -8   0  -1    0.00    2.60
  -8   0  -1    1.10    3.30
  -8   0  -1    2.20    4.40
   8   0   1   -2.10    2.30
  -8   0  -1   -3.00    2.20
  -9   0  -1    6.40    6.80
  -9   0  -1   -4.90    2.90
   9   0   1    2.20    3.10
  -9   0  -1   -1.20    2.80
  10   0   1   -1.40    5.90
 -10   0  -1   -2.20    3.40
  10   0   1    2.40    3.50
 -10   0  -1   -1.60    4.90
 -10   0  -1   -4.10    5.40
 -10   0  -1   -0.10    4.50
 -11   0  -1    3.00    5.20
 -11   0  -1    8.10    8.10
 -11   0  -1    0.90    4.30
  11   0   1    9.10    5.50
 -11   0  -1    5.20    5.70
  11   0   1    6.10    4.80
 -12   0  -1   -3.00    6.10
 -12   0  -1   -2.20    4.70
 -12   0  -1  -11.80    8.10
  12   0   1  -12.60    5.30
 -12   0  -1   -2.50    5.10
  12   0   1   -2.20    8.80
  12  -1  -1    1.10    7.00
 -12  -1   1    7.00    9.30
 -12  -1   1    6.80    7.70
  12  -1  -1    5.80    6.10
 -12  -1   1   -2.40    4.90
  12   1  -1    8.60    9.40
 -12   1   1   -6.60   11.40
 -12   1   1    2.60    7.00
 -12   1   1   -3.10    5.20
  12   1  -1   -0.10    5.90
 -12   1   1   -4.80    4.60
  11  -1  -1    2.80    6.70
 -11  -1   1    9.30    5.30
  11  -1  -1   19.90    7.50
 -11  -1   1   10.70    5.20
 -11  -1   1   19.00    7.10
 -11  -1   1   17.60   11.10
  11   1  -1   16.50    6.50
 -11   1   1   12.20    6.50
 -11   1   1    4.70    5.20
  11   1  -1   -2.10    7.60
 -11   1   1   17.50    7.00
 -11   1   1    0.80    8.70
  10  -1  -1   19.80    5.60
 -10  -1   1    8.60    6.00
  10  -1  -1   24.00    9.50
 -10  -1   1    8.70    4.60
 -10  -1   1   15.00    4.80
 -10  -1   1   14.20    8.90
 -10   1   1    6.80    4.90
  10   1  -1    9.00    5.10
 -10   1   1   20.20    8.00
  10   1  -1    9.80    4.50
 -10   1   1   11.40    7.40
  -9  -1   1   20.60    9.00
   9  -1  -1   29.70    9.40
  -9  -1   1   13.20    4.90
  -9  -1   1   24.80    5.70
  -9  -1   1   20.60    6.10
   9  -1  -1   14.10    6.00
  -9   1   1   20.10    6.10
  -9   1   1   20.30    6.00
   9   1  -1   24.50    6.10
  -9   1   1    9.70    7.60
  -9   1   1   21.80    6.20
  -8  -1   1   13.00    5.20
   8  -1  -1   14.90    6.00
  -8  -1   1   13.80    7.70
   8  -1  -1   13.40    4.30
  -8  -1   1   12.20    5.50
  -8  -1   1   15.80    4.70
   8   1  -1   23.70    6.00
  -8   1   1   15.50    5.90
  -8   1   1   16.60    5.10
  -8   1   1    8.90    6.30
  -8   1   1   12.90    4.30
  -7  -1   1   34.50    5.90
  -7  -1   1   28.60    8.40
  -7  -1   1   37.40    6.60
  -7  -1   1   35.90    7.20
   7  -1  -1   56.09   10.80
   7   1  -1   39.00    6.80
  -7   1   1   39.60    7.70
  -7   1   1   59.29   13.00
  -7   1   1   37.60    6.50
  -7   1   1   45.30    7.20
  -6  -1   1   54.89    7.60
   6  -1  -1   73.19    7.00
  -6  -1   1   46.40    6.30
  -6  -1   1   45.90    9.50
  -6  -1   1   65.29    9.10
  -6   1   1   45.20    7.60
  -6   1   1   46.20    7.10
   6   1  -1   52.29    7.20
  -6   1   1   73.09    6.90
  -6   1   1   68.99   11.30
  -6   1   1   66.79    6.70
   6   1  -1   55.69    7.60
   5  -1  -1  348.57   17.40
  -5  -1   1  317.47   15.20
   5  -1  -1  378.26   18.90
   5  -1  -1  391.16   22.40
  -5  -1   1  330.57   22.10
  -5  -1   1  327.17   16.70
  -5  -1   1  344.87   18.10
  -5  -1   1  312.47   16.90
  -5   1   1  401.66   17.30
   5   1  -1  343.67   18.30
   5   1  -1  298.77   22.30
  -5   1   1  366.36   18.00
  -5   1   1  385.06   19.10
   5   1  -1  306.77   16.90
  -4  -1   1    1.70    1.40
   4  -1  -1    3.30    2.40
  -4  -1   1    1.90    1.90
   4  -1  -1    2.70    1.60
   4  -1  -1    3.20    1.50
   4  -1  -1    5.90    2.50
  -4  -1   1    3.40    1.80
   4   1  -1    0.50    1.60
   4   1  -1    1.30    1.30
  -4   1   1    3.30    1.60
  -4   1   1    4.00    1.70
   4   1  -1   -0.60    1.20
   4   1  -1    5.00    1.80
  -3  -1   1 2487.75   82.19
   3  -1  -1 2484.45   82.89
   3  -1  -1 2461.85   86.09
  -3  -1   1 2423.36   81.29
  -3  -1   1 2581.34   82.69
   3  -1  -1 2472.65   83.89
  -3  -1   1 2546.15   86.79
   3  -1  -1 2471.15   81.29
  -3  -1   1 2397.86   79.59
   3  -1  -1 2359.46   81.79
   3  -1  -1 2465.95   81.69
  -3   1   1 2495.85   83.09
   3   1  -1 2532.85   82.79
   3   1  -1 2442.66   85.69
   3   1  -1 2482.55   82.19
  -3   1   1 2489.75   87.09
  -3   1   1 2470.65   82.29
  -3   1   1 2498.45   81.49
   3   1  -1 2416.36   81.19
  -3   1   1 2536.15   81.89
  -2  -1   1  416.06   18.50
  -2  -1   1  424.36   16.50
   2  -1  -1  406.26   15.70
  -2  -1   1  406.06   17.20
  -2  -1   1  410.86   14.40
   2  -1  -1  418.26   17.30
   2  -1  -1  402.76   16.20
   2  -1  -1  401.56   18.80
  -2  -1   1  411.96   15.80
   2  -1  -1  407.86   16.50
   2   1  -1  416.16   15.70
   2   1  -1  416.66   14.40
   2   1  -1  399.36   16.20
   2   1  -1  416.56   19.10
  -2   1   1  418.16   15.90
  -2   1   1  424.76   16.20
   2   1  -1  419.66   16.40
  -2   1   1  423.46   16.80
  -2   1   1  420.56   16.50
   1  -1  -1   45.00    4.20
   1  -1  -1   50.49    3.30
   1  -1  -1   49.40    3.60
  -1  -1   1   48.50    3.00
   1  -1  -1   47.80    3.20
  -1  -1   1   52.39    3.00
  -1   1   1   48.10    3.30
   1   1  -1   46.40    2.90
  -1   1   1   53.59    3.40
  -1   1   1   50.89    4.50
   1   1  -1   48.10    2.30
  -1   1   1   51.69    3.70
  -1   1   1   47.30    3.40
   1   1  -1   49.20    3.10
   1   1  -1   43.10    3.60
   1   1  -1   50.19    3.30
   0  -1  -1    6.90    1.40
   0  -1  -1   10.80    1.50
   0  -1  -1   11.30    1.60
   0  -1  -1   10.70    2.10
   0   1   1   12.00    2.20
   0   1   1   13.50    1.80
   0   1  -1   11.50    1.50
  -1  -1  -1    5.10    1.20
   1  -1   1    7.70    1.50
  -1  -1  -1    6.10    1.80
  -1  -1  -1    8.50    1.70
   1  -1   1   13.00    2.90
   1  -1   1    6.30    1.50
   1   1   1    9.10    1.70
  -1   1  -1    6.60    1.90
   1   1   1    7.70    1.70
  -1   1  -1    8.00    1.70
   1   1   1    7.00    1.60
  -1   1  -1    6.60    1.40
  -2  -1  -1   53.79    5.60
   2  -1   1   55.99    4.40
   2  -1   1   55.99    4.60
   2  -1   1   54.49    3.10
   2  -1   1   63.49    5.80
  -2  -1  -1   55.69    4.10
  -2  -1  -1   59.39    4.90
  -2  -1  -1   49.60    4.20
   2   1   1   63.69    6.10
  -2   1  -1   52.79    4.40
  -2   1  -1   63.19    6.00
   2   1   1   55.09    4.00
  -2   1  -1   52.99    4.30
   2   1   1   59.19    4.80
   3  -1   1   16.50    4.40
  -3  -1  -1   27.70    5.60
   3  -1   1   16.20    3.40
   3  -1   1   16.00    2.20
  -3  -1  -1   19.10    3.10
   3  -1   1   22.00    3.80
  -3  -1  -1   17.10    3.30
  -3   1  -1   18.20    3.20
   3   1   1   13.60    3.60
   3   1   1   19.20    2.90
   3   1   1   16.40    3.50
  -3   1  -1   20.30    3.70
  -3   1  -1   18.80    4.80
   3   1   1   21.90    3.40
  -4  -1  -1  225.78   17.90
   4  -1   1  203.88   12.40
  -4  -1  -1  207.28   12.60
   4  -1   1  211.38   10.20
  -4  -1  -1  199.88   11.10
   4  -1   1  200.98   11.60
  -4   1  -1  210.58   15.20
   4   1   1  195.48   13.50
   4   1   1  201.28   10.70
  -4   1  -1  212.78   12.70
   4   1   1  197.18   14.70
   4   1   1  201.58   11.30
  -5  -1  -1  148.49    9.70
   5  -1   1  139.89    8.60
   5  -1   1  129.79   10.30
   5  -1   1  126.09    9.60
  -5  -1  -1  142.79   10.80
  -5  -1  -1  147.89   13.80
   5  -1   1  125.29   12.70
  -5   1  -1  142.39   13.40
  -5   1  -1  136.79   10.10
   5   1   1  128.09   10.40
  -5   1  -1  132.59   10.50
   5   1   1  127.79   12.70
   6  -1   1   31.70    5.10
  -6  -1  -1   25.80    8.10
  -6  -1  -1   33.20    5.50
  -6  -1  -1   25.00    6.00
  -6   1  -1   44.30   10.10
   6   1   1   32.30    5.20
  -6   1  -1   37.90    6.50
   6   1   1   32.00    6.40
  -6   1  -1   26.20    6.00
  -7  -1  -1    0.00    1.80
   7  -1   1    0.40    1.80
  -7  -1  -1   -0.60    3.50
  -7  -1  -1   -0.40    2.50
  -7   1  -1    3.40    4.30
   7   1   1    2.10    2.50
  -7   1  -1   -0.70    2.50
  -7   1  -1    2.60    2.80
  -8  -1  -1   18.30    5.00
  -8  -1  -1   35.80   10.40
  -8  -1  -1   28.30    6.40
  -8  -1  -1   32.10    8.40
   8   1   1   35.80    6.90
  -8   1  -1   22.40    5.60
  -8   1  -1   27.20    6.50
  -8   1  -1   29.90   10.50
  -8   1  -1   20.70    6.20
  -9  -1  -1   14.10    4.50
   9  -1   1    3.30    5.40
   9  -1   1    8.90    4.10
  -9  -1  -1    5.60    4.20
  -9  -1  -1    1.50    5.50
  -9   1  -1   10.70    6.20
  -9   1  -1    5.10    4.30
   9   1   1    0.80    3.10
  -9   1  -1   -0.70    3.60
  -9   1  -1   -2.50    2.60
 -10  -1  -1    3.10    5.80
  10  -1   1    7.60    4.60
 -10  -1  -1    7.40    4.80
 -10  -1  -1    4.00    7.00
  10  -1   1    7.50    6.60
 -10  -1  -1    9.70    4.90
 -10   1  -1    9.30    5.40
 -10   1  -1   -2.80    7.00
 -10   1  -1    5.50    3.60
 -10   1  -1    5.10    4.80
  10   1   1    9.40    5.20
  11  -1   1   -0.70    5.00
 -11  -1  -1   -2.70    4.20
 -11  -1  -1    1.40    5.30
 -11  -1  -1   -4.40    4.50
  11  -1   1   -1.00    6.40
 -11  -1  -1    4.50    7.70
 -11   1  -1   -1.50    6.70
 -11   1  -1    0.40    4.70
  11   1   1   -3.50    4.30
  11   1   1   -5.70    5.30
 -11   1  -1    6.10    6.40
 -11   1  -1    6.10    6.10
  12  -1   1   16.00    8.50
 -12  -1  -1   21.80    7.70
 -12  -1  -1   -3.30    6.40
 -12   1  -1   23.50    9.20
  12   1   1   26.80   12.60
  12   1   1   31.30    8.80
 -12   1  -1   -5.50    8.30
 -12   1  -1   19.80    8.00
 -12   1  -1   22.40    9.70
 -12  -2   1    4.10    8.00
  12  -2  -1   -0.10    7.90
  12  -2  -1   -4.80    5.50
 -12  -2   1   15.10   12.40
 -12  -2   1   -8.30    5.10
 -12   2   1  -10.20    4.60
 -12   2   1   -7.60    9.50
  12   2  -1   -2.70    6.10
 -12   2   1   -3.40    4.40
  12   2  -1    4.60    7.50
  11  -2  -1    6.70    6.40
  11  -2  -1   -1.60    4.40
 -11  -2   1    1.70    5.20
 -11  -2   1    7.70    4.80
 -11  -2   1    2.10    4.60
 -11  -2   1   -6.70    7.10
 -11   2   1   -8.70    4.00
  11   2  -1   -7.40    5.00
  11   2  -1   -2.80    4.40
 -11   2   1    3.40    8.90
 -11   2   1   -4.70    5.00
 -11   2   1    0.10    3.90
  10  -2  -1    1.50    3.90
  10  -2  -1    2.10    5.40
 -10  -2   1   -5.50    8.50
 -10  -2   1    1.30    4.70
 -10  -2   1    5.10    3.90
 -10   2   1    1.50    3.60
 -10   2   1    1.00    4.10
 -10   2   1   -1.90    6.50
  10   2  -1    3.40    4.70
 -10   2   1   -0.10    4.40
   9  -2  -1   19.60    6.40
  -9  -2   1   13.90    5.40
  -9  -2   1   25.20    6.90
  -9  -2   1   24.90    9.20
  -9  -2   1   28.40    6.00
   9  -2  -1   26.80    8.90
  -9   2   1   27.60    7.70
  -9   2   1   32.10    7.40
  -9   2   1   18.70    9.00
   9   2  -1   18.40    5.70
  -9   2   1   27.60    6.80
   8  -2  -1    6.30    4.30
  -8  -2   1   -2.30    4.90
  -8  -2   1    2.90    3.20
  -8  -2   1    8.60    3.90
  -8  -2   1    5.90    2.90
   8  -2  -1    5.70    3.70
   8   2  -1    8.90    4.40
  -8   2   1    8.40    3.60
  -8   2   1    2.40    4.10
  -8   2   1    7.40    3.50
  -8   2   1    9.70    4.50
  -7  -2   1   36.00    7.10
   7  -2  -1   39.20    7.40
  -7  -2   1   42.10    7.80
  -7  -2   1   27.90    7.90
   7  -2  -1   42.40    9.00
  -7   2   1   26.10    8.00
  -7   2   1   50.69    7.90
   7   2  -1   34.10    6.60
  -7   2   1   34.60    6.80
  -7   2   1   25.50    6.40
  -6  -2   1  215.88   11.20
  -6  -2   1  202.48   14.00
   6  -2  -1  210.48   15.80
   6  -2  -1  194.08   12.60
  -6  -2   1  198.18   12.40
  -6  -2   1  203.28   17.90
  -6   2   1  228.78   15.00
  -6   2   1  192.68   12.70
  -6   2   1  230.88   22.20
   6   2  -1  201.68   12.60
   6   2  -1  203.48   13.40
  -6   2   1  175.28   12.00
   6   2  -1  215.18   17.30
   5  -2  -1  656.83   34.20
  -5  -2   1  694.13   29.90
  -5  -2   1  713.33   26.30
   5  -2  -1  617.94   28.70
  -5  -2   1  722.23   35.00
   5  -2  -1  675.53   30.10
  -5  -2   1  698.13   29.40
   5  -2  -1  723.33   28.80
   5  -2  -1  759.42   32.60
   5   2  -1  713.03   29.60
  -5   2   1  693.23   29.70
  -5   2   1  734.13   36.40
   5   2  -1  700.73   30.40
   5   2  -1  703.23   28.10
   5   2  -1  684.23   33.80
  -5   2   1  708.93   30.30
  -5   2   1  677.53   30.30
   4  -2  -1  138.39    8.60
  -4  -2   1  139.89    7.00
  -4  -2   1  129.69   11.30
  -4  -2   1  124.79    8.80
   4  -2  -1  116.09   10.90
   4  -2  -1  143.99    9.30
   4  -2  -1  138.09   10.50
   4  -2  -1  141.29    9.00
  -4  -2   1  138.49    8.20
   4  -2  -1  135.39   10.40
  -4   2   1  128.49    9.30
  -4   2   1  140.69    8.90
  -4   2   1  149.69   14.50
  -4   2   1  134.19    8.50
   4   2  -1  144.89   11.50
  -4   2   1  151.08    9.60
   4   2  -1  131.69    8.00
   4   2  -1  132.99    9.30
   3  -2  -1  730.63   30.10
   3  -2  -1  754.72   29.60
  -3  -2   1  785.42   29.40
   3  -2  -1  747.33   28.40
  -3  -2   1  795.22   26.00
  -3  -2   1  766.72   27.70
  -3  -2   1  780.12   28.90
  -3  -2   1  755.72   31.90
   3  -2  -1  737.53   29.00
   3  -2  -1  784.32   33.10
   3  -2  -1  766.72   28.80
   3   2  -1  778.32   29.20
   3   2  -1  746.03   27.60
  -3   2   1  773.72   28.90
  -3   2   1  748.53   29.20
  -3   2   1  780.42   28.40
   3   2  -1  767.22   31.80
  -3   2   1  793.22   30.10
   3   2  -1  779.32   29.20
  -3   2   1  807.52   33.70
   2  -2  -1  674.33   24.30
   2  -2  -1  649.24   24.50
  -2  -2   1  704.33   24.00
   2  -2  -1  611.14   24.90
  -2  -2   1  647.24   23.10
   2  -2  -1  644.84   24.40
  -2  -2   1  658.93   24.40
   2  -2  -1  650.43   27.10
  -2  -2   1  654.23   25.80
  -2   2   1  646.54   24.70
   2   2  -1  667.53   25.80
  -2   2   1  677.63   27.80
   2   2  -1  664.03   24.50
   2   2  -1  648.74   23.80
   2   2  -1  649.74   23.00
  -2   2   1  673.93   24.00
  -2   2   1  653.93   24.50
   1  -2  -1   92.79    5.10
   1  -2  -1   87.89    5.60
  -1  -2   1   97.69    5.20
   1  -2  -1   95.19    5.40
  -1  -2   1   94.89    4.10
   1  -2  -1  116.29    7.30
   1  -2  -1  103.49    5.30
   1  -2  -1  102.99    5.50
   1   2  -1  104.29    5.40
  -1   2   1   85.39    5.00
  -1   2   1   94.69    5.40
  -1   2   1   95.49    5.40
  -1   2   1   99.69    7.10
  -1   2   1   94.59    5.70
   1   2  -1   87.79    4.20
  -1   2   1   91.29    5.10
   1   2  -1   87.19    4.50
   1   2  -1   94.49    5.10
   0  -2   1    3.60    0.70
   0  -2  -1    3.90    1.20
   0  -2  -1    3.40    1.00
   0  -2  -1    5.20    1.00
   0  -2  -1    4.30    1.30
   0  -2  -1    4.80    1.20
   0  -2   1    4.10    0.70
   0  -2  -1    2.90    1.30
   0   2  -1    5.40    0.80
   0   2   1    3.70    1.60
   0   2   1    7.90    1.70
   0   2   1    4.40    1.00
   0   2   1    4.20    1.20
   0   2   1    3.30    1.00
   0   2  -1    4.20    0.90
   0   2  -1    3.60    0.80
   1  -2   1    3.00    1.20
  -1  -2  -1    0.80    1.30
   1  -2   1    1.60    0.70
   1  -2   1    4.00    1.40
  -1  -2  -1    3.10    1.30
  -1  -2  -1    1.90    1.00
   1  -2   1    2.60    0.90
  -1  -2  -1    2.20    1.20
   1   2   1    2.70    1.20
  -1   2  -1    0.50    0.90
  -1   2  -1    4.20    1.10
  -1   2  -1    2.50    1.20
   1   2   1    2.90    1.30
   1   2   1    2.30    1.10
  -1   2  -1    3.30    1.00
   2  -2   1  102.89    6.30
   2  -2   1   92.79    4.20
  -2  -2  -1   95.29    6.40
  -2  -2  -1   99.19    5.40
  -2  -2  -1  103.39    6.00
   2  -2   1   92.49    7.10
  -2  -2  -1  105.89    8.10
   2  -2   1   87.39    6.10
   2  -2   1  103.89    6.10
   2   2   1  106.29    6.70
   2   2   1   92.89    5.40
  -2   2  -1  100.79    4.30
  -2   2  -1  109.29    7.00
  -2   2  -1   96.59    7.40
  -2   2  -1   89.59    6.10
   2   2   1  106.79    8.30
   2   2   1   97.69    6.60
   3  -2   1  363.96   16.60
   3  -2   1  355.56   16.50
  -3  -2  -1  382.96   15.30
   3  -2   1  363.06   13.80
  -3  -2  -1  331.27   15.10
  -3  -2  -1  357.36   16.90
  -3  -2  -1  362.66   19.40
   3  -2   1  383.86   19.00
   3   2   1  366.66   17.00
  -3   2  -1  359.76   16.60
  -3   2  -1  345.67   16.50
  -3   2  -1  371.76   14.00
  -3   2  -1  345.37   19.10
   3   2   1  369.76   15.50
   3   2   1  366.56   19.50
   4  -2   1  361.86   20.80
   4  -2   1  362.16   18.10
  -4  -2  -1  356.56   16.40
  -4  -2  -1  344.87   16.40
   4  -2   1  372.86   15.20
  -4  -2  -1  387.56   18.80
   4   2   1  358.16   18.30
   4   2   1  399.56   22.00
   4   2   1  374.26   16.70
   4   2   1  388.66   17.30
  -4   2  -1  354.16   21.10
  -4   2  -1  377.76   18.10
  -4   2  -1  379.16   15.40
  -4   2  -1  361.66   18.30
   5  -2   1   36.20    3.90
  -5  -2  -1   29.40    5.60
  -5  -2  -1   29.00    6.20
   5  -2   1   40.40    6.40
  -5  -2  -1   33.00    5.40
   5  -2   1   38.50    6.20
  -5   2  -1   36.90    7.30
   5   2   1   33.90    5.30
  -5   2  -1   28.20    4.10
   5   2   1   40.90    5.70
  -5   2  -1   36.80    6.20
   5   2   1   31.90    7.20
  -5   2  -1   27.30    5.20
  -6  -2  -1    6.80    3.50
  -6  -2  -1    8.60    3.10
   6   2   1    7.90    3.40
  -6   2  -1    6.90    3.50
   6   2   1    3.40    2.40
  -6   2  -1    4.50    3.20
  -6   2  -1   10.10    5.20
  -6   2  -1    7.50    3.20
   7  -2   1   18.50    5.80
  -7  -2  -1   19.50    6.70
  -7  -2  -1   21.40    6.30
  -7  -2  -1   18.90    5.00
   7  -2   1   25.90    5.10
  -7   2  -1   22.50    5.50
  -7   2  -1   15.50    5.80
  -7   2  -1   21.10    5.50
  -7   2  -1   20.30    4.80
   8  -2   1   67.79    7.60
   8  -2   1   75.49   12.30
  -8  -2  -1   85.59   12.50
  -8  -2  -1   65.79   13.70
  -8  -2  -1   83.79    9.00
  -8   2  -1   89.19   12.10
  -8   2  -1   78.29   12.20
   8   2   1   87.49    9.10
  -8   2  -1   81.79   11.10
  -8   2  -1   70.29   13.30
  -9  -2  -1   18.30    8.90
   9  -2   1    2.20    4.40
  -9  -2  -1    8.00    4.60
  -9  -2  -1    3.00    3.10
   9  -2   1    4.00    3.40
  -9   2  -1    0.80    4.10
  -9   2  -1   -7.90    8.40
  -9   2  -1    6.20    3.70
  -9   2  -1   -0.20    3.60
   9   2   1    2.60    2.70
 -10  -2  -1   -1.00    6.60
  10  -2   1   -1.40    5.50
 -10  -2  -1   -0.90    3.00
 -10  -2  -1    1.00    4.60
 -10  -2  -1    1.80    4.70
  10   2   1    2.20    4.20
 -10   2  -1    2.40    4.10
 -10   2  -1   -1.70    3.80
 -10   2  -1    9.60    6.10
 -10   2  -1    3.10    4.50
 -11  -2  -1    1.90    5.40
  11  -2   1    3.20    4.80
 -11  -2  -1    2.30    5.00
  11  -2   1   -2.00    6.70
 -11  -2  -1   11.60   11.30
 -11  -2  -1   -7.30    4.90
 -11   2  -1    0.30    4.60
 -11   2  -1   -2.30    6.90
 -11   2  -1   -5.40    4.40
 -12  -2  -1    3.70    6.10
 -12  -2  -1   -6.70    5.30
 -12  -2  -1   -9.80    7.80
 -12  -2  -1    1.20   14.10
  12  -2   1   -4.20    6.30
 -12   2  -1   10.80   10.10
 -12   2  -1   -6.20    5.60
 -12   2  -1    3.60    6.10
 -12   2  -1    0.00    6.00
  12   2   1  -10.50    6.10
  12   2   1    3.30    5.20
  12  -3  -1   -4.10    7.30
 -12  -3   1    7.50   10.20
  12  -3  -1    8.80    6.30
 -12  -3   1   -7.90    5.80
 -12  -3   1    2.30    6.60
  12   3  -1  -14.50    7.50
 -12   3   1    6.00    7.30
  12   3  -1    0.90    6.80
 -12   3   1    9.30    6.80
 -12   3   1    0.40   11.00
 -12   3   1   -0.30    4.90
  11  -3  -1    9.40    5.70
 -11  -3   1   20.60    7.50
  11  -3  -1   10.10    8.60
 -11  -3   1    9.50    6.00
 -11  -3   1   13.10    6.00
 -11  -3   1    7.90   10.50
 -11   3   1   11.10    6.70
 -11   3   1   -4.70    8.60
  11   3  -1   17.30    6.90
 -11   3   1    8.90    6.20
 -11   3   1    8.00    6.50
 -10  -3   1   -0.20    3.50
 -10  -3   1   15.00    9.20
  10  -3  -1    4.90    5.20
 -10  -3   1    3.50    5.10
  10  -3  -1   -1.40    4.00
 -10  -3   1    4.20    3.90
 -10   3   1    5.20    4.90
 -10   3   1    5.70    5.10
  10   3  -1   18.10    6.20
 -10   3   1    3.10    5.10
 -10   3   1    4.50    8.10
  -9  -3   1    8.50    4.30
  -9  -3   1   14.50    4.00
  -9  -3   1    7.90    6.70
   9  -3  -1    7.60    6.10
   9  -3  -1   17.10    4.80
  -9  -3   1    8.20    4.80
  -9  -3   1   12.80    5.10
  -9   3   1   13.00    5.50
  -9   3   1   13.60    4.70
  -9   3   1    4.30    7.10
   9   3  -1   14.70    5.90
   8  -3  -1  130.99   14.50
  -8  -3   1   99.49    9.60
  -8  -3   1   98.59   11.20
   8  -3  -1   92.79    9.40
  -8  -3   1  104.09    9.20
  -8  -3   1   92.79   16.50
  -8   3   1  120.89   11.20
   8   3  -1  129.89   11.50
  -8   3   1  101.49   11.10
  -8   3   1   87.19   15.20
  -8   3   1  114.29   12.40
  -7  -3   1   -7.00    3.10
   7  -3  -1   -2.30    3.30
  -7  -3   1   -0.10    1.80
   7  -3  -1    3.20    2.10
  -7  -3   1    0.40    2.40
  -7  -3   1   -2.10    1.80
  -7   3   1   -4.60    3.40
  -7   3   1   -2.40    1.60
  -7   3   1    1.80    2.50
   7   3  -1   -3.20    2.00
  -7   3   1   -3.10    2.40
  -6  -3   1   53.99    6.00
   6  -3  -1   67.89    8.50
  -6  -3   1   64.99    5.20
   6  -3  -1   70.69   10.50
  -6  -3   1   67.19   11.90
   6   3  -1   75.19   12.40
  -6   3   1   69.69    7.50
   6   3  -1   57.79    6.20
  -6   3   1   61.69    9.50
  -6   3   1   55.89    8.10
  -6   3   1   67.59    6.80
  -5  -3   1   40.80    6.40
  -5  -3   1   69.59   15.20
   5  -3  -1   56.49    8.20
  -5  -3   1   40.80    6.10
  -5  -3   1   45.90    5.00
   5  -3  -1   41.30    5.80
   5  -3  -1   45.20    7.30
   5  -3  -1   40.50    8.90
   5  -3  -1   44.60    7.80
  -5   3   1   45.30    5.00
  -5   3   1   42.40    7.10
  -5   3   1   46.30    6.90
   5   3  -1   45.60    8.10
   5   3  -1   49.00    4.90
  -5   3   1   38.90    8.10
   5   3  -1   42.60    6.60
   5   3  -1   43.90    6.30
  -5   3   1   35.00    5.60
   4  -3  -1    5.50    2.40
  -4  -3   1    4.00    2.90
   4  -3  -1   10.20    2.50
  -4  -3   1    4.80    1.40
   4  -3  -1    3.80    1.90
   4   3  -1    2.60    1.90
   4   3  -1    6.40    2.80
  -4   3   1    5.40    2.40
  -4   3   1    5.80    2.10
  -4   3   1    2.40    2.00
   4   3  -1    4.80    1.70
   4   3  -1    2.80    1.30
  -4   3   1    4.30    2.00
  -4   3   1    5.70    2.60
   3  -3  -1    6.80    2.70
   3  -3  -1    4.10    1.90
   3  -3  -1    8.50    2.10
  -3  -3   1    5.60    1.90
  -3  -3   1    7.30    1.10
   3  -3  -1    7.50    2.40
   3  -3  -1    8.10    3.00
  -3  -3   1    9.50    2.60
  -3  -3   1    9.30    1.20
   3  -3  -1    9.20    2.20
  -3   3   1    9.60    2.20
  -3   3   1    8.50    2.40
  -3   3   1   11.90    4.10
   3   3  -1   10.90    2.70
   3   3  -1    7.30    2.90
  -3   3   1    5.60    2.20
   3   3  -1    8.30    2.10
   3   3  -1    9.70    2.00
  -3   3   1    3.90    2.10
  -3   3   1    6.90    2.40
   2  -3  -1  210.98   12.30
   2  -3  -1  198.48    9.90
   2  -3  -1  177.48   10.40
  -2  -3   1  203.38    9.10
   2  -3  -1  187.58    9.50
  -2  -3   1  200.28    8.60
  -2  -3   1  188.08   10.00
   2  -3  -1  201.08   10.20
  -2  -3   1  209.58   11.10
   2  -3  -1  202.58    9.90
  -2   3   1  203.98   10.10
  -2   3   1  207.58   10.40
  -2   3   1  214.98   10.90
  -2   3   1  222.88   13.00
   2   3  -1  223.88   10.50
   2   3  -1  208.18    9.20
   2   3  -1  208.18   10.80
   2   3  -1  209.18    9.40
  -2   3   1  201.98   10.30
  -2   3   1  198.38    9.50
   1  -3  -1  411.66   15.50
   1  -3  -1  398.16   16.20
  -1  -3   1  380.16   15.60
   1  -3  -1  395.36   15.70
   1  -3  -1  369.86   17.90
   1  -3  -1  400.66   15.60
   1  -3  -1  400.16   17.40
   1   3  -1  392.86   13.70
  -1   3   1  418.16   16.00
  -1   3   1  373.66   19.30
  -1   3   1  408.16   15.60
   1   3  -1  405.96   15.80
  -1   3   1  396.76   15.40
   1   3  -1  413.26   14.90
   1   3  -1  424.46   13.80
  -1   3   1  425.76   16.70
   1   3  -1  403.66   15.70
   0  -3   1   96.59    5.10
   0  -3  -1   79.89    5.20
   0  -3  -1   99.89    6.20
   0  -3  -1   95.09    4.60
   0  -3  -1   86.09    5.40
   0  -3  -1   98.39    5.50
   0  -3  -1   96.29    6.70
   0   3   1   98.09    5.70
   0   3   1  102.29    5.60
   0   3  -1   99.89    5.20
   0   3  -1   90.19    4.90
   0   3   1   92.39    5.30
   0   3   1   95.39    4.70
   0   3   1   98.59    6.70
   0   3   1  100.59    6.10
  -1  -3  -1  644.84   23.00
  -1  -3  -1  687.53   23.60
   1  -3   1  606.24   22.80
   1  -3   1  614.64   21.10
   1  -3   1  632.74   22.30
   1  -3   1  621.74   23.20
  -1   3  -1  596.84   24.00
   1   3   1  655.23   23.50
  -1   3  -1  622.74   21.50
  -1   3  -1  625.04   20.50
   1   3   1  622.74   22.90
  -1   3  -1  626.74   22.20
   1   3   1  623.74   23.90
   1   3   1  592.94   26.60
   2  -3   1   71.39    4.90
  -2  -3  -1   76.99    4.30
  -2  -3  -1   73.09    5.50
   2  -3   1   64.49    5.20
  -2  -3  -1   67.79    4.80
   2  -3   1   66.89    3.20
   2  -3   1   70.09    6.00
  -2  -3  -1   84.59    7.60
  -2   3  -1   75.39    5.60
   2   3   1   71.29    6.90
  -2   3  -1   67.19    5.80
  -2   3  -1   73.99    5.30
  -2   3  -1   64.29    6.00
   2   3   1   78.79    6.10
  -2   3  -1   76.69    3.40
   2   3   1   71.09    5.60
   3  -3   1  694.63   23.90
   3  -3   1  681.33   30.00
   3  -3   1  672.53   27.60
  -3  -3  -1  693.43   27.80
   3  -3   1  694.73   27.20
  -3  -3  -1  697.13   26.10
  -3  -3  -1  700.23   31.00
   3  -3   1  703.93   27.50
   3   3   1  656.63   27.80
   3   3   1  692.93   31.10
   3   3   1  715.93   25.70
  -3   3  -1  701.53   30.40
  -3   3  -1  699.33   24.80
  -3   3  -1  684.93   27.50
  -3   3  -1  713.03   27.90
  -4  -3  -1  260.47   12.40
   4  -3   1  250.47   16.60
  -4  -3  -1  248.98   12.80
   4  -3   1  262.37   12.50
   4  -3   1  267.87   14.30
  -4  -3  -1  255.17   14.60
   4  -3   1  257.07   14.30
  -4   3  -1  278.97   17.60
   4   3   1  279.27   15.10
   4   3   1  261.57   12.70
  -4   3  -1  235.48   13.90
  -4   3  -1  252.77   11.20
  -4   3  -1  255.97   14.50
  -4   3  -1  267.07   15.00
   4   3   1  261.07   17.40
   5  -3   1   83.29    5.80
  -5  -3  -1   70.49    6.60
   5  -3   1   68.89    8.30
   5  -3   1   72.09    7.70
  -5  -3  -1   71.89    7.00
  -5  -3  -1   69.79   10.90
  -5  -3  -1   76.39    7.80
  -5   3  -1   56.49    9.70
   5   3   1   69.89    6.30
   5   3   1   82.09    7.20
  -5   3  -1   76.39    7.70
  -5   3  -1   77.09    7.70
   5   3   1   85.69   12.80
  -5   3  -1   69.19    7.70
  -5   3  -1   81.09    6.00
  -6  -3  -1   91.59   14.70
   6  -3   1   74.59    6.40
  -6  -3  -1   58.99    9.20
  -6  -3  -1   67.19    6.60
   6  -3   1  106.99   12.20
   6   3   1   74.69    7.10
   6   3   1   72.19    7.50
  -6   3  -1   65.59    9.40
  -6   3  -1   51.59    9.40
  -6   3  -1   73.39    9.50
  -6   3  -1   67.09    6.10
  -6   3  -1   79.79    8.50
   7  -3   1   -1.00    1.80
  -7  -3  -1    1.10    2.20
  -7  -3  -1   -1.00    2.70
  -7  -3  -1    6.70    4.10
  -7  -3  -1   -0.20    4.00
   7   3   1    1.90    2.60
  -7   3  -1    1.30    2.50
  -7   3  -1    3.10    3.00
  -7   3  -1    9.70    5.90
  -7   3  -1    2.20    2.60
  -8  -3  -1    8.70    5.90
   8  -3   1   12.30    3.10
  -8  -3  -1   11.40    3.60
  -8  -3  -1    3.10    3.80
   8  -3   1    0.50    4.70
  -8   3  -1    8.90    4.40
  -8   3  -1    7.30    6.30
   8   3   1    6.90    3.40
  -8   3  -1    6.00    4.00
  -8   3  -1    5.40    4.20
  -9  -3  -1   12.90    8.00
  -9  -3  -1   20.10    6.10
   9  -3   1    9.60    6.20
   9  -3   1   13.40    4.70
  -9  -3  -1   20.00    5.80
  -9   3  -1   21.20    7.50
  -9   3  -1   18.40    6.60
   9   3   1   16.50    4.70
  -9   3  -1   12.70    5.50
  -9   3  -1   13.10    7.60
 -10  -3  -1   23.40    7.00
 -10  -3  -1   18.10    6.20
  10  -3   1   35.50    9.70
 -10  -3  -1   14.60    5.80
 -10  -3  -1   21.40   10.90
  10  -3   1   34.50    7.60
 -10   3  -1   33.30    7.90
 -10   3  -1   27.40    8.10
 -10   3  -1   23.30    7.60
  10   3   1   13.10    5.30
 -10   3  -1   20.30   10.00
  11  -3   1   21.60    6.80
 -11  -3  -1   32.10    8.40
 -11  -3  -1   24.90   10.00
 -11  -3  -1   32.30    7.40
 -11  -3  -1   33.20   10.20
  11  -3   1   38.00    9.60
  11   3   1   20.90    6.90
 -11   3  -1    5.80    8.60
 -11   3  -1   39.00    9.60
 -11   3  -1   22.20    7.80
 -11   3  -1   20.00    7.50
 -12  -3  -1  -12.30    7.70
 -12  -3  -1    6.90    6.50
 -12  -3  -1   16.20    7.70
  12  -3   1   16.40    9.00
 -12  -3  -1    3.60   12.20
  12  -3   1   -1.50   12.50
 -12   3  -1   13.30    9.20
 -12   3  -1    8.30    6.60
  12   3   1    1.20    7.00
 -12   3  -1   13.30    7.00
 -12   3  -1    7.70   10.40
 -12  -4   1    6.90    7.50
 -12  -4   1    1.20   10.40
  12  -4  -1   17.40   10.30
  12  -4  -1    8.20    5.50
 -12  -4   1    8.50    6.20
 -12   4   1    8.60    8.30
 -12   4   1   -6.70    5.80
  12   4  -1    3.60    5.90
 -12   4   1    7.10    7.40
 -12   4   1   -1.80    8.70
 -11  -4   1    1.90    8.20
 -11  -4   1    7.10    6.40
  11  -4  -1    7.30    7.80
 -11  -4   1   -1.50    6.00
 -11  -4   1    7.70    5.90
  11  -4  -1   -0.10    5.50
  11   4  -1    3.70    4.20
 -11   4   1    0.40    6.10
 -11   4   1   -0.70    3.80
 -11   4   1    2.40    5.60
 -11   4   1   -6.70    6.40
 -10  -4   1    1.60    3.30
  10  -4  -1    1.50    4.20
  10  -4  -1   -0.80    4.20
 -10  -4   1   -4.50    4.20
 -10  -4   1    1.30    3.30
 -10  -4   1    5.30    7.70
 -10   4   1    4.30    5.50
  10   4  -1    4.20    3.70
 -10   4   1   -1.00    3.50
 -10   4   1   -1.10    3.40
 -10   4   1    6.60    4.80
  -9  -4   1    4.00    4.70
  -9  -4   1   -2.50    6.70
  -9  -4   1   10.60    3.90
  -9  -4   1   11.20    4.80
   9  -4  -1   14.10    5.20
  -9  -4   1   10.40    4.50
  -9   4   1    8.70    4.80
   9   4  -1   17.50    5.50
  -9   4   1    8.70    5.10
  -9   4   1   10.90    9.80
  -9   4   1   12.80    5.80
  -8  -4   1   12.90    3.60
   8  -4  -1   22.10    7.00
  -8  -4   1   15.60    4.50
  -8  -4   1   14.20    4.80
  -8  -4   1    7.00    6.70
   8  -4  -1   20.70    5.10
  -8  -4   1   14.20    4.20
  -8   4   1    8.40    4.60
   8   4  -1    8.90    3.80
  -8   4   1   23.00    7.80
  -8   4   1   10.20    4.30
  -8   4   1   22.10    6.60
   7  -4  -1   21.60    5.90
  -7  -4   1   20.70    4.70
  -7  -4   1   16.50    3.40
  -7  -4   1   21.40    3.60
  -7  -4   1   17.50    5.00
  -7  -4   1   33.90   10.40
   7  -4  -1   22.00    5.20
  -7   4   1   28.80    6.50
  -7   4   1   17.10    4.70
  -7   4   1   16.40    4.70
  -7   4   1   11.90    6.20
   7   4  -1   23.50    5.60
  -6  -4   1  161.38    9.00
  -6  -4   1  188.18   16.90
  -6  -4   1  179.78    9.30
  -6  -4   1  195.68   11.50
   6  -4  -1  169.08   14.00
   6  -4  -1  172.78   11.50
  -6   4   1  176.08   11.60
   6   4  -1  162.78   15.00
   6   4  -1  169.18   12.50
  -6   4   1  160.98   13.00
  -6   4   1  185.28   13.30
  -6   4   1  175.18   13.10
   6   4  -1  196.78   11.60
  -6   4   1  173.78   17.00
  -5  -4   1    7.00    2.50
   5  -4  -1    7.20    3.40
  -5  -4   1    8.80    2.20
  -5  -4   1    8.10    1.80
   5  -4  -1    9.40    2.90
   5  -4  -1    9.40    3.60
  -5  -4   1    8.40    2.00
  -5   4   1    9.40    3.70
  -5   4   1   10.20    3.20
  -5   4   1    9.60    3.20
   5   4  -1    8.20    3.70
  -5   4   1    7.50    3.70
  -5   4   1    9.70    2.70
   5   4  -1    6.60    2.10
   5   4  -1   12.90    4.50
   5   4  -1    9.70    3.00
   4  -4  -1  695.33   31.70
  -4  -4   1  637.44   22.00
   4  -4  -1  652.73   27.40
   4  -4  -1  635.24   28.50
  -4  -4   1  649.83   28.00
  -4  -4   1  653.53   22.10
   4  -4  -1  664.03   25.80
  -4  -4   1  630.34   24.30
   4  -4  -1  634.54   27.00
  -4  -4   1  681.93   30.80
   4   4  -1  647.84   27.30
   4   4  -1  567.14   27.70
  -4   4   1  642.84   27.20
  -4   4   1  654.73   32.30
  -4   4   1  604.94   25.20
   4   4  -1  631.54   29.70
   4   4  -1  623.74   24.10
  -4   4   1  647.34   28.00
  -3  -4   1    5.60    2.60
  -3  -4   1    2.10    0.70
   3  -4  -1    4.40    2.00
  -3  -4   1    6.20    1.70
   3  -4  -1    1.00    1.80
   3  -4  -1    2.30    2.00
   3  -4  -1    2.40    1.10
   3  -4  -1    1.90    2.10
   3  -4  -1    2.20    1.80
  -3  -4   1    3.20    1.20
  -3   4   1    3.10    1.40
   3   4  -1    3.60    1.30
  -3   4   1    5.70    2.50
   3   4  -1    3.50    2.00
   3   4  -1    1.60    1.60
  -3   4   1    3.90    2.20
   3   4  -1    2.70    0.90
  -3   4   1    2.70    1.70
  -3   4   1    0.80    0.90
  -3   4   1    2.50    2.30
  -2  -4   1   68.09    4.00
   2  -4  -1   75.99    5.80
  -2  -4   1   72.39    3.00
  -2  -4   1   73.09    6.00
   2  -4  -1   82.59    7.50
   2  -4  -1   64.59    5.10
   2  -4  -1   70.89    5.30
  -2  -4   1   73.39    4.30
   2  -4  -1   68.89    5.00
   2  -4  -1   69.19    6.10
   2   4  -1   72.49    6.00
   2   4  -1   75.29    5.90
  -2   4   1   66.59    5.40
  -2   4   1   72.29    6.10
  -2   4   1   74.49    5.10
   2   4  -1   73.49    5.70
  -2   4   1   81.39    6.20
  -2   4   1   80.39    5.70
  -2   4   1   83.19    7.80
   2   4  -1   73.79    4.10
   2   4  -1   70.39    3.10
   2   4  -1   71.89    4.70
   1  -4  -1    0.60    0.90
   1  -4  -1    2.90    1.20
  -1  -4   1    2.20    1.20
   1  -4  -1    3.40    2.10
   1  -4  -1    1.90    1.40
   1  -4  -1    1.20    1.10
   1  -4  -1    2.70    1.50
  -1  -4   1    2.70    0.80
   1   4  -1    1.10    1.00
  -1   4   1    2.20    1.10
  -1   4   1    0.30    1.30
  -1   4   1    0.60    1.20
   1   4  -1    1.30    0.50
   1   4  -1    1.10    1.00
   1   4  -1    1.50    1.10
   1   4  -1    1.20    0.70
  -1   4   1    1.00    1.30
   0  -4  -1  857.91   31.30
   0  -4  -1  808.82   31.90
   0  -4   1  820.82   29.60
   0  -4  -1  831.02   30.00
   0  -4  -1  846.82   30.30
   0  -4  -1  851.61   29.90
   0  -4  -1  826.62   28.30
   0   4   1  866.31   31.20
   0   4   1  847.82   29.90
   0   4   1  836.42   32.00
   0   4  -1  816.82   29.40
   0   4   1  839.32   28.40
   0   4  -1  838.52   30.30
   0   4  -1  843.62   29.20
   0   4   1  878.61   30.20
   1  -4   1  235.68   10.80
  -1  -4  -1  251.37   12.40
   1  -4   1  238.38    8.70
  -1  -4  -1  245.48    9.10
   1  -4   1  240.78   10.90
  -1  -4  -1  250.37   12.10
  -1  -4  -1  242.28   11.10
   1  -4   1  237.88   11.20
  -1   4  -1  246.68    9.50
  -1   4  -1  241.38   11.60
   1   4   1  247.08   13.20
  -1   4  -1  242.48   10.90
   1   4   1  250.97   11.50
  -1   4  -1  248.68    9.30
  -1   4  -1  242.48   10.80
  -1   4  -1  245.18   11.20
   1   4   1  255.27   12.50
   2  -4   1    5.50    1.90
   2  -4   1   13.60    1.40
  -2  -4  -1   11.70    2.90
  -2  -4  -1    7.70    2.20
   2  -4   1    9.20    2.60
   2  -4   1    7.80    1.70
  -2  -4  -1    9.30    1.40
   2  -4   1   11.30    2.70
  -2  -4  -1   14.60    2.80
  -2  -4  -1    9.70    2.70
  -2   4  -1    6.10    2.40
   2   4   1    9.50    3.00
  -2   4  -1    9.80    1.30
  -2   4  -1    8.90    2.40
   2   4   1   10.90    2.90
   2   4   1    9.80    2.60
  -2   4  -1   11.90    3.30
   2   4   1    8.90    2.00
  -2   4  -1    7.80    2.20
  -3  -4  -1   27.40    2.80
  -3  -4  -1   28.90    4.10
  -3  -4  -1   22.00    4.00
   3  -4   1   28.80    4.60
   3  -4   1   28.70    2.40
   3  -4   1   22.40    3.80
   3  -4   1   28.60    4.90
  -3  -4  -1   37.20    7.20
   3  -4   1   25.40    5.00
  -3   4  -1   29.00    2.60
  -3   4  -1   25.70    4.00
  -3   4  -1   46.60    8.20
   3   4   1   24.90    5.30
   3   4   1   31.90    5.20
  -3   4  -1   22.90    4.70
   3   4   1   29.20    2.80
   3   4   1   35.70    5.60
   3   4   1   25.70    3.90
  -4  -4  -1 1371.16   49.99
   4  -4   1 1353.76   51.79
   4  -4   1 1384.16   52.69
  -4  -4  -1 1451.05   62.19
   4  -4   1 1391.96   56.09
  -4  -4  -1 1446.86   49.30
  -4  -4  -1 1490.55   53.29
   4   4   1 1479.05   49.80
   4   4   1 1511.55   52.79
   4   4   1 1475.95   54.59
  -4   4  -1 1458.75   53.59
  -4   4  -1 1405.76   52.79
   4   4   1 1442.36   57.79
  -4   4  -1 1400.56   52.79
  -4   4  -1 1451.35   57.39
   4   4   1 1415.86   53.19
  -4   4  -1 1437.16   48.10
  -5  -4  -1   10.90    3.30
  -5  -4  -1    9.20    3.00
   5  -4   1   14.00    4.20
  -5  -4  -1    8.60    4.80
   5  -4   1    9.50    3.40
   5  -4   1   11.00    2.30
  -5  -4  -1   11.20    3.00
   5   4   1    9.70    2.90
  -5   4  -1   17.40    5.80
   5   4   1   11.60    5.20
   5   4   1    9.80    2.40
  -5   4  -1   12.60    2.50
  -5   4  -1    9.40    3.00
  -5   4  -1   13.80    3.90
  -5   4  -1   10.30    3.20
  -6  -4  -1   81.99   11.00
  -6  -4  -1   67.29    6.40
   6  -4   1   86.79    9.70
   6  -4   1   68.99    5.80
  -6  -4  -1   56.89    7.50
  -6   4  -1   80.19    8.50
   6   4   1   68.59    7.50
  -6   4  -1   90.79   12.10
   6   4   1   61.59    6.70
  -6   4  -1   68.59   12.50
  -6   4  -1   72.69    6.10
  -6   4  -1   46.90    8.30
  -7  -4  -1  111.59    9.50
   7  -4   1  103.89   12.40
  -7  -4  -1  110.49   11.20
  -7  -4  -1  116.89   18.20
  -7  -4  -1  117.79    9.50
   7  -4   1  120.49    8.60
  -7   4  -1  112.99    8.60
  -7   4  -1  111.59   11.30
   7   4   1   95.39    9.60
  -7   4  -1   89.69   15.60
  -7   4  -1  105.69   10.30
  -7   4  -1  121.89   11.50
  -8  -4  -1   28.40   10.50
  -8  -4  -1   13.10    4.40
   8  -4   1   29.40    5.70
  -8  -4  -1   22.20    5.20
   8  -4   1   20.80    7.00
  -8   4  -1   25.00    7.40
  -8   4  -1   29.20   10.00
   8   4   1   14.00    4.20
  -8   4  -1   17.00    5.90
  -8   4  -1   23.80    6.60
  -9  -4  -1    3.50    3.80
   9  -4   1    6.50    4.40
  -9  -4  -1    5.40    3.80
  -9  -4  -1    0.40    5.30
   9  -4   1    9.10    5.80
  -9   4  -1    4.10    4.00
   9   4   1   14.50    5.00
  -9   4  -1   18.60    8.60
  -9   4  -1    9.40    5.40
  -9   4  -1    5.00    4.30
 -10  -4  -1    0.10    4.70
  10  -4   1    3.90    5.90
 -10  -4  -1    6.70    4.40
 -10  -4  -1    3.70    7.30
 -10  -4  -1   -0.20    3.90
  10  -4   1    0.80    4.30
 -10   4  -1   -2.70    4.10
 -10   4  -1   -4.80    4.90
  10   4   1   -1.50    3.70
 -10   4  -1    6.30    8.10
 -10   4  -1    4.20    3.80
 -11  -4  -1   23.90    8.50
 -11  -4  -1    6.70    9.10
  11  -4   1   29.90    7.40
  11  -4   1   18.60    8.60
 -11  -4  -1   21.90    7.60
 -11  -4  -1   20.80    7.50
 -11   4  -1   24.60    9.10
 -11   4  -1    6.50    6.20
 -11   4  -1   20.80    7.90
 -11   4  -1   16.60   10.20
  11   4   1   16.10    5.90
 -12  -4  -1   -9.80    8.20
 -12  -4  -1    0.50    4.90
 -12  -4  -1   20.00    7.60
  12  -4   1   -8.60    7.10
  12  -4   1   13.60    8.90
 -12  -4  -1   -5.70   10.10
  12   4   1   10.20    7.40
 -12   4  -1    1.90   10.20
 -12   4  -1    3.20    7.80
 -12   4  -1   -2.70    5.10
 -12  -5   1   -5.00    5.60
 -12  -5   1  -15.00    5.60
 -12  -5   1  -15.50    9.70
  12  -5  -1   -6.80    7.30
  12  -5  -1   -8.10    6.20
 -12   5   1    6.70   10.10
  12   5  -1   -1.20    5.40
 -12   5   1   -2.70    6.40
 -12   5   1    3.10    7.40
 -11  -5   1   -0.90    4.90
  11  -5  -1    9.50    7.10
 -11  -5   1    7.70    6.70
 -11  -5   1   11.40    5.90
  11  -5  -1   16.20    6.80
 -11  -5   1    1.10    9.30
  11   5  -1   22.30    7.40
 -11   5   1   -4.90    8.40
 -11   5   1   13.00    7.40
 -11   5   1   17.20    7.30
 -11   5   1   15.10    6.20
  10  -5  -1   81.69   14.50
 -10  -5   1   53.89    7.10
 -10  -5   1   51.99   10.90
 -10  -5   1   48.70   13.90
  10  -5  -1   68.49   10.10
 -10  -5   1   59.99    9.70
 -10   5   1   64.29   11.90
 -10   5   1   26.50    9.70
  10   5  -1   78.89   12.80
 -10   5   1   51.39   10.30
 -10   5   1   60.69   13.10
  -9  -5   1    1.90    3.00
  -9  -5   1   -6.20    3.50
  -9  -5   1    3.30    3.40
  -9  -5   1   -0.70    5.90
   9  -5  -1    2.10    3.60
  -9   5   1    0.50    3.80
  -9   5   1   -4.70    5.60
  -9   5   1    4.60    4.40
   9   5  -1   -1.50    3.10
  -8  -5   1   19.90    6.30
   8  -5  -1   34.40    8.80
  -8  -5   1   30.50    8.30
   8  -5  -1   23.90    5.50
  -8  -5   1   24.10    8.50
  -8  -5   1   23.60    4.50
  -8  -5   1   27.90    4.30
  -8   5   1   28.70    6.80
  -8   5   1   41.00    8.10
  -8   5   1   31.30   10.30
  -8   5   1   25.70    6.80
   8   5  -1   26.10    6.30
  -7  -5   1   66.19   15.80
  -7  -5   1   38.30    7.50
  -7  -5   1   45.10    4.30
   7  -5  -1   33.90    6.10
   7  -5  -1   43.80    9.00
  -7  -5   1   43.70    4.70
  -7  -5   1   50.19    6.90
   7   5  -1   33.70    7.10
  -7   5   1   43.80    7.90
   7   5  -1   40.00    5.60
  -7   5   1   36.80    8.30
  -7   5   1   55.99    9.70
  -7   5   1   32.80    7.20
  -6  -5   1  292.37   19.40
   6  -5  -1  340.47   20.90
  -6  -5   1  321.57   16.50
  -6  -5   1  319.67   13.50
  -6  -5   1  346.17   23.60
   6  -5  -1  338.17   17.10
   6   5  -1  339.57   19.00
  -6   5   1  301.77   23.50
  -6   5   1  298.87   16.30
  -6   5   1  306.87   18.50
  -6   5   1  309.37   19.90
   6   5  -1  327.07   16.10
   6   5  -1  311.57   21.90
  -6   5   1  324.47   20.00
  -5  -5   1    0.30    1.00
   5  -5  -1   -5.30    1.90
   5  -5  -1    0.30    1.60
  -5  -5   1   -0.20    2.40
  -5  -5   1   -0.20    1.40
   5  -5  -1    1.90    1.90
  -5  -5   1   -0.50    1.20
  -5   5   1    0.90    1.70
  -5   5   1   -2.80    2.70
   5   5  -1   -1.00    1.00
  -5   5   1    0.90    1.50
   5   5  -1    0.50    2.70
   5   5  -1   -0.50    1.30
  -5   5   1    0.00    1.50
  -5   5   1   -0.50    1.50
   4  -5  -1  197.88   11.90
  -4  -5   1  198.38    9.50
   4  -5  -1  187.58   10.80
   4  -5  -1  174.78   11.50
   4  -5  -1  171.08   11.70
   4  -5  -1  183.48   12.90
  -4  -5   1  178.78   13.60
  -4  -5   1  209.78   11.20
   4  -5  -1  196.98   14.80
  -4  -5   1  185.38    7.50
   4   5  -1  181.18   13.40
  -4   5   1  203.18   12.20
  -4   5   1  182.18   15.20
   4   5  -1  195.38   12.00
  -4   5   1  200.08   12.50
   4   5  -1  196.38    9.30
  -4   5   1  192.28   12.90
  -4   5   1  183.88   10.40
  -4   5   1  174.38   12.00
   3  -5  -1   36.70    5.70
   3  -5  -1   63.79    9.10
  -3  -5   1   43.70    5.60
  -3  -5   1   48.30    4.20
   3  -5  -1   47.50    4.60
  -3  -5   1   45.80    3.40
  -3  -5   1   47.10    2.40
   3  -5  -1   41.00    4.70
   3  -5  -1   47.80    4.90
  -3   5   1   49.40    6.60
   3   5  -1   48.30    5.70
   3   5  -1   50.19    4.70
   3   5  -1   53.29    6.10
   3   5  -1   49.50    3.40
  -3   5   1   45.40    4.40
  -3   5   1   45.80    5.00
  -2  -5   1   28.00    2.10
   2  -5  -1   22.80    5.00
  -2  -5   1   29.70    2.40
   2  -5  -1   33.20    3.60
   2  -5  -1   34.00    5.20
   2  -5  -1   26.90    4.50
   2  -5  -1   28.80    3.80
   2  -5  -1   30.40    4.00
  -2  -5   1   33.70    4.00
  -2   5   1   40.00    7.20
  -2   5   1   33.30    4.20
  -2   5   1   28.40    4.10
  -2   5   1   35.00    5.50
   2   5  -1   29.50    2.90
  -2   5   1   29.10    4.70
   2   5  -1   33.40    4.60
  -2   5   1   28.30    4.30
   2   5  -1   34.90    4.90
   2   5  -1   25.40    4.50
   2   5  -1   27.80    2.30
   2   5  -1   30.20    2.20
  -1  -5   1   16.70    3.20
   1  -5  -1   17.10    2.60
   1  -5  -1   15.90    3.20
   1  -5  -1   19.90    3.00
   1  -5  -1   17.80    3.40
   1  -5  -1   26.00    5.00
   1  -5  -1   19.90    3.10
  -1   5   1   16.50    3.70
   1   5  -1   21.30    1.50
  -1   5   1   22.90    3.90
  -1   5   1   24.90    2.70
   1   5  -1   18.50    2.50
  -1   5   1   16.20    2.70
   1   5  -1   21.50    2.40
  -1   5   1   21.60    4.10
  -1   5   1   21.40    3.40
   1   5  -1   16.60    3.00
   0  -5  -1  292.67   14.70
   0  -5   1  273.27   13.20
   0  -5  -1  264.17   13.90
   0  -5  -1  276.87   13.70
   0  -5   1  263.77   11.50
   0  -5   1  273.47   10.00
   0  -5  -1  267.77   11.60
   0  -5  -1  252.37   12.30
   0  -5  -1  266.07   11.20
   0   5  -1  271.57   11.30
   0   5   1  276.47   12.80
   0   5   1  257.97   13.30
   0   5   1  284.17   14.70
   0   5   1  241.58   12.10
   0   5  -1  267.07   12.40
   0   5   1  276.07   12.20
   0   5   1  263.57   10.70
  -1  -5  -1   28.90    4.60
  -1  -5  -1   15.90    3.50
   1  -5   1   26.10    3.50
  -1  -5  -1   23.60    3.50
  -1  -5  -1   27.80    1.90
   1  -5   1   24.70    3.60
  -1  -5  -1   19.60    3.30
  -1   5  -1   25.40    2.10
  -1   5  -1   23.10    3.80
  -1   5  -1   24.60    3.70
  -1   5  -1   30.20    4.00
   1   5   1   22.60    4.10
   1   5   1   25.50    4.80
  -1   5  -1   27.30    4.20
   1   5   1   26.40    3.90
  -1   5  -1   20.50    2.60
   1   5   1   18.60    3.20
  -2  -5  -1  811.12   30.30
   2  -5   1  785.52   27.00
  -2  -5  -1  789.22   33.70
  -2  -5  -1  786.02   31.90
   2  -5   1  770.52   28.10
  -2  -5  -1  814.32   29.50
  -2  -5  -1  798.72   26.50
   2  -5   1  782.12   31.30
   2  -5   1  795.22   30.70
   2  -5   1  801.32   30.40
  -2   5  -1  801.22   30.00
   2   5   1  791.02   31.90
  -2   5  -1  792.62   26.90
  -2   5  -1  774.32   30.50
  -2   5  -1  819.62   31.80
  -2   5  -1  783.92   30.10
   2   5   1  811.02   30.70
   2   5   1  805.92   29.60
   2   5   1  902.51   34.60
  -2   5  -1  796.92   31.40
   3  -5   1  166.38   11.80
  -3  -5  -1  175.38    7.90
   3  -5   1  178.28   10.90
   3  -5   1  172.68   10.80
  -3  -5  -1  172.08    9.50
  -3  -5  -1  180.18   13.00
  -3  -5  -1  164.68   10.40
   3  -5   1  170.58    9.80
   3  -5   1  176.38    7.80
  -3   5  -1  180.18   11.00
  -3   5  -1  180.48   11.70
   3   5   1  177.38   11.90
   3   5   1  173.88   13.30
  -3   5  -1  165.08   10.10
  -3   5  -1  169.58   10.60
   3   5   1  181.58    9.70
   3   5   1  188.38   11.20
  -4  -5  -1    2.90    2.20
   4  -5   1    5.40    2.70
   4  -5   1    6.60    2.50
  -4  -5  -1    8.70    2.00
   4  -5   1    8.20    3.10
  -4  -5  -1    5.00    1.90
  -4  -5  -1    5.30    3.00
   4  -5   1    5.80    1.80
   4  -5   1    5.80    2.90
  -4   5  -1    4.30    1.50
   4   5   1    6.10    1.90
  -4   5  -1    9.70    3.60
  -4   5  -1    6.70    2.60
   4   5   1    8.70    4.40
  -4   5  -1    6.50    3.10
   4   5   1    2.60    1.90
   4   5   1    3.60    2.20
  -4   5  -1    3.50    2.20
   5  -5   1   73.79    5.30
  -5  -5  -1   77.29   11.60
   5  -5   1   68.99    7.40
  -5  -5  -1   76.79    5.90
  -5  -5  -1   73.49    7.80
   5  -5   1   81.49   10.40
  -5  -5  -1   66.89    6.30
  -5   5  -1   83.89    5.60
  -5   5  -1   74.29    7.90
   5   5   1   67.69    6.10
   5   5   1   83.69    7.90
  -5   5  -1   79.39    8.40
   5   5   1   52.99   10.20
   6  -5   1    0.40    3.30
  -6  -5  -1   -0.90    1.50
  -6  -5  -1   -1.70    3.40
   6  -5   1    3.80    1.70
  -6  -5  -1   -0.50    2.10
  -6  -5  -1   -0.50    2.10
  -6   5  -1    2.10    1.70
   6   5   1    0.60    2.10
  -6   5  -1   -0.40    1.60
   6   5   1   -4.30    1.50
  -6   5  -1    2.10    2.10
  -6   5  -1   -2.00    2.80
  -6   5  -1   -2.80    1.30
  -7  -5  -1   37.90    8.30
  -7  -5  -1   36.90    5.70
   7  -5   1   33.00    7.70
  -7  -5  -1   35.30   10.20
  -7  -5  -1   27.90    5.10
   7  -5   1   33.40    5.30
  -7   5  -1   23.60    7.60
  -7   5  -1   43.40    8.70
   7   5   1   20.30    5.30
  -7   5  -1   27.50    5.90
  -7   5  -1   39.80    8.70
   7   5   1   23.20    4.80
  -8  -5  -1   91.39   12.90
  -8  -5  -1   79.59   15.90
   8  -5   1   89.19    8.10
  -8  -5  -1  100.99   10.40
   8  -5   1   81.89   13.10
   8   5   1   77.49   11.00
  -8   5  -1   59.99   12.80
  -8   5  -1   74.39   12.10
  -8   5  -1   94.79   13.30
  -8   5  -1   72.09   11.00
  -9  -5  -1   38.40    6.90
   9  -5   1   42.70   10.10
   9  -5   1   45.60    7.40
  -9  -5  -1   56.79   14.30
  -9   5  -1   44.40    9.90
  -9   5  -1   48.00   11.00
  -9   5  -1   45.30    9.90
  -9   5  -1   28.20    8.60
   9   5   1   41.30    8.40
 -10  -5  -1   16.50    5.90
  10  -5   1   10.20    5.00
 -10  -5  -1    9.40    5.90
 -10  -5  -1   18.00   11.80
 -10  -5  -1   23.80    6.50
  10  -5   1   17.60    7.20
 -10   5  -1   21.50    7.30
 -10   5  -1   16.50    5.80
 -10   5  -1    4.70    7.30
 -10   5  -1    8.90    6.40
 -11  -5  -1    3.20    6.40
 -11  -5  -1    5.70    5.10
 -11  -5  -1   11.50    6.30
 -11  -5  -1   -4.90    8.50
  11  -5   1    2.60    6.80
  11  -5   1    0.00    5.40
 -11   5  -1   25.50    7.60
 -11   5  -1   -4.80    5.20
  11   5   1    2.50    4.90
 -11   5  -1    6.60    5.60
 -11   5  -1   10.30    8.10
 -12  -5  -1    7.60    6.90
  12   5   1    8.80    7.60
 -12   5  -1   -3.40    9.00
 -12   5  -1   10.60    8.50
  12  -6  -1   -0.60    6.90
 -12  -6   1   -0.10    6.20
  12  -6  -1   -6.00    6.60
 -12  -6   1    2.70   11.70
 -12  -6   1   -6.80    6.60
 -12   6   1    0.70    5.00
 -12   6   1    4.50    6.70
 -12   6   1  -13.30    8.20
  12   6  -1    7.40    6.60
 -12   6   1  -11.50    6.70
 -11  -6   1    9.50   10.20
 -11  -6   1    8.70    6.80
  11  -6  -1   24.70   10.10
  11  -6  -1   18.20    6.30
 -11  -6   1   18.70    8.00
 -11   6   1    2.60    7.20
 -11   6   1   17.50    6.40
  11   6  -1    7.70    6.70
 -11   6   1   17.90    7.10
 -11   6   1   21.80    7.70
  10  -6  -1    5.00    6.50
 -10  -6   1    7.20    4.40
 -10  -6   1   13.00    9.00
 -10  -6   1    8.70    5.60
  10  -6  -1    8.70    4.30
 -10   6   1    6.80    4.90
 -10   6   1    9.70    5.00
 -10   6   1   11.40    8.90
  10   6  -1   14.50    6.10
 -10   6   1   13.60    6.60
  -9  -6   1   -3.20    2.50
   9  -6  -1   -5.80    4.50
  -9  -6   1   -2.20    3.20
  -9  -6   1    1.10    3.20
   9  -6  -1   -0.30    3.00
  -9  -6   1   -3.80    2.50
  -9  -6   1   -1.50    6.20
  -9   6   1   -1.00    4.50
  -9   6   1    1.40    4.10
  -9   6   1   -4.00    2.50
  -9   6   1    6.60    4.40
   9   6  -1    0.80    3.20
  -8  -6   1   43.50    8.30
   8  -6  -1   47.40    7.10
  -8  -6   1   32.30    4.90
  -8  -6   1   29.30    5.70
   8  -6  -1   54.99   10.70
  -8  -6   1   32.50    4.60
  -8  -6   1   36.90   10.20
  -8   6   1   36.40    7.80
  -8   6   1   25.60    8.30
  -8   6   1   33.00    8.60
  -8   6   1   21.20    7.00
   8   6  -1   57.69   10.20
  -7  -6   1   21.10    8.00
  -7  -6   1   18.90    3.20
   7  -6  -1   21.60    4.60
  -7  -6   1   14.40    5.20
   7  -6  -1   12.50    5.80
  -7  -6   1   22.10    4.70
  -7  -6   1   18.30    3.20
  -7   6   1   12.80    4.70
   7   6  -1   18.80    4.20
  -7   6   1   14.30    4.80
  -7   6   1   19.60    7.90
  -7   6   1   15.70    5.70
   7   6  -1   33.60    6.80
  -6  -6   1   81.19    5.10
  -6  -6   1   93.39    7.80
  -6  -6   1   75.69    5.00
   6  -6  -1   77.79    7.50
  -6  -6   1   74.89   11.80
   6  -6  -1   70.49   11.20
  -6  -6   1   70.29    7.70
  -6   6   1   89.19    9.30
  -6   6   1   71.39    7.20
  -6   6   1   43.50   10.20
  -6   6   1   77.19    8.50
  -6   6   1   84.99    9.50
   6   6  -1   78.89    6.70
   6   6  -1   80.99    8.50
   6   6  -1  100.09   14.70
   5  -6  -1   84.89    7.20
  -5  -6   1   94.59   10.70
  -5  -6   1   87.39    7.60
  -5  -6   1   77.19    4.30
  -5  -6   1   79.89    5.80
  -5   6   1   63.99   11.80
  -5   6   1   84.99    8.50
   5   6  -1   77.89    5.80
  -5   6   1   72.59   10.00
   5   6  -1   69.29   10.70
  -5   6   1   72.59    7.60
   4  -6  -1   99.79    8.20
  -4  -6   1   99.19    9.70
  -4  -6   1   95.69    7.20
   4  -6  -1  100.69    7.50
  -4  -6   1  117.89    9.00
  -4  -6   1  112.49    4.80
   4  -6  -1   95.99    9.20
   4  -6  -1  121.29    9.30
   4  -6  -1   91.79   10.60
   4  -6  -1   97.39    8.60
   4   6  -1  112.49   10.10
   4   6  -1  114.19    9.00
  -4   6   1  107.59    8.50
   4   6  -1  103.29    9.70
  -4   6   1  109.49   11.60
  -4   6   1   95.39    8.70
  -4   6   1  106.69    9.20
  -4   6   1  108.39    9.80
  -4   6   1   99.79    7.40
   4   6  -1  103.39    6.00
  -3  -6   1  226.18   13.40
  -3  -6   1  221.18    8.30
   3  -6  -1  217.78   12.00
   3  -6  -1  201.58   11.00
   3  -6  -1  214.48   13.40
   3  -6  -1  203.48   16.40
  -3  -6   1  227.88   10.50
  -3   6   1  196.98   15.00
  -3   6   1  224.58   12.50
  -3   6   1  228.18   13.30
   3   6  -1  222.18   14.70
   3   6  -1  215.18    8.40
   3   6  -1  207.28   12.50
   3   6  -1  197.48   10.90
   3   6  -1  224.38   14.40
  -3   6   1  215.08   11.20
   2  -6  -1    3.70    2.20
  -2  -6   1    1.90    1.00
   2  -6  -1    2.70    1.30
  -2  -6   1    2.30    0.80
   2  -6  -1    0.80    1.30
   2  -6  -1    3.60    1.60
   2  -6  -1    4.30    1.60
  -2  -6   1    6.40    2.10
   2  -6  -1    1.00    1.20
   2   6  -1    2.20    0.80
   2   6  -1    1.80    1.60
  -2   6   1    3.60    1.90
  -2   6   1   -0.60    1.70
  -2   6   1    2.30    1.50
   2   6  -1   -0.30    1.90
   2   6  -1    3.00    2.00
  -2   6   1    2.70    1.60
  -2   6   1    2.30    2.00
   2   6  -1    4.20    1.40
   2   6  -1    2.20    0.90
  -2   6   1    2.40    2.30
   1  -6  -1   11.80    3.40
   1  -6  -1   12.00    2.60
  -1  -6   1    8.50    2.50
  -1  -6   1    9.40    2.00
   1  -6  -1   14.20    3.90
   1  -6  -1    6.50    2.50
   1  -6  -1   11.60    2.10
   1  -6  -1   14.40    2.50
  -1   6   1   12.00    2.70
   1   6  -1    7.60    1.80
   1   6  -1   13.40    2.90
   1   6  -1   11.70    1.90
  -1   6   1   12.20    2.50
  -1   6   1    6.60    2.80
   1   6  -1   11.70    1.30
  -1   6   1    9.00    2.80
  -1   6   1    9.80    3.30
  -1   6   1   14.70    2.80
   1   6  -1   13.10    2.20
   0  -6   1   43.50    3.80
   0  -6  -1   44.90    4.60
   0  -6  -1   47.10    4.00
   0  -6   1   45.20    4.70
   0  -6  -1   42.40    5.40
   0  -6  -1   42.40    3.90
   0  -6   1   44.60    3.20
   0  -6  -1   44.10    5.10
   0  -6   1   48.40    3.20
   0  -6  -1   43.10    5.40
   0  -6  -1   38.90    3.10
   0  -6   1   42.80    4.20
   0   6  -1   44.50    4.10
   0   6  -1   43.40    4.10
   0   6   1   44.80    4.10
   0   6   1   46.80    3.40
   0   6   1   44.40    4.60
   0   6   1   44.10    4.30
   0   6  -1   38.80    4.50
   0   6   1   48.00    5.40
  -1  -6  -1   23.60    1.80
   1  -6   1   21.90    3.30
  -1  -6  -1   19.50    4.40
   1  -6   1   22.50    3.40
   1  -6   1   20.00    3.60
  -1  -6  -1   22.10    3.30
  -1  -6  -1   27.00    4.70
  -1  -6  -1   16.90    3.20
  -1   6  -1   21.30    3.50
  -1   6  -1   25.60    3.20
  -1   6  -1   26.30    2.30
   1   6   1   22.70    4.40
   1   6   1   23.40    1.90
   1   6   1   23.70    4.80
  -1   6  -1   22.40    3.80
  -1   6  -1   19.60    3.70
   1   6   1   29.90    4.30
  -1   6  -1   23.00    2.90
   1   6   1   27.60    4.30
  -2  -6  -1  361.26   19.50
   2  -6   1  334.17   16.20
  -2  -6  -1  368.66   19.40
  -2  -6  -1  344.87   15.70
   2  -6   1  351.76   16.70
  -2  -6  -1  339.17   11.80
  -2  -6  -1  326.47   15.10
   2  -6   1  337.77   16.30
  -2   6  -1  338.87   13.40
  -2   6  -1  350.06   17.10
   2   6   1  349.47   18.90
  -2   6  -1  343.27   14.80
   2   6   1  349.77   15.50
  -2   6  -1  329.37   15.90
  -2   6  -1  335.07   16.20
   2   6   1  362.96   18.00
  -2   6  -1  358.76   18.40
   2   6   1  350.36   16.40
   3  -6   1   61.99    4.00
  -3  -6  -1   60.29    6.70
  -3  -6  -1   56.69    3.40
   3  -6   1   65.19    6.50
   3  -6   1   60.39    5.10
  -3  -6  -1   59.39    7.60
   3  -6   1   64.69    6.30
  -3  -6  -1   53.29    5.00
  -3   6  -1   61.49    7.30
   3   6   1   53.69    7.80
  -3   6  -1   59.59    6.30
  -3   6  -1   49.40    5.10
   3   6   1   63.39    8.10
   3   6   1   59.49    5.10
  -3   6  -1   62.89    6.30
  -3   6  -1   60.29    3.90
   3   6   1   53.59    5.90
  -3   6  -1   64.89    6.70
   4  -6   1  297.07   16.80
  -4  -6  -1  303.37   19.80
   4  -6   1  279.27   18.30
   4  -6   1  298.27   15.40
  -4  -6  -1  306.17   14.60
  -4  -6  -1  308.97   13.40
  -4  -6  -1  295.87   16.20
   4   6   1  299.77   20.30
  -4   6  -1  269.67   18.70
  -4   6  -1  296.17   16.20
   4   6   1  320.97   17.20
  -4   6  -1  322.77   17.20
  -4   6  -1  309.77   12.70
   4   6   1  290.27   12.90
  -4   6  -1  291.97   17.10
  -5  -6  -1   61.39    6.10
   5  -6   1   61.99    4.90
  -5  -6  -1   58.89    4.90
   5  -6   1   58.09    8.70
   5  -6   1   56.79    7.70
  -5  -6  -1   69.59   11.40
  -5  -6  -1   58.59    8.30
  -5   6  -1   81.59   10.50
  -5   6  -1   52.99    4.60
   5   6   1   46.10    9.30
   5   6   1   64.69    5.40
  -5   6  -1   54.49    8.30
   5   6   1   64.99    9.00
  -5   6  -1   52.69    7.70
  -6  -6  -1  445.96   28.90
  -6  -6  -1  434.36   23.90
  -6  -6  -1  462.15   20.00
  -6  -6  -1  440.46   20.60
   6  -6   1  455.95   19.40
   6  -6   1  454.45   25.00
  -6   6  -1  457.95   24.90
  -6   6  -1  514.35   30.80
  -6   6  -1  478.95   25.60
  -6   6  -1  450.85   19.10
   6   6   1  468.05   24.20
  -6   6  -1  418.16   23.70
   6   6   1  451.85   20.50
  -7  -6  -1    1.60    3.40
   7  -6   1    2.40    3.50
  -7  -6  -1   -3.10    2.20
  -7  -6  -1    2.50    2.00
  -7  -6  -1    2.10    2.70
  -7   6  -1    5.00    2.70
  -7   6  -1    1.70    3.10
  -7   6  -1    1.00    3.20
  -7   6  -1    2.30    2.10
   7   6   1    3.00    2.70
   7   6   1   -2.80    2.00
  -7   6  -1   -2.60    2.50
  -8  -6  -1    4.60    3.00
   8  -6   1    4.20    2.20
  -8  -6  -1   -0.50    3.80
  -8  -6  -1    5.60    4.20
   8  -6   1    0.80    4.00
  -8  -6  -1    8.50    5.70
  -8   6  -1   -3.50    2.40
  -8   6  -1    2.10    3.30
  -8   6  -1    1.40    4.10
   8   6   1    1.30    3.30
  -8   6  -1    0.40    3.00
  -8   6  -1   -6.90    3.70
  -9  -6  -1   79.79   10.00
   9  -6   1   79.69    8.20
   9  -6   1   70.79   13.40
  -9  -6  -1   93.49   18.20
  -9   6  -1   52.49   11.20
   9   6   1   76.99   11.70
  -9   6  -1   66.59   11.60
  -9   6  -1   83.49   12.60
 -10  -6  -1    3.60    4.50
 -10  -6  -1    7.80    5.70
 -10  -6  -1    8.30    7.00
 -10  -6  -1   11.10    5.10
  10  -6   1    3.30    7.10
  10  -6   1    6.10    4.30
 -10   6  -1    7.10    4.70
  10   6   1    4.40    4.00
 -10   6  -1    4.80    5.10
 -10   6  -1    2.50    4.30
 -10   6  -1    5.30    6.40
  11  -6   1   -3.10    5.90
 -11  -6  -1    0.80    4.80
  11  -6   1   -5.60    6.20
 -11  -6  -1   -2.20    6.90
 -11  -6  -1    3.80    5.70
 -11  -6  -1   -7.50    7.50
 -11   6  -1   -8.80    7.70
 -11   6  -1    6.30    5.30
 -11   6  -1   -0.40    4.00
 -11   6  -1   -6.50    5.00
  11   6   1    0.20    4.90
 -11  -7   1   28.80    7.80
  11  -7  -1   38.30   12.50
 -11  -7   1   30.00    9.80
 -11  -7   1   30.00   12.90
  11  -7  -1   23.80    8.40
  11   7  -1   27.70    8.90
 -11   7   1   41.60    9.90
 -11   7   1   38.00   10.00
 -11   7   1   37.50    9.80
 -11   7   1    6.30    7.90
  10  -7  -1    2.40    4.00
 -10  -7   1   -4.00    7.60
 -10  -7   1    4.00    4.80
 -10  -7   1    1.80    4.40
 -10  -7   1  -10.00    3.30
  10  -7  -1   -1.70    5.90
 -10   7   1    9.90    5.00
 -10   7   1   -0.70    6.40
 -10   7   1   -4.90    4.50
 -10   7   1    2.30    4.80
  10   7  -1    4.70    5.10
   9  -7  -1    6.50    4.80
  -9  -7   1   -0.40    5.50
  -9  -7   1   -1.50    4.00
   9  -7  -1   -1.40    3.90
  -9  -7   1    5.20    3.20
  -9  -7   1    1.20    2.90
  -9  -7   1    5.10    2.20
  -9   7   1    0.70    5.60
  -9   7   1    1.90    3.80
  -9   7   1  -10.50    4.80
  -9   7   1    4.00    3.90
  -8  -7   1  110.79    8.70
  -8  -7   1  123.59   11.60
   8  -7  -1  128.79   10.90
  -8  -7   1  125.19    9.80
  -8  -7   1  117.39    7.20
   8  -7  -1  133.49   15.00
  -8  -7   1  140.19   17.60
   8   7  -1  126.39   12.70
  -8   7   1  107.79   12.00
  -8   7   1  105.99   17.00
  -8   7   1  113.19   15.50
  -8   7   1  141.59   13.50
  -7  -7   1    6.80    2.90
  -7  -7   1    8.50    2.00
  -7  -7   1   17.60    6.80
  -7  -7   1    8.70    3.10
  -7  -7   1    5.90    2.00
   7  -7  -1    8.60    3.50
   7  -7  -1    8.80    4.50
  -7   7   1    7.70    4.00
   7   7  -1    7.70    3.80
  -7   7   1    2.10    4.10
  -7   7   1   10.20    3.80
   7   7  -1    8.10    3.00
  -7   7   1    7.00    3.50
   6  -7  -1    6.50    3.80
   6  -7  -1    4.50    2.20
  -6  -7   1    9.00    2.40
  -6  -7   1    5.30    1.50
  -6  -7   1    4.60    4.40
  -6  -7   1    7.90    3.10
  -6   7   1    2.00    2.80
  -6   7   1    2.40    2.70
  -6   7   1    3.00    2.80
   6   7  -1    6.00    2.90
  -6   7   1    4.90    3.20
   6   7  -1    5.20    2.20
  -6   7   1    4.30    4.30
  -5  -7   1  147.39   13.40
   5  -7  -1  170.08   13.60
   5  -7  -1  145.69   10.20
  -5  -7   1  161.38    8.50
  -5  -7   1  154.78    6.90
  -5  -7   1  181.58   11.00
   5   7  -1  147.09    8.40
  -5   7   1  152.38   10.20
  -5   7   1  159.88   15.70
   5   7  -1  177.48   12.50
   5   7  -1  174.58   14.30
  -5   7   1  151.78   11.80
  -4  -7   1   97.29    6.90
   4  -7  -1   97.79    9.60
  -4  -7   1   91.89    5.30
  -4  -7   1   84.49    4.50
  -4  -7   1  104.09   10.00
   4  -7  -1   88.99    7.60
   4   7  -1   89.39    8.40
   4   7  -1   95.09    7.70
  -4   7   1   81.69    7.80
  -4   7   1   91.29    7.10
   4   7  -1   96.09    5.40
  -4   7   1  113.99    9.20
  -4   7   1   92.79   11.00
   4   7  -1   79.99    8.90
  -4   7   1   94.99    9.20
  -3  -7   1  318.97   12.30
   3  -7  -1  307.27   16.80
   3  -7  -1  323.07   18.10
   3  -7  -1  321.77   15.70
  -3  -7   1  313.67   17.00
  -3  -7   1  318.17   13.50
   3  -7  -1  315.47   15.30
   3  -7  -1  296.67   18.80
  -3   7   1  319.47   17.50
  -3   7   1  327.37   18.00
  -3   7   1  307.57   20.30
   3   7  -1  333.87   18.00
   3   7  -1  337.47   21.00
  -3   7   1  319.27   16.30
   3   7  -1  317.97   12.40
   3   7  -1  331.57   15.10
   3   7  -1  347.87   17.40
  -3   7   1  330.47   17.60
  -3   7   1  318.87   15.00
   3   7  -1  312.07   11.80
   2  -7  -1    0.60    1.20
   2  -7  -1   -0.50    1.50
   2  -7  -1    1.70    1.60
  -2  -7   1   -0.70    0.80
  -2  -7   1    1.70    1.80
  -2  -7   1    1.60    1.40
   2  -7  -1    0.60    1.20
   2  -7  -1   -0.10    1.10
  -2   7   1    0.30    1.00
   2   7  -1    1.30    1.40
  -2   7   1    1.90    1.30
   2   7  -1   -0.30    0.70
   2   7  -1    0.50    0.60
  -2   7   1    0.40    1.30
   2   7  -1    0.40    1.40
  -2   7   1    0.90    1.70
   2   7  -1    0.40    0.90
  -2   7   1    2.40    1.50
   1  -7  -1   -0.20    1.40
   1  -7  -1   -0.60    1.30
   1  -7  -1    0.50    1.10
   1  -7  -1    1.10    1.40
   1  -7  -1   -0.80    0.90
   1  -7  -1   -1.10    0.70
  -1  -7   1    0.70    1.20
  -1  -7   1    1.20    1.10
   1  -7  -1    0.40    1.30
  -1   7   1   -0.70    0.70
  -1   7   1    0.50    1.70
   1   7  -1    0.30    1.20
   1   7  -1    0.10    0.60
  -1   7   1    2.80    1.40
  -1   7   1   -0.10    1.30
  -1   7   1    1.60    1.50
   1   7  -1    1.10    1.10
   1   7  -1    0.50    1.00
  -1   7   1   -0.10    1.00
   0  -7  -1   66.69    7.40
   0  -7  -1   84.29    6.80
   0  -7   1   86.09    6.30
   0  -7   1   93.19    5.40
   0  -7  -1   96.59    6.00
   0  -7  -1   93.19    6.10
   0  -7  -1   82.29    5.10
   0  -7  -1   82.59    7.80
   0  -7   1   82.49    5.10
   0  -7   1   88.39    5.70
   0  -7   1   76.79    6.80
   0  -7  -1   86.89    7.70
   0   7  -1   79.19    3.70
   0   7   1   86.99    6.90
   0   7  -1   86.09    3.70
   0   7   1   85.79    6.30
   0   7  -1   85.09    7.00
   0   7  -1   86.19    5.60
   0   7  -1   94.09    6.60
   0   7   1   76.19    7.20
   0   7   1   94.39    5.30
   0   7   1   91.49    6.80
   1  -7   1  989.50   37.80
   1  -7   1  954.50   36.50
  -1  -7  -1 1002.10   41.20
  -1  -7  -1 1024.30   33.00
  -1  -7  -1 1013.20   36.90
  -1  -7  -1  972.30   39.90
   1  -7   1  949.71   35.70
  -1  -7  -1  959.20   35.80
   1  -7   1 1010.10   37.90
  -1   7  -1 1022.70   36.60
  -1   7  -1  991.90   35.10
  -1   7  -1 1010.90   37.60
  -1   7  -1  972.10   37.70
   1   7   1 1099.19   40.60
  -1   7  -1 1007.90   36.30
   1   7   1 1030.20   39.60
   1   7   1 1000.60   33.10
  -1   7  -1 1003.40   33.90
   1   7   1 1034.40   37.30
   1   7   1  984.60   36.80
  -2  -7  -1   14.00    4.10
   2  -7   1   12.30    3.20
  -2  -7  -1   11.10    2.60
   2  -7   1   13.60    3.60
  -2  -7  -1   14.30    3.80
   2  -7   1   10.10    2.80
   2  -7   1   13.60    2.10
  -2  -7  -1   18.00    3.40
  -2   7  -1   13.00    3.40
   2   7   1   22.40    5.50
  -2   7  -1   11.90    3.30
   2   7   1    8.80    2.80
  -2   7  -1   10.50    2.40
  -2   7  -1    9.50    2.10
   2   7   1   16.50    3.40
  -2   7  -1   15.20    3.10
   3  -7   1   77.39    7.20
  -3  -7  -1   75.59    3.40
   3  -7   1   67.39    4.60
  -3  -7  -1   79.89    6.20
   3  -7   1   56.49    7.00
   3  -7   1   69.89    5.40
  -3  -7  -1   63.29    8.10
  -3   7  -1   81.99    7.50
   3   7   1   78.99    8.20
   3   7   1   70.19    7.50
  -3   7  -1   75.39    4.80
  -3   7  -1   74.19    8.00
  -3   7  -1   74.09    7.40
   3   7   1   72.19   10.70
  -3   7  -1   78.29    7.20
  -3   7  -1   76.29    6.40
   3   7   1   82.39    6.30
   4  -7   1  447.66   18.30
   4  -7   1  457.35   23.20
  -4  -7  -1  470.35   26.20
  -4  -7  -1  484.65   17.50
  -4  -7  -1  463.75   20.30
  -4  -7  -1  480.75   22.40
   4  -7   1  469.55   21.20
  -4   7  -1  475.45   23.20
  -4   7  -1  456.85   18.20
  -4   7  -1  450.55   22.10
   4   7   1  479.25   23.40
   4   7   1  566.54   29.20
  -4   7  -1  462.35   24.00
  -4   7  -1  478.35   22.90
   4   7   1  511.25   20.80
  -4   7  -1  472.75   26.00
   5  -7   1    1.80    1.10
  -5  -7  -1   -1.40    1.70
  -5  -7  -1   -2.30    2.40
   5  -7   1    1.10    2.20
  -5  -7  -1    1.40    1.10
   5  -7   1    3.20    2.40
  -5  -7  -1   -3.40    1.40
   5   7   1    0.50    1.50
  -5   7  -1   -1.20    2.50
   5   7   1    0.30    3.70
  -5   7  -1    0.80    1.50
  -5   7  -1   -1.30    1.80
   5   7   1    1.60    1.90
  -5   7  -1   -1.40    1.10
  -5   7  -1   -0.20    2.00
  -6  -7  -1   61.99    5.40
  -6  -7  -1   73.29   12.60
  -6  -7  -1   53.89    6.70
   6  -7   1   62.89    5.50
   6  -7   1   66.79   10.80
  -6  -7  -1   58.69    9.30
   6   7   1   52.29    8.40
  -6   7  -1   50.49   11.30
  -6   7  -1   60.49    9.40
  -6   7  -1   49.00    5.10
   6   7   1   50.79    5.50
  -6   7  -1   67.49   10.40
  -6   7  -1   72.49   10.30
  -7  -7  -1   14.10    3.50
  -7  -7  -1   20.00    5.70
  -7  -7  -1   17.30    5.80
  -7  -7  -1   12.30    4.00
   7  -7   1    2.00    3.80
   7   7   1   10.70    4.20
  -7   7  -1   14.20    4.70
  -7   7  -1    7.50    3.20
  -7   7  -1   13.20    5.20
  -7   7  -1   14.40    5.10
  -7   7  -1   11.40    4.80
   7   7   1   25.60    5.00
  -8  -7  -1   12.60    5.40
  -8  -7  -1   13.80    6.90
   8  -7   1   23.50    7.80
  -8  -7  -1   15.60    4.90
  -8  -7  -1   16.20    4.20
   8  -7   1   21.80    4.50
  -8   7  -1   22.90    6.80
  -8   7  -1   22.20    7.20
  -8   7  -1    7.40    3.70
  -8   7  -1   11.90    4.40
   8   7   1   20.00    6.80
  -8   7  -1   14.40    6.60
  -9  -7  -1   96.09    9.50
   9  -7   1   84.89    8.80
  -9  -7  -1   84.49   16.30
  -9   7  -1   86.19   13.30
   9   7   1   67.49   11.30
  -9   7  -1   66.89   13.00
  -9   7  -1   85.49   13.90
  -9   7  -1   47.90   11.20
  10  -7   1   -2.90    3.90
  10  -7   1    7.50    6.90
 -10  -7  -1   -2.00    4.50
 -10  -7  -1   -0.30    5.20
 -10  -7  -1    0.10    4.50
 -10  -7  -1  -11.50    6.70
 -10   7  -1   -0.20    4.00
 -10   7  -1    6.70    7.60
 -10   7  -1   -0.20    5.00
 -10   7  -1   -3.50    3.30
  10   7   1   -3.50    4.20
 -11  -7  -1   -4.20    6.50
 -11  -7  -1   -1.00    5.30
 -11  -7  -1    4.50    5.10
  11  -7   1    2.20    6.70
  11  -7   1   16.50    8.00
 -11  -7  -1    4.90    7.90
 -11   7  -1   11.00    6.20
 -11   7  -1   15.40    9.70
 -11   7  -1   13.10    7.80
 -11   7  -1   10.80    5.30
  11   7   1   -1.30    4.50
 -11  -8   1   20.10    7.50
  11  -8  -1    7.90    7.10
 -11  -8   1    2.30    9.00
 -11  -8   1   19.60    6.80
  11  -8  -1    8.50    5.70
 -11   8   1   17.50    7.00
 -11   8   1   23.00    8.00
  11   8  -1   17.90    7.70
 -11   8   1   -2.30    7.60
 -11   8   1    9.50    7.20
  10  -8  -1    4.60    4.90
  10  -8  -1    6.90    6.80
 -10  -8   1    3.10    7.50
 -10  -8   1   19.10    5.60
 -10  -8   1    3.70    5.50
 -10   8   1    6.50    5.90
 -10   8   1    6.70    5.30
 -10   8   1    6.00    8.00
 -10   8   1    5.80    6.00
  10   8  -1    9.60    5.20
   9  -8  -1   17.80    4.60
  -9  -8   1    7.40    2.40
  -9  -8   1   10.40    5.60
  -9  -8   1    6.40    7.20
  -9  -8   1   -1.90    2.90
   9  -8  -1    8.40    5.80
   9   8  -1    5.10    4.50
  -9   8   1    7.50    5.90
  -9   8   1   10.20    5.20
  -9   8   1    6.00    4.90
  -9   8   1   -2.50    5.10
  -8  -8   1   -4.70    5.50
  -8  -8   1    8.80    3.30
   8  -8  -1    8.90    4.80
  -8  -8   1   -0.80    2.70
  -8  -8   1    5.90    3.10
  -8  -8   1    4.70    1.90
   8  -8  -1    7.30    3.30
  -8   8   1    5.60    5.40
  -8   8   1   -0.80    4.40
  -8   8   1    8.20    3.70
   8   8  -1    4.90    4.30
  -8   8   1   12.40    5.80
   8   8  -1    4.00    3.30
  -7  -8   1   37.10   10.20
  -7  -8   1   29.60    6.20
  -7  -8   1   24.30    2.70
   7  -8  -1   24.70    5.20
   7  -8  -1   23.60    7.90
  -7   8   1   22.60    6.50
  -7   8   1   21.50    5.10
  -7   8   1   11.50    5.90
  -7   8   1   21.30    5.40
   7   8  -1   16.60    6.90
   7   8  -1   17.50    5.30
   7   8  -1   25.00    4.60
   6  -8  -1  166.78   11.50
  -6  -8   1  160.48   16.20
   6  -8  -1  146.29   14.20
  -6  -8   1  173.78   11.80
  -6  -8   1  157.58    9.00
  -6  -8   1  159.58    7.20
   6   8  -1  154.38   13.00
  -6   8   1  121.79   15.70
  -6   8   1  181.68   14.40
  -6   8   1  163.58   13.70
  -6   8   1  169.18   13.60
   6   8  -1  154.98    9.10
  -6   8   1  142.19   10.70
   6   8  -1  147.09   15.30
  -5  -8   1    3.60    3.30
   5  -8  -1    1.40    2.30
  -5  -8   1    4.60    1.40
  -5  -8   1    4.70    2.10
   5  -8  -1    8.00    2.80
  -5  -8   1    5.50    1.60
  -5   8   1    7.70    3.20
  -5   8   1   12.00    3.60
  -5   8   1    4.50    3.30
   5   8  -1    8.70    3.70
   5   8  -1    3.00    3.90
   5   8  -1   12.10    2.40
  -5   8   1    7.10    2.70
  -5   8   1    5.70    3.70
   4  -8  -1   38.50    7.10
  -4  -8   1   35.60    3.00
   4  -8  -1   30.30    4.80
   4  -8  -1   32.50    5.40
  -4  -8   1   40.50    7.30
  -4  -8   1   33.00    4.70
  -4   8   1   36.70    8.60
   4   8  -1   34.80    5.10
  -4   8   1   29.90    6.00
  -4   8   1   36.80    5.20
   4   8  -1   36.90    7.30
   4   8  -1   37.70    2.90
  -4   8   1   30.60    5.30
  -4   8   1   38.10    6.60
   4   8  -1   35.60    6.50
   3  -8  -1  168.48   13.30
  -3  -8   1  161.28    7.90
  -3  -8   1  153.68   11.10
   3  -8  -1  176.68   12.10
   3  -8  -1  162.48   11.20
   3  -8  -1  165.68   10.20
   3  -8  -1  194.78   13.40
   3  -8  -1  179.08   11.20
  -3   8   1  188.08   12.70
  -3   8   1  167.88   10.20
  -3   8   1  169.88   11.10
  -3   8   1  180.48   14.90
  -3   8   1  159.18   11.10
   3   8  -1  168.98    8.20
   3   8  -1  168.08    6.70
  -3   8   1  184.88   12.80
   3   8  -1  168.68   12.70
   3   8  -1  181.98   12.00
   3   8  -1  172.38    9.80
   3   8  -1  155.28   11.70
   2  -8  -1  248.68   14.20
   2  -8  -1  250.97   12.90
   2  -8  -1  228.48   12.60
   2  -8  -1  243.08   12.10
   2  -8  -1  236.38   14.80
   2  -8  -1  227.88   15.50
  -2  -8   1  233.68   10.90
  -2  -8   1  231.08   14.20
  -2   8   1  257.77   15.00
  -2   8   1  231.98   12.90
   2   8  -1  254.27    9.40
  -2   8   1  242.38   14.70
  -2   8   1  230.48   12.60
   2   8  -1  226.88   15.30
   2   8  -1  220.18   10.70
   2   8  -1  246.58   12.90
   2   8  -1  243.88   11.80
  -2   8   1  235.88   16.10
   2   8  -1  229.18    9.10
   1  -8  -1    5.70    2.80
  -1  -8   1    8.40    2.30
   1  -8  -1   10.00    3.00
   1  -8  -1   10.20    3.20
   1  -8  -1    7.40    2.40
   1  -8  -1    5.00    2.70
  -1  -8   1    4.90    2.30
   1  -8  -1    6.90    1.90
   1  -8  -1    6.90    2.10
  -1   8   1    7.60    2.00
  -1   8   1    8.10    3.20
   1   8  -1    7.50    1.50
  -1   8   1    5.80    2.70
   1   8  -1   11.30    3.20
   1   8  -1   10.50    1.80
  -1   8   1    8.60    2.60
  -1   8   1    8.70    2.60
   1   8  -1    8.10    2.30
   1   8  -1    8.70    2.10
   0  -8   1  679.83   28.70
   0  -8   1  696.83   27.40
   0  -8  -1  682.13   31.80
   0  -8  -1  697.53   25.80
   0  -8   1  710.33   25.90
   0  -8   1  723.03   25.80
   0  -8  -1  682.73   24.90
   0  -8  -1  705.73   28.20
   0  -8  -1  720.93   26.30
   0  -8  -1  629.74   29.50
   0  -8  -1  704.23   30.90
   0   8  -1  686.43   23.20
   0   8  -1  694.73   28.60
   0   8   1  683.53   27.80
   0   8  -1  646.74   27.00
   0   8   1  693.53   29.90
   0   8   1  662.53   24.80
   0   8  -1  690.73   23.50
   0   8   1  633.64   26.70
   0   8  -1  689.53   25.70
  -1  -8  -1   52.69    5.40
  -1  -8  -1   66.39    3.70
   1  -8   1   62.49    5.60
   1  -8   1   56.29    6.10
  -1  -8  -1   64.29    7.00
   1  -8   1   55.59    5.20
  -1  -8  -1   64.09    5.20
  -1  -8  -1   60.69    6.90
   1  -8   1   60.79    6.20
  -1   8  -1   61.89    6.20
  -1   8  -1   62.59    4.20
   1   8   1   52.09    5.60
   1   8   1   62.19    3.60
  -1   8  -1   66.89    5.00
   1   8   1   62.19    5.60
  -1   8  -1   60.99    5.40
   1   8   1   62.89    7.30
  -1   8  -1   71.99    5.90
  -2  -8  -1  126.89   11.00
  -2  -8  -1  124.19    8.10
   2  -8   1  130.79    5.80
  -2  -8  -1  138.29   10.90
   2  -8   1  102.99    8.00
  -2  -8  -1  124.59    8.40
   2  -8   1  126.79    9.30
   2  -8   1  117.59    8.90
  -2   8  -1  124.09    8.90
   2   8   1  118.69    8.70
  -2   8  -1  118.99    7.10
   2   8   1  117.89    8.40
   2   8   1  108.29   10.00
   2   8   1  131.29   10.90
  -2   8  -1  133.59   10.00
  -2   8  -1  115.59    7.40
  -2   8  -1  115.39    8.90
  -2   8  -1  122.99    9.60
   3  -8   1  587.74   27.30
  -3  -8  -1  596.64   28.50
  -3  -8  -1  604.34   24.30
   3  -8   1  607.24   27.10
  -3  -8  -1  572.74   29.10
   3  -8   1  567.24   26.20
   3  -8   1  583.44   23.00
   3   8   1  579.94   30.30
  -3   8  -1  620.24   26.60
   3   8   1  562.54   29.40
  -3   8  -1  605.94   27.80
  -3   8  -1  612.64   28.60
  -3   8  -1  569.84   22.00
   3   8   1  575.14   26.00
   3   8   1  604.54   24.50
  -3   8  -1  613.14   25.00
  -4  -8  -1  360.26   18.40
  -4  -8  -1  357.36   12.90
   4  -8   1  366.96   15.10
   4  -8   1  359.06   17.30
  -4  -8  -1  345.67   16.70
  -4  -8  -1  388.36   23.00
   4  -8   1  378.56   20.30
  -4   8  -1  357.16   21.70
  -4   8  -1  340.27   19.10
  -4   8  -1  350.56   18.60
   4   8   1  362.56   23.30
  -4   8  -1  360.56   15.00
   4   8   1  373.36   17.10
  -4   8  -1  335.57   21.50
   5  -8   1   15.60    3.30
  -5  -8  -1   12.20    3.40
   5  -8   1   21.60    5.90
   5  -8   1   17.10    3.00
  -5  -8  -1   16.30    6.10
  -5  -8  -1   21.50    5.20
   5   8   1   16.90    4.50
  -5   8  -1   22.00    3.50
  -5   8  -1   10.90    4.30
  -5   8  -1   11.00    4.20
  -5   8  -1   21.10    4.90
   5   8   1   13.10    6.60
  -5   8  -1   19.70    5.20
   6  -8   1   22.10    3.70
  -6  -8  -1   19.80    4.40
  -6  -8  -1   20.90    6.10
   6  -8   1   32.10    7.50
  -6  -8  -1   30.00    4.00
  -6  -8  -1   28.70    6.20
  -6   8  -1   29.20    6.70
  -6   8  -1   19.10    6.00
  -6   8  -1   19.90    6.90
  -6   8  -1   25.50    6.00
  -6   8  -1   30.10    4.20
   6   8   1   34.30    7.40
  -7  -8  -1  153.28   13.20
   7  -8   1  110.39   12.80
  -7  -8  -1  136.49   20.00
  -7  -8  -1  105.39    9.80
  -7   8  -1  134.69   13.20
   7   8   1  127.29    9.20
  -7   8  -1  137.59   16.80
  -7   8  -1  124.69    8.50
   7   8   1  127.69   12.30
  -7   8  -1  136.59   13.10
  -7   8  -1  118.29   12.00
   8  -8   1    2.70    3.80
  -8  -8  -1   -1.10    3.70
   8  -8   1    3.40    2.60
  -8  -8  -1    1.00    3.20
  -8  -8  -1    2.00    5.60
  -8  -8  -1    0.90    2.30
  -8   8  -1   -4.40    3.60
  -8   8  -1   -2.70    3.60
   8   8   1    3.70    3.20
   8   8   1   -3.90    2.80
  -8   8  -1   -1.30    2.90
  -8   8  -1    6.00    9.10
  -8   8  -1   -5.20    2.60
   9  -8   1    3.80    6.40
   9  -8   1   -2.40    3.30
  -9  -8  -1    6.70    8.50
  -9  -8  -1    4.80    5.70
  -9   8  -1    3.60    3.90
   9   8   1    5.30    4.40
  -9   8  -1    3.30    4.00
  -9   8  -1   13.70    6.70
  -9   8  -1   -0.70    5.90
 -10  -8  -1   -2.70    3.50
 -10  -8  -1    3.20    6.30
  10  -8   1    8.70    6.00
 -10  -8  -1   -4.40    3.80
 -10   8  -1   14.10    6.50
 -10   8  -1    5.00    5.10
  10   8   1    2.70    4.80
 -10   8  -1   -6.60    4.70
 -10   8  -1   -0.10    3.80
 -11  -8  -1   18.20    6.60
  11  -8   1   -9.00    6.20
 -11  -8  -1   10.60    6.90
 -11  -8  -1   17.70    9.70
 -11   8  -1    8.70    8.60
 -11   8  -1   -1.60    6.00
 -11   8  -1    1.30    5.10
  11   8   1    9.60    6.50
 -11   8  -1   10.60    7.20
 -11  -9   1    6.30   10.40
  11  -9  -1    4.60    6.70
 -11  -9   1    3.20    7.00
 -11  -9   1    6.40    6.70
  11  -9  -1    8.50    7.60
  11   9  -1   16.60    5.50
 -11   9   1    7.80    7.00
 -11   9   1    7.30    9.30
 -10  -9   1   -5.00    8.00
 -10  -9   1   -1.30    4.20
  10  -9  -1    1.00    5.20
  10  -9  -1   -0.70    4.80
 -10  -9   1    1.00    5.00
 -10   9   1    3.10    6.20
 -10   9   1    4.40    4.90
 -10   9   1    1.20    4.20
 -10   9   1    0.50    5.90
  10   9  -1    0.90    4.00
  -9  -9   1    4.90    4.20
  -9  -9   1   17.90    5.90
   9  -9  -1   11.10    6.00
  -9  -9   1   14.10    8.70
   9  -9  -1    2.90    4.40
  -9   9   1   -4.20    4.50
  -9   9   1   10.50    5.00
  -9   9   1    1.20    4.80
   9   9  -1   11.30    5.80
  -9   9   1   11.00    5.10
  -8  -9   1   48.50    6.50
  -8  -9   1   44.00    8.50
  -8  -9   1   25.40    8.70
   8  -9  -1   37.70    9.10
   8  -9  -1   53.99    8.40
   8   9  -1   33.90    5.40
   8   9  -1   48.30    9.20
  -8   9   1   39.60    9.60
  -8   9   1   39.10    8.90
  -7  -9   1   -1.40    4.20
   7  -9  -1   -1.00    3.60
   7  -9  -1    6.10    2.60
  -7  -9   1   -0.40    2.60
  -7  -9   1   -4.00    1.40
   7   9  -1   -6.20    5.70
  -7   9   1   -0.10    2.00
  -7   9   1   -0.20    3.00
   7   9  -1   -1.50    1.90
  -7   9   1   -8.10    3.40
  -7   9   1   -0.80    3.10
   7   9  -1   -1.90    1.70
  -6  -9   1    2.70    2.30
   6  -9  -1    4.20    2.90
  -6  -9   1    3.20    4.30
  -6  -9   1   -0.70    1.00
  -6  -9   1    1.20    1.10
   6  -9  -1    3.50    2.50
   6   9  -1    1.00    1.40
  -6   9   1    7.20    3.10
   6   9  -1   -0.30    2.20
   6   9  -1    1.20    4.00
  -6   9   1    0.60    2.70
  -6   9   1    0.90    2.50
  -6   9   1    0.60    3.50
  -6   9   1   -1.90    2.50
   5  -9  -1   23.10    4.30
  -5  -9   1   15.00    5.30
  -5  -9   1   17.60    3.80
   5  -9  -1   18.00    5.20
  -5  -9   1   21.40    2.50
  -5   9   1   17.10    5.40
  -5   9   1   16.30    4.90
  -5   9   1   17.10    3.70
   5   9  -1   15.10    5.80
   5   9  -1   22.80    2.90
  -5   9   1   16.50    5.20
  -5   9   1   10.90    4.80
   5   9  -1   22.50    5.30
   4  -9  -1   45.50    6.30
  -4  -9   1   43.90    8.10
   4  -9  -1   33.20    5.40
  -4  -9   1   39.00    4.00
  -4  -9   1   33.20    3.20
   4   9  -1   39.90    2.60
  -4   9   1   27.60    4.90
   4   9  -1   33.10    5.70
   4   9  -1   26.00    5.90
  -4   9   1   39.20    7.00
   4   9  -1   34.60    3.20
  -4   9   1   36.80    6.40
   4   9  -1   39.20    6.80
  -4   9   1   27.10    6.90
  -3  -9   1    3.40    1.40
   3  -9  -1    1.80    2.00
   3  -9  -1    4.00    2.10
   3  -9  -1    3.90    2.10
   3  -9  -1    0.20    2.30
  -3  -9   1    7.20    2.90
  -3  -9   1    3.80    1.10
   3   9  -1    4.70    0.90
   3   9  -1    2.30    1.60
   3   9  -1    5.00    2.80
   3   9  -1    2.80    3.00
  -3   9   1    2.80    2.30
   3   9  -1    2.10    1.80
  -3   9   1    4.90    2.00
   3   9  -1    4.50    0.80
  -3   9   1    5.40    2.00
  -3   9   1    3.10    2.60
  -3   9   1    7.90    3.00
   2  -9  -1  208.48   13.00
  -2  -9   1  212.28   13.80
   2  -9  -1  185.58   10.50
   2  -9  -1  217.98   15.00
   2  -9  -1  189.58   13.80
  -2  -9   1  186.58   10.00
   2  -9  -1  198.28   11.60
   2   9  -1  193.48   11.50
  -2   9   1  195.28   12.80
   2   9  -1  183.88   13.10
  -2   9   1  197.98   15.00
  -2   9   1  197.28   11.50
   2   9  -1  196.58    9.90
   2   9  -1  198.48    8.00
  -2   9   1  188.68   13.20
   2   9  -1  206.78   10.50
  -2   9   1  204.78   13.40
  -2   9   1  206.68   11.80
   1  -9  -1  161.78    9.40
   1  -9  -1  156.48    8.90
   1  -9  -1  168.68   12.60
  -1  -9   1  166.38    9.70
   1  -9  -1  160.68    9.30
   1  -9  -1  167.38   11.20
  -1  -9   1  174.88   12.90
   1  -9  -1  138.19   11.50
   1  -9  -1  151.18   13.60
   1   9  -1  164.98    8.00
  -1   9   1  170.88    9.60
  -1   9   1  167.48   10.40
   1   9  -1  161.88    7.80
   1   9  -1  162.58    9.60
  -1   9   1  171.08   12.40
   1   9  -1  155.58   12.20
  -1   9   1  175.88   11.60
  -1   9   1  172.48   10.30
   0  -9   1   38.10    4.10
   0  -9  -1   50.89    8.70
   0  -9  -1   46.60    7.20
   0  -9   1   59.39    5.00
   0  -9  -1   52.39    4.30
   0  -9   1   51.49    5.40
   0  -9  -1   44.20    7.10
   0  -9  -1   43.60    6.50
   0  -9  -1   50.89    4.20
   0  -9  -1   47.30    4.30
   0   9   1   46.70    4.80
   0   9  -1   43.30    3.30
   0   9   1   42.20    6.60
   0   9   1   44.10    6.80
   0   9   1   50.99    7.30
   0   9  -1   47.00    3.30
   0   9   1   44.00    3.90
   0   9  -1   52.59    6.10
   0   9  -1   45.40    5.00
   0   9  -1   48.30    4.30
  -1  -9  -1  365.56   15.30
  -1  -9  -1  346.37   19.30
   1  -9   1  346.27   16.00
  -1  -9  -1  357.86   17.20
  -1  -9  -1  336.77   15.30
  -1  -9  -1  351.76   19.50
   1  -9   1  327.07   16.30
  -1   9  -1  387.26   16.50
  -1   9  -1  356.26   16.50
   1   9   1  332.57   16.60
  -1   9  -1  341.77   15.60
  -1   9  -1  338.27   14.00
   1   9   1  341.97   19.20
  -1   9  -1  346.97   17.80
  -1   9  -1  349.17   18.00
   1   9   1  311.57   18.70
   1   9   1  347.47   13.20
  -2  -9  -1    3.40    1.80
  -2  -9  -1    4.60    2.30
  -2  -9  -1    1.90    1.50
  -2  -9  -1    3.40    2.50
   2  -9   1    4.10    1.80
   2  -9   1    3.80    2.10
   2  -9   1    2.30    2.10
  -2   9  -1   -0.10    2.00
  -2   9  -1    2.70    1.90
  -2   9  -1    1.40    2.00
  -2   9  -1    2.80    1.40
   2   9   1    4.60    3.10
  -2   9  -1    2.00    1.50
   2   9   1    7.90    3.90
   2   9   1    2.00    2.10
   2   9   1    1.40    1.60
  -2   9  -1    6.00    2.70
   3  -9   1   16.80    4.90
   3  -9   1   30.20    6.00
   3  -9   1   20.20    3.30
  -3  -9  -1   18.00    3.90
  -3  -9  -1   18.50    4.70
   3  -9   1   16.80    4.50
  -3  -9  -1   17.80    5.00
  -3   9  -1   22.30    5.20
  -3   9  -1   20.20    3.10
   3   9   1   15.00    3.70
  -3   9  -1   17.20    4.40
  -3   9  -1   27.90    6.00
   3   9   1   23.10    4.80
  -3   9  -1   23.60    5.50
  -3   9  -1   19.80    3.90
   3   9   1   20.00    5.90
   4  -9   1   30.00    6.50
  -4  -9  -1   29.50    7.50
   4  -9   1   43.40    5.80
   4  -9   1   49.90    4.20
  -4  -9  -1   35.20    5.60
  -4  -9  -1   38.40    6.10
   4   9   1   39.70    9.30
  -4   9  -1   47.40    8.10
  -4   9  -1   37.20    6.00
  -4   9  -1   40.60    4.00
   4   9   1   40.60    5.80
  -4   9  -1   41.10   11.20
  -4   9  -1   42.80    7.00
  -5  -9  -1   51.69    9.70
   5  -9   1   35.90    6.10
   5  -9   1   37.90    4.20
   5  -9   1   34.00    7.00
  -5  -9  -1   41.80    6.10
  -5  -9  -1   44.20    3.00
  -5  -9  -1   51.19    7.80
  -5   9  -1   50.89    9.40
  -5   9  -1   57.59   11.30
  -5   9  -1   49.10    4.50
  -5   9  -1   54.39    9.40
   5   9   1   47.90   11.10
  -5   9  -1   52.79    8.40
  -6  -9  -1    8.30    3.40
  -6  -9  -1    4.50    3.60
  -6  -9  -1    3.40    2.90
   6  -9   1   17.50    5.60
   6  -9   1    5.00    2.00
  -6  -9  -1    3.60    1.70
   6   9   1   11.50    6.40
  -6   9  -1    2.60    3.90
   6   9   1    6.20    3.70
  -6   9  -1    7.70    4.20
  -6   9  -1    4.60    2.10
  -6   9  -1    1.40    3.90
  -6   9  -1    7.50    3.80
   7  -9   1    2.70    3.90
  -7  -9  -1    0.60    3.90
  -7  -9  -1   -1.70    2.40
  -7  -9  -1    0.10    1.70
  -7  -9  -1    1.80    3.20
  -7   9  -1   -0.90    2.60
  -7   9  -1   -1.10    2.80
  -7   9  -1   -0.70    1.90
  -7   9  -1    0.30    4.30
  -7   9  -1    0.60    3.10
   7   9   1    1.60    3.20
   8  -9   1    1.60    2.80
  -8  -9  -1   -5.10    3.80
  -8  -9  -1    1.20    3.00
  -8  -9  -1    0.00    5.50
  -8  -9  -1   -0.60    2.40
   8  -9   1   -2.30    3.70
   8   9   1    3.40    3.60
  -8   9  -1   -1.40    2.80
  -8   9  -1   -3.30    3.00
  -8   9  -1   -3.50    2.80
  -8   9  -1    2.90    5.20
  -8   9  -1    4.80    4.50
   9  -9   1   98.59   15.60
  -9  -9  -1   96.19   18.60
  -9  -9  -1   92.89    8.70
   9  -9   1  102.69    9.00
  -9  -9  -1   89.69   18.50
  -9   9  -1  114.89   15.60
  -9   9  -1   74.59   13.20
  -9   9  -1   67.99   13.70
   9   9   1   84.19   12.70
 -10  -9  -1    8.20    7.10
 -10  -9  -1   19.60    9.40
  10  -9   1   16.20    7.30
 -10  -9  -1    1.60    4.60
  10  -9   1    9.30    5.90
 -10  -9  -1   10.50    6.60
  10   9   1   14.50    6.20
 -10   9  -1   14.30    6.40
 -10   9  -1    9.90    5.80
 -10   9  -1    7.00    6.90
 -10   9  -1    5.90    7.20
 -11  -9  -1    6.00    6.60
 -11  -9  -1    6.40   10.00
 -11  -9  -1   -0.60    8.60
  11  -9   1    7.80    7.50
 -11   9  -1   14.60    7.10
 -11   9  -1   -0.70    6.90
 -11   9  -1   -3.50    7.00
 -11   9  -1   -5.90    9.70
  11   9   1   -0.30    5.50
  11 -10  -1    0.20    6.40
 -11 -10   1    6.70    8.20
 -11 -10   1    2.20    9.70
 -11  10   1    3.20    5.90
 -11  10   1    8.80    6.60
 -11  10   1   -0.50    9.50
  11  10  -1   -4.10    5.60
 -11  10   1   13.60    7.10
 -10 -10   1   -5.20    4.40
 -10 -10   1  -14.70    9.60
  10 -10  -1    3.20    6.90
 -10 -10   1    0.40    5.70
  10 -10  -1    2.40    4.60
 -10  10   1   11.60    6.80
  10  10  -1   -2.00    2.90
 -10  10   1   -3.00    5.70
 -10  10   1    1.00    4.20
 -10  10   1   -1.60    5.10
  -9 -10   1   -4.40    2.70
  -9 -10   1   -7.00    3.40
   9 -10  -1    1.70    3.70
  -9 -10   1   -6.10    6.80
   9 -10  -1   -0.10    5.00
  -9  10   1   -5.70    3.70
  -9  10   1   -0.40    3.90
  -9  10   1   -3.20    4.30
  -9  10   1    1.20    4.90
   9  10  -1    1.40    4.00
  -8 -10   1    0.10    3.30
   8 -10  -1   -0.80    2.50
  -8 -10   1   -1.90    5.20
   8  10  -1    3.60    2.70
  -8  10   1   -1.00    3.50
  -8  10   1    3.30    6.10
  -8  10   1   -2.00    3.30
   8  10  -1    2.70    3.60
  -7 -10   1   35.80    4.40
  -7 -10   1   57.19   12.70
   7 -10  -1   37.20    9.20
  -7 -10   1   49.60    8.40
   7  10  -1   24.70    9.00
  -7  10   1   21.20    7.00
   7  10  -1   48.10    9.40
  -7  10   1   30.30    7.80
  -7  10   1   35.60    8.60
   7  10  -1   42.70    4.50
  -7  10   1   39.60    8.60
   6 -10  -1    0.10    1.50
   6 -10  -1   -0.30    3.00
  -6 -10   1   -3.40    2.00
  -6 -10   1    2.90    3.80
  -6  10   1   -3.70    2.30
   6  10  -1    1.00    1.40
  -6  10   1   -0.90    1.90
   6  10  -1    1.80    2.20
   6  10  -1   -0.30    4.60
  -6  10   1   -1.10    3.10
  -6  10   1   -1.60    3.50
  -5 -10   1    0.80    2.80
   5 -10  -1    0.00    1.80
  -5 -10   1    0.50    2.80
   5 -10  -1   -2.40    2.20
   5  10  -1    2.10    1.90
   5  10  -1    1.00    3.70
  -5  10   1   -0.20    2.20
  -5  10   1   -0.60    1.80
  -5  10   1   -2.70    1.70
  -5  10   1   -3.30    2.70
  -5  10   1   -0.10    2.20
   5  10  -1   -0.30    0.80
  -4 -10   1   51.39    8.70
   4 -10  -1   25.90    6.40
   4 -10  -1   43.90    6.60
  -4 -10   1   47.60    4.30
   4 -10  -1   43.60    6.40
  -4 -10   1   41.60    3.90
  -4  10   1   44.30    6.10
  -4  10   1   57.59    9.20
  -4  10   1   45.10    7.40
   4  10  -1   51.49    7.10
   4  10  -1   50.49    7.80
  -4  10   1   62.59    6.80
  -4  10   1   48.40    9.50
   4  10  -1   51.99    8.80
  -3 -10   1    3.90    1.90
   3 -10  -1    7.30    2.50
   3 -10  -1    7.30    3.70
  -3 -10   1    7.70    3.10
   3 -10  -1    6.90    2.50
   3  10  -1    5.80    2.20
   3  10  -1    7.10    2.90
  -3  10   1    6.80    3.10
   3  10  -1    5.60    2.20
  -3  10   1    7.40    2.80
   3  10  -1    8.50    3.80
  -3  10   1    4.70    2.20
  -3  10   1    7.50    4.30
  -2 -10   1    1.40    2.20
   2 -10  -1    4.00    1.90
   2 -10  -1    5.00    2.20
  -2 -10   1   -0.20    1.50
  -2 -10   1    4.60    1.90
   2 -10  -1    6.00    3.30
   2 -10  -1    8.70    2.80
   2 -10  -1    4.10    2.90
   2 -10  -1    4.90    2.00
  -2  10   1    5.50    2.50
   2  10  -1    4.10    2.10
   2  10  -1    3.50    1.60
  -2  10   1    8.20    3.40
   2  10  -1    6.90    3.10
  -2  10   1    9.80    3.30
   2  10  -1    3.80    1.00
  -2  10   1    8.20    2.50
   2  10  -1    6.40    2.20
   1 -10  -1  110.19    9.40
   1 -10  -1  132.19    7.50
   1 -10  -1  114.09    7.80
   1 -10  -1  114.09   10.60
   1 -10  -1  114.99   10.60
  -1 -10   1  115.59   10.00
   1 -10  -1  109.89    7.40
  -1 -10   1  113.99    8.30
  -1  10   1  103.49    8.00
   1  10  -1   99.79    6.20
  -1  10   1  120.39    9.70
  -1  10   1  129.49   10.80
  -1  10   1  115.99    8.60
  -1  10   1  122.09    8.00
   1  10  -1   97.69    9.50
   1  10  -1  113.59    8.20
   0 -10  -1   14.40    4.30
   0 -10   1   13.70    2.80
   0 -10  -1   15.00    4.50
   0 -10  -1   17.90    3.20
   0 -10  -1   17.60    2.90
   0 -10  -1   13.30    3.60
   0 -10  -1   19.70    5.30
   0 -10   1   17.90    3.70
   0 -10   1   13.60    4.00
   0 -10   1   14.10    4.00
   0 -10  -1   15.60    2.80
   0  10  -1   11.80    2.50
   0  10   1   14.10    2.60
   0  10  -1   13.90    2.20
   0  10  -1   13.80    2.20
   0  10   1    9.20    3.00
   0  10   1    6.50    3.30
   0  10  -1   13.60    4.00
   0  10  -1   16.90    4.60
   0  10   1   13.70    3.60
  -1 -10  -1  453.85   18.90
   1 -10   1  469.15   23.10
  -1 -10  -1  458.05   24.10
   1 -10   1  428.26   20.30
  -1 -10  -1  511.15   27.40
  -1 -10  -1  446.96   17.00
  -1 -10  -1  474.55   19.10
   1 -10   1  457.85   21.90
   1 -10   1  466.75   20.20
  -1  10  -1  454.95   23.90
   1  10   1  447.66   21.50
  -1  10  -1  450.35   19.90
   1  10   1  453.75   17.00
   1  10   1  476.45   26.30
  -1  10  -1  500.45   22.70
   1  10   1  464.75   21.20
   1  10   1  506.35   24.40
  -1  10  -1  427.56   18.60
  -1  10  -1  447.06   21.90
  -2 -10  -1    2.60    1.60
   2 -10   1    2.70    2.10
  -2 -10  -1    1.10    2.50
   2 -10   1    4.00    2.40
   2 -10   1    0.50    2.00
  -2 -10  -1    1.80    2.50
  -2 -10  -1    2.80    1.80
  -2  10  -1    2.50    2.50
  -2  10  -1    2.90    1.50
  -2  10  -1    5.10    2.60
  -2  10  -1    3.30    1.70
   2  10   1    1.40    2.40
  -2  10  -1    1.10    1.70
   2  10   1    2.60    2.80
  -2  10  -1    2.20    2.40
  -3 -10  -1    0.00    1.50
  -3 -10  -1   -1.60    1.80
  -3 -10  -1    1.00    1.80
   3 -10   1   -2.20    1.90
   3 -10   1   -0.20    1.10
  -3  10  -1    2.10    2.40
   3  10   1    2.80    2.40
  -3  10  -1    1.40    1.60
  -3  10  -1    2.00    2.80
   3  10   1   -0.50    2.00
  -3  10  -1   -0.30    1.40
  -3  10  -1    0.00    1.20
  -3  10  -1    0.50    2.30
  -4 -10  -1   38.40    8.50
  -4 -10  -1   19.20    4.40
   4 -10   1   26.40    6.20
   4 -10   1   30.30    4.80
  -4 -10  -1   33.10    5.40
  -4  10  -1   24.30    5.40
  -4  10  -1   23.80    6.30
   4  10   1   33.40    8.80
  -4  10  -1   35.20    7.50
  -4  10  -1   26.20    5.50
  -4  10  -1   29.60    4.00
   5 -10   1    5.80    2.40
  -5 -10  -1    3.50    4.00
   5 -10   1    8.90    4.00
  -5 -10  -1    3.00    2.90
  -5 -10  -1    7.30    3.30
  -5  10  -1    6.90    4.40
  -5  10  -1    3.90    2.80
  -5  10  -1    2.50    3.90
  -5  10  -1    7.00    3.40
  -5  10  -1    7.70    2.40
   6 -10   1  126.79   12.90
  -6 -10  -1  114.69    5.90
  -6 -10  -1  116.49   10.10
   6 -10   1  102.49    7.50
  -6 -10  -1  114.59   14.30
  -6 -10  -1  116.99   10.70
  -6  10  -1  121.09   12.90
  -6  10  -1  117.79   11.50
   6  10   1  155.78   22.80
  -6  10  -1  130.59   12.50
  -6  10  -1  118.19    7.90
   6  10   1  120.69   12.20
  -7 -10  -1    1.60    3.80
  -7 -10  -1   18.40    5.30
  -7 -10  -1    5.90    5.60
   7 -10   1    8.60    5.50
  -7 -10  -1    4.70    1.80
  -7  10  -1    1.00    4.80
  -7  10  -1    7.20    4.30
  -7  10  -1    4.60    3.80
   7  10   1    9.80    4.50
  -7  10  -1    1.70    2.70
  -7  10  -1    4.40    4.60
  -8 -10  -1    7.50    5.10
  -8 -10  -1   11.90    3.30
   8 -10   1   11.60    3.40
   8 -10   1   15.70    7.10
  -8 -10  -1    9.70    4.50
  -8 -10  -1    9.60    7.10
  -8  10  -1    8.80    5.50
  -8  10  -1   13.70    4.90
  -8  10  -1    9.20    3.20
  -8  10  -1    6.90    5.40
  -8  10  -1    4.30    3.70
  -9 -10  -1    1.90    5.70
   9 -10   1   -3.00    3.00
  -9 -10  -1    5.40    7.40
  -9 -10  -1   -1.80    3.20
   9 -10   1    1.90    4.80
  -9  10  -1   -4.20    4.50
  -9  10  -1   -0.50    3.90
   9  10   1   -2.00    3.30
  -9  10  -1    2.00    5.30
  -9  10  -1   -4.90    4.90
 -10 -10  -1   -3.40    4.60
 -10 -10  -1   -5.40    5.30
 -10 -10  -1   -4.70    4.30
 -10 -10  -1    4.30    8.00
  10 -10   1    0.10    4.80
  10 -10   1    5.70    6.10
 -10  10  -1   -5.60    4.70
 -10  10  -1   -9.80    4.40
 -10  10  -1    9.00    5.70
  10  10   1    0.60    4.40
 -10  10  -1   -0.30    6.90
 -11 -10  -1   -1.20    9.50
  11 -10   1    0.10    8.00
 -11 -10  -1   -7.60    5.10
 -11  10  -1   -7.20    4.20
 -11  10  -1  -12.10    5.70
  11  10   1   -2.60    5.20
 -11  10  -1    3.40    9.90
 -11  10  -1    4.00    6.40
  11 -11  -1  -16.80    6.80
 -11 -11   1    0.40   11.30
 -11 -11   1   -2.80    5.90
  11 -11  -1   -1.50    7.10
 -11  11   1   -6.70    4.70
 -11  11   1    0.10    6.30
 -11  11   1   -2.20    5.50
  11  11  -1   -0.50    5.40
 -11  11   1   -0.70    6.20
 -10 -11   1    1.40    8.70
  10 -11  -1   -2.10    5.60
 -10 -11   1    5.60    6.90
  10 -11  -1   -4.50    4.40
 -10  11   1   -3.60    3.90
  10  11  -1   -4.20    4.40
 -10  11   1    2.10    6.70
 -10  11   1    0.60    5.30
 -10  11   1    0.80    5.20
  -9 -11   1    9.20    7.50
   9 -11  -1    4.60    5.10
   9 -11  -1    3.30    4.30
  -9 -11   1    6.20    5.00
  -9  11   1   -0.20    4.70
  -9  11   1    6.10    4.90
   9  11  -1   -1.30    3.70
  -9  11   1    4.20    5.20
  -9  11   1   -2.30    5.80
  -8 -11   1   -1.20    3.60
  -8 -11   1    9.40    8.30
   8 -11  -1    1.90    4.40
   8 -11  -1   -2.70    2.70
  -8  11   1   -5.10    2.90
   8  11  -1   -0.10    2.30
  -8  11   1    1.60    3.80
  -8  11   1   -5.10    3.70
  -8  11   1   -2.30    4.20
   8  11  -1    1.50    3.30
   7 -11  -1   31.20    7.80
  -7 -11   1   32.30    6.90
   7 -11  -1   19.30    5.10
  -7 -11   1   19.10    8.30
   7  11  -1   22.30    3.40
   7  11  -1   30.20    8.60
  -7  11   1   22.60    7.30
  -7  11   1   15.10    6.50
   7  11  -1   21.10    6.10
  -7  11   1   25.30    7.70
  -7  11   1   36.00    8.30
   6 -11  -1    3.20    4.20
  -6 -11   1    0.50    1.20
  -6 -11   1    4.20    2.70
   6 -11  -1    1.70    2.20
  -6 -11   1    5.70    4.60
  -6  11   1    9.20    3.70
   6  11  -1   -0.60    5.00
  -6  11   1    4.90    4.10
   6  11  -1    2.30    2.70
  -6  11   1    5.30    4.00
   6  11  -1    1.10    1.10
  -6  11   1    2.70    4.80
  -5 -11   1   53.99    9.80
  -5 -11   1   42.80    6.20
   5 -11  -1   42.10    9.10
  -5 -11   1   48.30    4.00
   5 -11  -1   46.20    6.60
  -5  11   1   43.00    9.90
  -5  11   1   32.40    7.00
   5  11  -1   54.69    9.10
  -5  11   1   55.99    9.60
  -5  11   1   32.00    6.90
   5  11  -1   60.79   11.50
  -5  11   1   53.79    8.70
   4 -11  -1   -1.70    1.50
   4 -11  -1    2.10    2.60
  -4 -11   1    0.70    1.30
  -4 -11   1    0.40    1.50
   4 -11  -1    0.80    2.10
   4  11  -1    1.00    1.30
   4  11  -1   -1.70    1.90
  -4  11   1   -2.00    2.10
  -4  11   1   -2.90    2.30
  -4  11   1    0.90    1.80
   4  11  -1    0.70    3.10
  -4  11   1    1.60    2.10
   4  11  -1    0.40    1.80
  -4  11   1    0.00    2.50
   3 -11  -1   54.99    9.30
  -3 -11   1   65.09    7.30
  -3 -11   1   49.50    5.20
   3 -11  -1   66.49    6.90
   3 -11  -1   75.59    6.50
  -3  11   1   74.39    7.30
  -3  11   1   70.29    7.30
   3  11  -1   63.79    5.50
   3  11  -1   58.59    8.50
  -3  11   1   60.19    6.50
  -3  11   1   51.39    8.60
  -3  11   1   53.49   11.30
   3  11  -1   67.49    6.20
   2 -11  -1  281.17   13.80
   2 -11  -1  292.97   14.50
  -2 -11   1  327.67   18.80
   2 -11  -1  276.17   15.20
  -2 -11   1  287.47   14.20
   2 -11  -1  283.07   18.40
  -2  11   1  273.97   15.00
  -2  11   1  294.37   19.60
  -2  11   1  274.17   15.50
   2  11  -1  280.87   10.90
   2  11  -1  277.97   14.40
  -2  11   1  249.88   15.00
   2  11  -1  277.07   13.50
   2  11  -1  284.67   15.20
   1 -11  -1  148.79   12.50
   1 -11  -1  131.09    8.30
   1 -11  -1  134.39   12.00
  -1 -11   1  135.09    9.50
   1 -11  -1  162.58    9.50
   1 -11  -1  150.28   12.90
  -1 -11   1  145.49   11.70
   1 -11  -1  140.79    8.10
  -1  11   1  134.99   10.00
   1  11  -1  147.39    7.60
   1  11  -1  134.39   11.60
  -1  11   1  152.38   11.50
  -1  11   1  125.69    9.60
   1  11  -1  125.49    7.50
   0 -11   1    4.10    2.00
   0 -11  -1    3.20    3.10
   0 -11  -1    1.90    2.20
   0 -11  -1    1.00    1.30
   0 -11  -1    1.80    2.20
   0 -11  -1    2.00    1.50
   0 -11  -1    3.80    1.70
   0 -11  -1    3.10    2.80
   0 -11   1    1.20    2.20
   0 -11   1    1.00    1.70
   0 -11   1    2.20    2.00
   0  11  -1   -3.40    1.70
   0  11   1    4.70    2.60
   0  11  -1    4.10    1.50
   0  11  -1    1.90    2.10
   0  11  -1    2.10    1.60
   0  11  -1    4.00    1.60
   0  11   1    4.60    1.80
   0  11   1    2.90    2.10
  -1 -11  -1  130.49    7.70
   1 -11   1  124.29    8.90
  -1 -11  -1  126.09    7.70
   1 -11   1  130.79   10.90
   1 -11   1  118.29    9.60
   1 -11   1  135.19   10.40
  -1 -11  -1  128.89    9.80
  -1 -11  -1  134.29   11.80
  -1 -11  -1  129.89    6.60
  -1  11  -1  128.69    9.60
  -1  11  -1  134.59   11.10
  -1  11  -1  107.79    9.70
  -1  11  -1  128.99    7.50
   1  11   1  118.59    6.40
  -1  11  -1  121.19    8.70
   1  11   1  125.49    9.90
   1  11   1  115.19   10.60
   2 -11   1  121.39    9.60
   2 -11   1  120.19   11.00
  -2 -11  -1  125.59   10.00
  -2 -11  -1  133.59   13.20
  -2 -11  -1  122.89    8.10
   2 -11   1  118.59    9.50
  -2 -11  -1  117.49   11.50
  -2  11  -1  123.39    8.40
  -2  11  -1  128.29    9.70
   2  11   1  137.29   11.90
  -2  11  -1  111.79   10.30
   2  11   1  123.89    9.60
   2  11   1  130.99    9.90
  -2  11  -1  111.19   10.00
  -2  11  -1  129.49   10.10
  -2  11  -1  124.99    8.30
   3 -11   1   45.80    4.70
  -3 -11  -1   35.90    7.60
   3 -11   1   43.30    3.50
   3 -11   1   42.30    7.80
  -3 -11  -1   22.90    5.80
   3  11   1   44.80    6.70
  -3  11  -1   47.60    7.30
  -3  11  -1   28.00    6.20
   3  11   1   46.70    8.90
  -3  11  -1   47.70    4.90
  -3  11  -1   49.50    8.70
   4 -11   1   28.00    7.20
  -4 -11  -1   30.00    5.80
  -4 -11  -1   24.40    6.40
   4 -11   1   26.60    4.30
  -4 -11  -1   30.80    5.40
  -4  11  -1   29.30    6.20
   4  11   1   37.00    8.40
  -4  11  -1   28.90    4.00
  -4  11  -1   22.90    5.00
  -4  11  -1   22.70    5.90
  -4  11  -1   27.30    6.90
   4  11   1   21.70    4.60
  -5 -11  -1   59.79   11.70
   5 -11   1   36.90    7.90
  -5 -11  -1   46.20    7.30
   5 -11   1   61.19    6.00
   5  11   1   51.29    7.40
  -5  11  -1   46.60    4.80
  -5  11  -1   42.00    7.20
  -5  11  -1   36.20    7.20
  -5  11  -1   57.99   10.20
  -5  11  -1   29.50    7.50
  -6 -11  -1   -0.90    2.40
  -6 -11  -1    5.60    5.10
   6 -11   1    1.70    1.90
   6 -11   1    6.10    3.90
   6 -11   1    3.00    3.10
  -6  11  -1    2.70    3.10
   6  11   1   -0.70    2.00
   6  11   1    6.80    5.40
  -6  11  -1   -2.90    1.90
  -6  11  -1    1.90    3.20
  -6  11  -1    0.90    2.60
  -6  11  -1    5.70    3.50
  -7 -11  -1   -1.00    3.40
  -7 -11  -1    9.70    4.10
  -7 -11  -1   10.70    7.40
   7 -11   1    7.50    5.20
  -7 -11  -1    4.80    1.70
   7  11   1    6.80    4.30
  -7  11  -1    2.70    4.40
  -7  11  -1   -0.50    3.70
  -7  11  -1    6.50    2.80
  -7  11  -1   10.50    4.40
  -7  11  -1   11.60    4.90
  -8 -11  -1   -1.30    5.50
   8 -11   1    0.00    2.60
   8 -11   1    0.80    4.80
  -8 -11  -1    3.10    4.00
  -8 -11  -1   -1.20    2.10
  -8 -11  -1   -5.40    4.60
  -8  11  -1   -0.90    2.90
  -8  11  -1   -2.80    2.70
  -8  11  -1   -0.30    4.10
   8  11   1    0.10    3.30
  -8  11  -1   -4.30    4.50
  -9 -11  -1   11.80    4.20
   9 -11   1    9.70    4.20
   9 -11   1    4.00    6.00
  -9 -11  -1   22.60   10.90
  -9  11  -1   15.60    6.70
  -9  11  -1   13.10    5.20
  -9  11  -1   -3.40    5.90
  -9  11  -1   12.10    6.20
   9  11   1   12.00    4.90
 -10 -11  -1   21.20    7.40
  10 -11   1   17.80    9.00
 -10 -11  -1   24.90   11.90
 -10  11  -1   18.80    7.60
 -10  11  -1    0.70    6.60
 -10  11  -1    2.80    6.40
 -10  11  -1    1.90    6.00
  10  11   1    2.20    5.90
 -11 -11  -1    5.80    6.50
  11 -11   1   -3.00    8.30
 -11  11  -1    4.60    6.50
 -11  11  -1    7.70    8.70
 -11  11  -1    7.80    6.10
  10 -12  -1   -6.50    4.60
 -10 -12   1   -0.60    4.60
 -10 -12   1  -22.30    9.00
  10 -12  -1   -0.80    5.70
 -10  12   1   -0.80    4.50
 -10  12   1   -8.70    4.70
  10  12  -1   -6.70    4.60
 -10  12   1    6.70    5.20
 -10  12   1    1.90    7.70
  -9 -12   1    3.20    9.20
   9 -12  -1    4.40    5.90
   9 -12  -1   -0.70    4.20
  -9 -12   1    4.20    4.40
  -9  12   1   -3.60    5.60
  -9  12   1   -4.00    4.90
  -9  12   1    2.40    5.20
  -9  12   1    0.70    4.20
   9  12  -1   11.00    5.70
   8 -12  -1    1.40    5.50
  -8 -12   1   -4.40    3.30
  -8 -12   1    3.70    6.90
   8 -12  -1   -0.30    3.30
  -8  12   1    1.90    4.90
   8  12  -1   -3.90    2.50
  -8  12   1   -1.60    3.40
  -8  12   1   -0.40    4.10
  -8  12   1    2.10    4.70
   7 -12  -1   17.60    4.60
   7 -12  -1   34.70    9.60
  -7 -12   1   30.90    9.70
   7  12  -1   29.70   10.70
  -7  12   1   32.50    8.00
  -7  12   1   16.80    6.30
  -7  12   1   35.80   14.60
  -6 -12   1   18.10    4.60
   6 -12  -1   17.50    6.70
  -6  12   1   14.90    5.40
  -6  12   1   22.10    6.40
   6  12  -1    6.30    6.90
   6  12  -1   12.30    4.60
  -6  12   1   23.20    7.60
  -6  12   1   14.30    6.60
  -5 -12   1  109.09    6.80
   5 -12  -1  107.49    9.40
  -5 -12   1  113.59   12.70
  -5 -12   1  111.09    7.20
   5 -12  -1  107.79   12.60
  -5  12   1   77.09   13.80
   5  12  -1  113.29    6.90
   5  12  -1  111.99   11.40
  -5  12   1  120.49   11.50
  -5  12   1  119.59   12.50
   5  12  -1  102.79   12.20
  -5  12   1  119.89   11.40
  -4 -12   1   94.89    6.80
   4 -12  -1   77.29   12.00
   4 -12  -1  112.79    9.10
   4 -12  -1   97.69    8.40
  -4  12   1  118.99   10.50
  -4  12   1  115.09   10.40
   4  12  -1   93.39   10.70
   4  12  -1  104.39    7.10
  -4  12   1  108.69   11.50
  -4  12   1  107.59   13.50
   4  12  -1  111.99   11.00
  -3 -12   1  102.79    9.60
   3 -12  -1  115.19    9.40
   3 -12  -1  131.99   12.50
   3 -12  -1  105.29    7.90
  -3 -12   1  105.59    7.80
  -3 -12   1  116.19   11.40
  -3  12   1  103.69   10.20
  -3  12   1   98.89   12.20
   3  12  -1   98.79    7.60
   3  12  -1  115.09   10.20
  -3  12   1  105.89    9.40
  -3  12   1  118.59   11.30
   3  12  -1  112.79    9.40
   2 -12  -1    3.50    2.70
  -2 -12   1    7.70    2.70
   2 -12  -1   10.00    2.80
   2 -12  -1   10.30    3.30
   2 -12  -1   10.00    2.70
  -2  12   1   11.20    4.10
  -2  12   1    2.90    2.70
   2  12  -1    9.80    3.30
  -2  12   1    3.70    2.50
  -2  12   1    5.40    2.50
  -2  12   1    7.00    2.70
   2  12  -1    5.40    2.30
   2  12  -1    8.90    1.60
   1 -12  -1   59.79    5.30
   1 -12  -1   66.49   10.30
   1 -12  -1   48.70    5.40
  -1 -12   1   50.89    8.40
   1 -12  -1   43.50    9.00
   1 -12  -1   59.79    4.90
  -1 -12   1   63.89    6.60
   1  12  -1   61.79    5.10
   1  12  -1   57.39    4.60
  -1  12   1   46.30    8.20
  -1  12   1   61.39    7.80
   1  12  -1   47.90    7.10
   0 -12   1  119.29    8.10
   0 -12   1  102.99    9.00
   0 -12   1  111.59    9.40
   0 -12  -1  107.09    6.80
   0 -12   1   86.09    9.70
   0 -12  -1   96.39    6.30
   0 -12  -1  100.79    7.00
   0 -12  -1  108.99   12.10
   0  12  -1  107.49    6.80
   0  12  -1   96.99    8.90
   0  12  -1  108.09    7.40
   0  12  -1   96.09    7.10
   0  12   1  101.49    6.70
   0  12   1  102.59    9.60
   1 -12   1    0.80    2.00
  -1 -12  -1   -0.10    2.50
   1 -12   1    3.30    2.50
  -1 -12  -1    0.30    1.30
  -1 -12  -1   -0.90    2.20
  -1 -12  -1    1.60    1.30
  -1 -12  -1    0.70    1.10
   1 -12   1   -2.70    2.10
  -1 -12  -1   -2.20    2.00
   1 -12   1    0.50    1.60
  -1  12  -1   -3.60    1.70
   1  12   1    2.10    1.60
  -1  12  -1   -0.40    2.20
   1  12   1   -1.80    1.80
  -1  12  -1    1.90    1.60
  -1  12  -1    0.80    1.40
   1  12   1    1.80    2.40
  -2 -12  -1    2.30    2.40
  -2 -12  -1    4.00    2.00
  -2 -12  -1    8.20    3.90
  -2 -12  -1    4.80    2.00
   2 -12   1    4.00    2.90
   2 -12   1    1.60    2.60
  -2 -12  -1    1.30    2.60
   2 -12   1    2.50    3.00
  -2  12  -1    6.30    2.20
   2  12   1    1.90    2.30
  -2  12  -1    7.80    2.10
  -2  12  -1    4.00    2.40
   2  12   1    6.10    3.40
   2  12   1    1.90    1.70
  -2  12  -1    4.70    2.00
  -2  12  -1    8.10    3.10
  -3 -12  -1    1.90    2.50
  -3 -12  -1   -0.50    2.20
  -3 -12  -1    1.80    2.90
  -3  12  -1    3.10    1.70
  -3  12  -1    1.60    1.90
  -3  12  -1   -1.90    1.50
  -3  12  -1   -0.40    2.00
   3  12   1   -3.60    3.00
  -3  12  -1   -0.80    1.90
   3  12   1    0.00    2.10
   4 -12   1    1.70    3.10
  -4 -12  -1    0.10    3.00
  -4 -12  -1    4.60    4.00
   4 -12   1   -1.70    1.60
  -4 -12  -1    1.60    2.20
   4  12   1    1.20    1.90
  -4  12  -1    3.10    2.50
  -4  12  -1   -0.20    1.80
  -4  12  -1    3.90    3.30
  -4  12  -1   -2.40    2.60
   4  12   1    6.70    4.80
  -4  12  -1    0.20    1.90
  -5 -12  -1  290.17   16.80
   5 -12   1  266.97   15.10
  -5 -12  -1  315.87   23.10
   5 -12   1  286.17   20.10
  -5 -12  -1  280.57   15.70
  -5  12  -1  307.07   21.70
   5  12   1  293.17   16.10
  -5  12  -1  291.87   19.40
  -5  12  -1  302.17   22.90
  -5  12  -1  279.57   14.20
  -5  12  -1  298.47   18.10
  -6 -12  -1   18.80    5.00
  -6 -12  -1   19.30    7.30
   6 -12   1   25.10    7.50
   6 -12   1   12.00    4.60
  -6 -12  -1   12.80    4.60
  -6  12  -1   19.10    5.80
   6  12   1   18.20    9.50
  -6  12  -1   10.30    4.40
  -6  12  -1   10.30    5.60
  -6  12  -1   20.40    3.90
   6  12   1   16.40    6.30
  -6  12  -1   22.90    7.00
   7 -12   1   14.40    6.00
  -7 -12  -1   35.20    7.50
  -7 -12  -1   32.10   10.40
  -7 -12  -1   20.00    5.40
  -7  12  -1   35.90    8.00
  -7  12  -1   -1.80    4.60
  -7  12  -1   32.40    5.30
  -7  12  -1   13.00    5.50
   8 -12   1    1.10    2.80
  -8 -12  -1    4.00    7.00
  -8 -12  -1    1.20    3.30
  -8  12  -1    3.30    3.80
  -8  12  -1    0.40    3.00
   8  12   1   -0.60    3.60
  -8  12  -1    5.10    4.20
  -8  12  -1    3.50    4.10
  -8  12  -1    0.70    5.30
  -9 -12  -1   18.80    8.50
   9 -12   1    0.40    4.30
   9 -12   1    7.20    6.80
   9  12   1    2.30    5.00
  -9  12  -1   15.00    6.50
  -9  12  -1    3.30    4.60
  -9  12  -1   15.00    8.00
  -9  12  -1    3.40    5.90
 -10 -12  -1    1.60    5.80
 -10 -12  -1   16.60   10.20
  10 -12   1   -8.40    6.30
 -10  12  -1    3.10    5.40
 -10  12  -1    2.80    6.90
  10  12   1   21.70    7.60
 -10  12  -1    4.90    5.30
 -10 -13   1   -4.10    5.40
  10 -13  -1    2.90    5.50
 -10 -13   1   -6.60   11.60
  10 -13  -1   -1.20    6.90
 -10  13   1   -0.20    5.20
 -10  13   1    5.50    5.50
 -10  13   1   -8.20    9.50
 -10  13   1   -3.20    4.80
  10  13  -1    7.50    5.70
   9 -13  -1    9.30    5.10
  -9 -13   1   15.50   10.80
   9 -13  -1    1.10    7.00
  -9 -13   1   -1.30    4.80
   9  13  -1    8.90    5.50
  -9  13   1   13.50    7.50
  -9  13   1   10.20    4.60
  -9  13   1    4.70    5.50
  -9  13   1    8.90    7.70
   8 -13  -1    4.20    3.80
   8 -13  -1   11.60    6.20
  -8 -13   1   13.90    4.60
  -8 -13   1   10.20    7.10
  -8  13   1    5.20    4.20
   8  13  -1    6.10    5.10
  -8  13   1   -2.70    5.40
  -8  13   1   12.80    6.40
  -8  13   1   12.70    6.80
   7 -13  -1   48.00    7.80
  -7 -13   1   44.80   10.80
  -7 -13   1   52.69    7.20
  -7  13   1   48.50    9.20
  -7  13   1   48.40   10.40
   7  13  -1   37.50   12.40
  -7  13   1   37.30   10.40
   7  13  -1   52.89   10.00
  -7  13   1   44.80   11.10
   6 -13  -1   21.90    4.90
   6 -13  -1   14.80    6.70
   6  13  -1   18.20    5.90
  -6  13   1   13.80    5.70
  -6  13   1   19.30    6.30
   6  13  -1   14.70    7.60
  -6  13   1   14.50    8.00
  -5 -13   1    1.40    2.30
  -5 -13   1    0.90    3.20
   5 -13  -1    6.70    4.10
  -5 -13   1    2.10    1.60
  -5  13   1    5.30    6.30
  -5  13   1    1.40    3.00
  -5  13   1   -1.60    2.30
   5  13  -1    2.80    3.50
   5  13  -1    1.60    1.90
   5  13  -1    6.30    4.60
  -5  13   1    2.50    2.20
   4 -13  -1    8.50    5.70
   4 -13  -1   11.10    5.00
   4 -13  -1   17.90    4.50
  -4 -13   1   18.90    3.60
  -4 -13   1   13.50    4.60
   4  13  -1   18.20    3.90
  -4  13   1    8.20    3.70
  -4  13   1   14.10    6.60
  -4  13   1   14.50    5.60
   4  13  -1   12.30    4.40
  -4  13   1   12.00    4.20
   3 -13  -1  200.48   12.10
   3 -13  -1  211.28   11.80
  -3 -13   1  208.68   12.00
  -3 -13   1  185.98   13.70
   3 -13  -1  193.98   16.40
  -3 -13   1  195.38   16.30
  -3  13   1  205.98   17.60
   3  13  -1  189.18   12.00
   3  13  -1  223.48   14.50
  -3  13   1  200.58   14.00
  -3  13   1  193.68   13.30
  -3  13   1  186.78   15.40
   2 -13  -1    8.90    2.40
   2 -13  -1    7.40    2.50
  -2 -13   1    7.00    4.00
   2 -13  -1   11.10    3.90
   2 -13  -1    4.70    2.80
   2 -13  -1    8.00    3.50
   2  13  -1    8.20    3.50
   2  13  -1    4.40    2.50
  -2  13   1    6.00    3.70
   2  13  -1    5.90    2.50
   2  13  -1    9.20    1.60
  -2  13   1    5.10    3.10
  -2  13   1    7.00    2.70
   1 -13  -1    4.20    2.60
   1 -13  -1    9.00    4.10
   1 -13  -1    3.50    2.90
  -1 -13   1    0.20    2.50
  -1 -13   1    3.10    3.30
  -1 -13   1    4.90    2.60
   1 -13  -1    5.40    2.00
   1 -13  -1    3.60    1.80
  -1  13   1    4.70    3.00
   1  13  -1    3.70    1.30
   1  13  -1    5.70    2.40
  -1  13   1    5.10    2.20
   1  13  -1    5.70    2.90
   0 -13  -1   45.40    4.80
   0 -13  -1   41.10    8.00
   0 -13  -1   39.30    3.70
   0 -13   1   35.60    7.90
   0 -13  -1   41.40    3.80
   0 -13   1   49.30    6.40
   0 -13   1   45.80    5.50
   0 -13  -1   34.40    7.30
   0  13  -1   53.29    5.00
   0  13  -1   40.40    4.50
   0  13  -1   28.40    5.70
   0  13   1   34.20    4.60
  -1 -13  -1  279.87   18.70
  -1 -13  -1  232.78   17.30
   1 -13   1  236.18   13.80
   1 -13   1  221.88   13.60
  -1 -13  -1  256.87   11.40
  -1 -13  -1  244.78   10.90
   1 -13   1  247.18   19.10
  -1 -13  -1  242.68   11.30
   1  13   1  222.68   14.40
   1  13   1  234.68   15.40
  -1  13  -1  243.28   17.00
  -1  13  -1  229.18   14.00
  -1  13  -1  254.97   12.70
   1  13   1  253.77   11.30
  -1  13  -1  238.08   13.80
  -2 -13  -1  141.69    8.40
  -2 -13  -1  138.39    8.40
  -2 -13  -1  139.59   13.30
  -2 -13  -1  146.99   13.70
  -2 -13  -1  140.79   11.90
  -2  13  -1  144.29   10.60
  -2  13  -1  148.39   12.30
   2  13   1  130.69   12.70
  -2  13  -1  140.89   11.00
  -2  13  -1  125.59    9.00
  -2  13  -1  129.19    9.70
   2  13   1  119.39   10.30
  -3 -13  -1  113.59   12.80
  -3 -13  -1  126.39   13.20
  -3 -13  -1  111.99    9.70
   3 -13   1  110.89   11.80
  -3  13  -1  127.29   12.10
  -3  13  -1  124.19   10.50
   3  13   1  124.79   10.00
  -3  13  -1  108.89    9.10
   3  13   1  128.19   16.90
  -3  13  -1  128.49   13.00
   4 -13   1    6.10    4.60
  -4 -13  -1    6.80    4.90
   4 -13   1    6.30    2.20
  -4 -13  -1    2.00    3.30
   4 -13   1    6.40    2.10
  -4 -13  -1   10.10    3.10
  -4  13  -1    9.30    4.90
   4  13   1    8.80    5.10
   4  13   1   10.00    3.70
  -4  13  -1    6.00    2.70
  -4  13  -1    6.50    3.30
  -4  13  -1   11.60    5.10
  -4  13  -1    7.90    3.90
   5 -13   1    8.40    5.00
  -5 -13  -1   21.20    4.80
   5 -13   1   25.90    5.00
  -5 -13  -1   22.20    4.80
  -5 -13  -1   31.60    9.00
  -5  13  -1   12.40    5.30
   5  13   1   41.20   11.70
  -5  13  -1   20.00    5.70
  -5  13  -1   11.90    6.30
   5  13   1   25.00    5.00
  -5  13  -1   19.10    3.80
  -5  13  -1   21.90    5.40
  -6 -13  -1    4.30    4.40
  -6 -13  -1    5.70    3.50
   6 -13   1    0.20    4.30
   6 -13   1    2.10    3.10
  -6 -13  -1    2.10    3.20
   6  13   1   10.00    6.70
  -6  13  -1   -0.60    2.20
  -6  13  -1    3.00    3.50
  -6  13  -1   -0.40    3.40
  -6  13  -1    8.20    5.20
  -6  13  -1    2.00    3.10
   6  13   1   -3.50    2.10
  -7 -13  -1    3.80    4.80
  -7 -13  -1    3.40    4.20
  -7 -13  -1    3.00    5.40
   7 -13   1   -6.20    3.50
  -7  13  -1   16.20    8.20
  -7  13  -1   -0.30    3.70
  -7  13  -1    1.40    4.20
  -7  13  -1    9.10    4.40
   7  13   1    4.90    4.40
   8 -13   1    5.60    6.50
  -8 -13  -1   -1.70    4.00
  -8 -13  -1    8.60    6.50
  -8  13  -1   -6.70    4.30
  -8  13  -1    2.40    4.40
   8  13   1   -1.90    3.60
  -8  13  -1    7.80    3.80
  -8  13  -1   -0.30    5.30
  -9 -13  -1    3.70    7.90
   9 -13   1   -3.10    6.00
   9 -13   1   -1.80    4.10
  -9  13  -1   -7.50    3.90
  -9  13  -1    4.10    6.60
   9  13   1   -1.90    4.40
  -9  13  -1    4.40    5.10
  -9  13  -1    2.30    4.90
 -10 -13  -1    4.30    5.60
  10 -13   1    0.20    8.20
 -10 -13  -1   -5.00    8.60
 -10  13  -1    7.00    6.00
 -10  13  -1    4.80    5.80
 -10  13  -1    7.30    6.30
 -10  13  -1    9.40    9.40
  10  13   1   10.90    6.20
  10 -14  -1    1.60    7.20
 -10 -14   1   -5.60   13.30
 -10 -14   1    4.40    7.40
  10 -14  -1  -17.90    9.30
 -10  14   1    7.90    5.60
  10  14  -1   -2.20    5.30
 -10  14   1   -4.70    6.80
   9 -14  -1    6.60    5.00
  -9 -14   1    5.00    4.80
  -9 -14   1    4.70   10.80
   9 -14  -1   -0.40    6.70
  -9  14   1    3.50    6.90
  -9  14   1   -8.90    4.70
   9  14  -1   -7.20    4.00
  -9  14   1   -2.30    3.80
  -9  14   1    1.20    5.40
  -8 -14   1    8.50    7.00
   8 -14  -1    1.90    3.70
   8 -14  -1    1.00    6.90
  -8 -14   1    2.00    3.90
  -8  14   1   13.80    7.90
   8  14  -1    5.20    4.30
  -8  14   1   -3.30    3.50
  -8  14   1    0.10    4.10
  -8  14   1    3.30    5.20
   7 -14  -1    9.50    4.40
  -7 -14   1    2.80    2.90
   7 -14  -1   -4.50    5.10
  -7 -14   1    5.90    5.30
  -7  14   1    3.90    4.90
  -7  14   1   -0.90    4.50
  -7  14   1    4.40    6.30
  -7  14   1    1.30    4.10
   7  14  -1    7.50   11.30
   7  14  -1    5.90    5.30
  -6 -14   1    4.60    2.40
  -6 -14   1    6.90    2.60
   6 -14  -1    6.20    4.60
   6 -14  -1    4.50    4.00
  -6 -14   1    4.20    7.70
  -6  14   1    9.40    6.50
   6  14  -1    4.80    6.60
  -6  14   1   11.70    4.50
  -6  14   1    7.80    4.30
   5 -14  -1  184.18   17.50
   5 -14  -1  169.98   12.20
  -5 -14   1  172.38   10.10
   5 -14  -1  188.38   13.30
  -5 -14   1  152.28   15.20
   5  14  -1  174.18   15.50
  -5  14   1  144.59   17.60
  -5  14   1  177.88   16.40
  -5  14   1  173.68   15.00
   5  14  -1  179.68   15.20
   5  14  -1  176.48   10.00
  -5  14   1  172.68   14.50
   4 -14  -1  126.09   13.40
  -4 -14   1   99.39    8.50
  -4 -14   1  120.39   11.50
   4  14  -1  103.69   11.50
   4  14  -1  112.29    8.60
  -4  14   1  108.79   12.10
  -4  14   1  106.19   10.80
  -4  14   1  132.19   11.70
  -4  14   1  121.99   14.70
   4  14  -1  127.09   12.40
   3 -14  -1   37.80    8.80
   3 -14  -1   37.80    5.40
  -3 -14   1   21.30    6.20
  -3 -14   1   36.90    6.90
   3  14  -1   35.10    6.10
  -3  14   1   23.50    6.80
   3  14  -1   38.80    7.40
  -3  14   1   45.60    7.80
   3  14  -1   40.40    6.20
  -3  14   1   33.20    8.40
  -2 -14   1   -1.30    2.60
   2 -14  -1    0.50    1.60
   2 -14  -1   -1.70    1.60
  -2 -14   1    1.30    2.40
   2 -14  -1    0.50    3.00
   2 -14  -1   -2.00    3.00
  -2 -14   1   -2.70    1.90
  -2  14   1    1.40    1.90
   2  14  -1    2.40    2.10
   2  14  -1    1.80    2.10
  -2  14   1   -0.50    2.00
   2  14  -1   -1.20    0.90
  -2  14   1    0.30    2.10
   1 -14  -1   31.50    3.60
   1 -14  -1   46.50    6.60
   1 -14  -1   62.89   10.20
   1 -14  -1   47.90    9.20
   1 -14  -1   46.00    4.20
  -1 -14   1   34.00    7.30
  -1 -14   1   41.80    6.90
  -1  14   1   53.29    5.60
   1  14  -1   41.30    6.80
   1  14  -1   48.50    6.20
  -1  14   1   44.90    8.10
   1  14  -1   37.70    4.00
   0 -14  -1  100.49   11.10
   0 -14   1  107.79   11.70
   0 -14   1  110.59    8.60
   0 -14  -1  112.49    6.30
   0 -14  -1  115.39   12.70
   0 -14   1  104.29    8.80
   0 -14  -1  112.99    7.70
   0  14   1  109.79   10.70
   0  14   1  119.99    7.80
  -1 -14  -1    8.60    2.00
  -1 -14  -1   10.70    2.40
  -1 -14  -1    6.20    3.90
  -1 -14  -1    9.30    4.20
   1 -14   1    4.40    3.70
   1 -14   1    8.50    3.70
  -1  14  -1   16.90    5.10
   1  14   1   10.10    2.20
  -1  14  -1    8.50    2.90
  -1  14  -1   14.00    3.80
  -2 -14  -1    4.50    3.60
  -2 -14  -1    4.10    1.80
   2 -14   1    5.10    3.80
  -2 -14  -1    3.00    1.80
  -2 -14  -1    2.00    3.10
  -2  14  -1    0.30    2.20
   2  14   1    1.50    2.80
  -2  14  -1    0.90    2.10
   2  14   1    1.70    3.60
  -2  14  -1    6.50    3.20
  -3 -14  -1  107.29   12.50
  -3 -14  -1   91.19    7.20
  -3 -14  -1   75.19   12.10
  -3 -14  -1  115.49    7.60
   3 -14   1  114.19   12.30
  -3  14  -1   84.99    8.30
  -3  14  -1   95.99   10.90
  -3  14  -1  117.99   10.70
   3  14   1  121.99   13.10
  -3  14  -1  107.49   11.00
   3  14   1  120.89   10.10
  -3  14  -1   93.79    8.40
   4 -14   1   61.49   10.40
  -4 -14  -1   61.49    9.30
  -4 -14  -1   65.59    6.60
  -4 -14  -1   63.49   15.90
  -4 -14  -1   57.99   11.20
   4  14   1   73.19    9.70
  -4  14  -1   64.69   11.80
  -4  14  -1   57.19   11.00
  -4  14  -1   63.89    6.50
  -4  14  -1   66.09    9.80
  -4  14  -1   62.99    9.30
   4  14   1   60.69   12.60
  -5 -14  -1   34.90    6.60
  -5 -14  -1   45.20    6.60
   5 -14   1   32.90    4.70
  -5 -14  -1   38.40    9.70
   5 -14   1   32.60    8.10
  -5  14  -1   28.10    5.00
  -5  14  -1   49.40    9.20
  -5  14  -1   29.70    9.00
   5  14   1   38.60    6.80
  -5  14  -1   36.90    7.40
  -5  14  -1   37.20    8.60
   5  14   1   48.00   10.30
   6 -14   1    1.20    4.50
  -6 -14  -1   -0.60    4.10
   6 -14   1    0.10    4.20
  -6 -14  -1   -9.20    4.10
  -6 -14  -1   -1.60    2.70
   6  14   1   -0.60    2.30
  -6  14  -1   -5.00    3.60
   6  14   1    7.30    6.20
  -6  14  -1    0.30    3.80
  -6  14  -1    2.20    3.80
  -6  14  -1    1.80    3.00
  -6  14  -1   -3.90    2.80
   6  14   1   -1.50    3.00
  -7 -14  -1   30.30   10.70
  -7 -14  -1   43.60    7.90
   7 -14   1   31.00    8.50
  -7 -14  -1   40.40    7.70
  -7  14  -1   51.49   11.70
  -7  14  -1   27.60    4.70
  -7  14  -1   35.40    8.50
  -7  14  -1   26.50    7.60
  -7  14  -1   52.99   10.10
   7  14   1   56.09   11.20
  -8 -14  -1   13.70    5.90
   8 -14   1   -1.80    5.70
  -8 -14  -1   21.00    8.80
  -8  14  -1   12.80    6.30
   8  14   1   16.30    6.90
  -8  14  -1   17.70    8.50
  -8  14  -1   20.50    8.10
  -8  14  -1    8.90    6.00
  -9 -14  -1   -5.90    7.90
  -9 -14  -1   -7.10    4.70
   9 -14   1    1.50    6.00
  -9  14  -1    9.80    7.30
  -9  14  -1    8.40    6.80
  -9  14  -1   -1.80    5.10
   9  14   1    2.00    5.50
  -9  14  -1    7.80    5.80
 -10 -14  -1   -6.10    9.80
 -10 -14  -1   -4.30    5.60
  10 -14   1    0.10    7.70
  10  14   1   -7.30    4.40
 -10  14  -1   -7.70    6.40
 -10  14  -1    3.10    6.20
 -10  14  -1   -3.80    8.90
 -10  14  -1   -5.90    5.80
  10 -15  -1   20.60    9.80
 -10  15   1    8.40    6.60
 -10  15   1   22.20    9.80
  10  15  -1   14.10    7.30
 -10  15   1    8.00   10.20
 -10  15   1   24.50   10.10
   9 -15  -1    4.60    7.10
  -9 -15   1   -2.10    5.30
  -9 -15   1    7.20   13.40
   9 -15  -1    3.70    5.50
  -9  15   1   -6.60    4.80
  -9  15   1   10.40    6.30
  -9  15   1    1.30    5.30
  -9  15   1    2.70    8.50
   9  15  -1    9.90    6.00
   8 -15  -1    4.40    4.90
   8 -15  -1    5.60    6.10
  -8 -15   1   10.20    8.00
  -8 -15   1    3.10    4.10
  -8  15   1    4.20    5.30
  -8  15   1    6.60    4.50
  -8  15   1   -7.60    3.50
  -8  15   1    8.60    6.40
   8  15  -1    1.30    3.70
  -7 -15   1   27.70   10.10
   7 -15  -1   28.80    8.30
   7 -15  -1   25.80    6.30
  -7  15   1   24.20    7.90
  -7  15   1   32.90    8.10
   7  15  -1   34.10    8.50
  -7  15   1   24.60    8.60
  -7  15   1   26.30   10.60
  -6 -15   1   66.79   12.50
   6 -15  -1   45.10    7.40
  -6 -15   1   46.40    5.10
  -6  15   1   58.69   15.10
  -6  15   1   52.89   10.60
   6  15  -1   52.39   10.00
   6  15  -1   38.70   10.70
  -6  15   1   58.89   10.40
   5 -15  -1    5.00    4.90
  -5 -15   1    6.60    5.10
  -5 -15   1    3.90    2.90
   5 -15  -1    1.70    3.90
  -5  15   1    1.40    3.70
  -5  15   1    1.10    3.60
  -5  15   1   -4.00    2.70
   5  15  -1   -3.30    4.50
  -5  15   1    4.00    2.70
   5  15  -1    3.90    3.20
   5  15  -1    9.90    3.00
   4 -15  -1   -1.90    3.00
   4 -15  -1    7.10    3.20
  -4 -15   1    7.20    3.90
  -4 -15   1    8.70    3.50
   4 -15  -1   12.00    3.30
  -4  15   1    3.00    3.40
   4  15  -1    7.80    3.40
  -4  15   1    2.20    5.10
  -4  15   1   15.00    5.00
  -4  15   1    8.70    4.30
   4  15  -1   11.70    5.20
   4  15  -1    8.40    5.20
  -3 -15   1   79.39   12.90
   3 -15  -1   93.69   14.00
  -3 -15   1   77.89    8.50
   3 -15  -1   90.49    7.20
  -3 -15   1   89.69    9.50
  -3  15   1   85.29   11.40
  -3  15   1   92.79   13.50
  -3  15   1   95.49    9.40
   3  15  -1   91.59    9.60
   3  15  -1  107.39    8.90
   3  15  -1   77.69   13.80
  -3  15   1  101.69   15.70
   2 -15  -1  192.68   10.20
  -2 -15   1  175.58   13.80
   2 -15  -1  213.98   18.00
   2 -15  -1  199.08   10.10
  -2 -15   1  224.98   17.90
   2 -15  -1  196.18   17.50
  -2  15   1  198.88   14.60
   2  15  -1  201.08   13.50
   2  15  -1  201.18    8.60
  -2  15   1  218.28   16.40
  -2  15   1  198.48   13.70
   2  15  -1  187.38   12.00
   1 -15  -1  402.56   19.50
   1 -15  -1  363.06   24.60
  -1 -15   1  385.26   24.10
   1 -15  -1  369.56   23.90
   1  15  -1  390.16   16.60
   1  15  -1  388.36   22.80
   1  15  -1  367.96   18.10
  -1  15   1  413.66   19.10
  -1  15   1  422.86   24.20
   0 -15  -1   16.60    2.10
   0 -15   1   13.90    3.70
   0 -15  -1   13.10    5.40
   0 -15   1   15.80    5.50
   0 -15  -1   19.80    2.90
   0 -15  -1   16.10    3.50
   0 -15  -1   14.10    5.40
   0  15   1   17.90    3.90
   0  15  -1   23.90    5.60
   0  15  -1   20.80    4.10
   0  15   1   17.00    4.80
  -1 -15  -1    4.90    1.40
   1 -15   1    4.30    3.20
   1 -15   1    3.80    3.60
  -1 -15  -1   10.70    5.50
  -1 -15  -1    6.90    4.30
  -1 -15  -1    6.00    2.10
   1  15   1    8.20    3.30
  -1  15  -1    4.30    2.50
  -1  15  -1   10.50    3.50
  -1  15  -1   10.40    3.80
   1  15   1    8.30    2.10
  -2 -15  -1   81.49   12.50
   2 -15   1  103.39   10.30
  -2 -15  -1  102.39    5.90
   2 -15   1   84.99   12.60
  -2 -15  -1   85.59   11.10
  -2  15  -1   86.89    7.90
  -2  15  -1  106.99   11.20
  -2  15  -1  104.39    9.00
   2  15   1   95.69    9.80
   2  15   1   91.19   11.10
  -3 -15  -1  478.95   19.10
   3 -15   1  479.45   28.00
  -3 -15  -1  464.75   28.00
  -3 -15  -1  435.56   18.90
  -3 -15  -1  475.55   29.10
  -3  15  -1  439.86   26.70
  -3  15  -1  448.96   22.10
  -3  15  -1  448.56   25.50
   3  15   1  487.05   26.20
   3  15   1  432.76   27.00
  -3  15  -1  450.85   24.10
  -3  15  -1  447.56   22.70
  -4 -15  -1    0.10    2.10
  -4 -15  -1   -0.50    3.50
   4 -15   1   -3.50    3.20
  -4 -15  -1   -0.20    4.60
  -4  15  -1    0.20    2.50
  -4  15  -1   -3.70    3.20
   4  15   1    2.40    2.70
   4  15   1   -0.70    4.30
  -4  15  -1   -4.00    2.10
  -4  15  -1   -2.30    2.10
  -4  15  -1    3.60    4.50
   5 -15   1   -1.20    1.70
   5 -15   1    1.20    3.30
  -5 -15  -1   -1.30    2.60
  -5 -15  -1    0.20    3.80
   5  15   1    0.10    2.40
  -5  15  -1   -1.70    3.20
  -5  15  -1    3.70    2.70
  -5  15  -1    0.90    3.60
  -5  15  -1   -3.80    2.20
   5  15   1    2.20    5.60
  -5  15  -1   -1.40    3.80
   6 -15   1   15.60    7.00
  -6 -15  -1   18.80    5.00
  -6 -15  -1   18.00    7.60
   6 -15   1   10.00    4.20
   6  15   1   21.20    7.60
  -6  15  -1   17.60    6.60
  -6  15  -1   23.90    8.00
  -6  15  -1   23.80    7.00
   6  15   1   12.60    4.70
   6  15   1   30.50   10.00
  -6  15  -1   22.90    4.50
  -6  15  -1   18.10    6.30
  -7 -15  -1   16.60    8.00
  -7 -15  -1   23.60    6.40
   7 -15   1   19.50   12.30
  -7  15  -1   21.70    7.10
  -7  15  -1   15.00    6.40
  -7  15  -1   10.50    6.80
   7  15   1   21.40    7.50
  -7  15  -1   20.40    6.80
  -8 -15  -1    4.00    7.70
   8 -15   1    1.00    5.80
  -8 -15  -1    5.10    4.40
  -8  15  -1   -5.50    4.50
  -8  15  -1   -2.00    3.30
   8  15   1    8.00    4.80
  -8  15  -1    1.90    4.10
  -8  15  -1   -8.40    4.60
  -9 -15  -1  -11.60    9.20
  -9 -15  -1   -1.10    5.80
   9 -15   1    7.20    7.70
   9  15   1    1.70    5.80
  -9  15  -1  -13.50    5.10
  -9  15  -1   -7.00    4.10
  -9  15  -1   -7.10    4.50
  -9  15  -1   -2.30    6.40
  -9 -16   1  -17.90   12.80
   9 -16  -1    9.80    8.10
   9 -16  -1   14.50    6.90
   9  16  -1   14.00    7.20
  -9  16   1   21.30    9.00
   8 -16  -1    6.00    5.90
   8 -16  -1    4.50    4.60
  -8  16   1   -0.10    3.70
  -8  16   1   -4.20    5.80
  -8  16   1   -1.30    5.10
   8  16  -1    2.10    4.40
  -8  16   1    0.40    6.10
  -7 -16   1   -7.50    6.30
   7 -16  -1   -0.70    4.70
   7 -16  -1   -1.80    5.50
  -7  16   1    2.50    5.30
  -7  16   1    2.40    5.20
  -7  16   1    0.80    3.30
  -7  16   1    3.00    4.50
   7  16  -1    6.00    4.40
  -6 -16   1   22.80    7.40
   6 -16  -1   18.00    7.60
   6  16  -1   22.90    7.40
  -6  16   1   39.40   12.30
  -6  16   1   20.80    7.60
  -6  16   1   29.40    8.00
  -6  16   1   37.80    9.80
   6  16  -1   23.00    8.40
  -5 -16   1   58.89    7.40
  -5 -16   1   99.79   14.70
   5 -16  -1   63.89    8.50
   5 -16  -1   75.59    8.20
   5 -16  -1   84.09   14.60
  -5  16   1   75.49   12.40
   5  16  -1   71.29   12.30
   5  16  -1   79.59   12.70
  -5  16   1   53.09   11.60
  -5  16   1   75.19   11.50
  -5  16   1   74.89   15.70
   4 -16  -1   19.70    4.30
   4 -16  -1   16.40    6.20
  -4 -16   1   22.30    5.00
   4 -16  -1   19.10    4.30
  -4 -16   1   22.70    6.60
  -4  16   1   23.50    7.00
   4  16  -1   18.20    6.20
  -4  16   1   28.60    7.10
   4  16  -1   10.90    5.70
  -4  16   1   26.20    9.00
  -4  16   1   19.70    6.00
   4  16  -1   25.80    5.40
   3 -16  -1    8.10    5.20
  -3 -16   1    4.40    3.80
   3 -16  -1    4.80    2.40
  -3 -16   1    7.90    5.00
   3 -16  -1    3.70    4.90
   3 -16  -1    3.80    2.50
  -3 -16   1    9.30    4.60
  -3  16   1   10.60    4.30
   3  16  -1    8.10    3.00
  -3  16   1    1.90    2.90
   3  16  -1    7.20    3.70
  -3  16   1    6.70    4.30
   2 -16  -1   16.70    2.70
   2 -16  -1   16.50    6.10
  -2 -16   1   25.60    7.20
   2 -16  -1   26.90    7.50
   2  16  -1   15.40    4.60
   2  16  -1   24.50    5.70
   2  16  -1   22.90    2.40
  -2  16   1   22.40    4.90
  -2  16   1   16.30    6.40
   1 -16  -1  161.48   15.00
   1 -16  -1  196.38   17.80
  -1 -16   1  191.18   16.60
   1 -16  -1  168.38   12.00
   1  16  -1  170.08    9.40
   1  16  -1  156.68   10.90
  -1  16   1  156.38   11.00
  -1  16   1  161.08   14.60
   1  16  -1  166.78   13.20
   0 -16  -1   -1.20    3.50
   0 -16  -1    1.60    2.60
   0 -16   1    3.20    3.80
   0 -16  -1   -1.80    3.50
   0  16  -1   -2.00    2.30
   0  16  -1    1.10    1.90
   0  16   1   -0.70    2.70
  -1 -16  -1    2.70    2.40
   1 -16   1    4.20    3.80
   1 -16   1    9.50    5.40
  -1 -16  -1    9.90    5.10
  -1 -16  -1    2.90    3.20
   1  16   1   16.10    5.10
   1  16   1    7.00    2.20
  -1  16  -1    8.30    3.10
  -1  16  -1   12.50    5.20
   2 -16   1   -5.40    2.70
   2 -16   1   -1.00    3.20
  -2 -16  -1    3.10    4.40
  -2 -16  -1    2.40    3.70
  -2  16  -1   -2.60    2.10
  -2  16  -1   -0.20    3.40
  -2  16  -1   -6.00    1.90
   2  16   1   -4.70    2.70
  -3 -16  -1    0.40    1.60
  -3 -16  -1    5.90    4.30
  -3 -16  -1   -2.30    3.50
   3 -16   1   -0.10    4.00
   3  16   1   -2.10    3.10
  -3  16  -1   -1.30    2.90
  -3  16  -1    0.40    1.70
   3  16   1    1.80    3.90
  -3  16  -1    1.00    2.20
   4 -16   1  107.69   15.70
  -4 -16  -1  132.99   14.80
  -4 -16  -1  120.49    8.30
  -4  16  -1  107.89   15.60
  -4  16  -1  168.18   13.80
   4  16   1  118.49   14.80
  -4  16  -1  131.59   11.50
  -4  16  -1  117.29   13.50
   4  16   1  142.89   12.60
  -5 -16  -1   70.89    7.20
  -5 -16  -1   70.79   13.30
   5 -16   1   67.69   12.00
  -5  16  -1   70.89   12.80
  -5  16  -1   72.09   13.40
  -5  16  -1   86.29   12.60
   5  16   1   62.79    9.60
  -5  16  -1   67.99    8.90
  -5  16  -1   65.49   10.50
   5  16   1   67.29   13.10
  -6 -16  -1    2.90    6.70
   6 -16   1   12.00    6.60
   6 -16   1   13.60    3.60
   6 -16   1   10.00    3.60
  -6 -16  -1   13.80    8.20
  -6  16  -1   13.30    4.10
   6  16   1    5.40    3.60
   6  16   1    0.00    7.90
  -6  16  -1   13.10    5.50
  -6  16  -1    5.30    5.40
  -6  16  -1    2.50    3.90
   6  16   1   19.00    7.80
  -7 -16  -1    7.60    7.10
  -7 -16  -1   12.10    4.90
   7 -16   1    9.40    6.70
  -7  16  -1   12.00    6.40
  -7  16  -1   15.40    6.50
  -7  16  -1    0.90    5.90
   7  16   1   14.80    5.60
   8 -16   1    9.90    6.60
  -8 -16  -1    5.20    5.20
  -8 -16  -1    5.90    8.30
  -8  16  -1    7.90    6.50
   8  16   1    8.50    5.40
  -8  16  -1   -0.30    5.40
  -8  16  -1   -4.10    5.20
  -8  16  -1    1.00    4.90
   9 -16   1   -8.00    5.90
  -9 -16  -1    5.60   11.90
  -9 -16  -1   -3.00    5.50
  -9  16  -1   -0.80    6.90
  -9  16  -1    3.90    6.10
  -9  16  -1   -0.30    8.10
  -9  16  -1   -3.90    4.80
   9  16   1   -4.40    4.70
   9  17  -1   18.00    7.90
  -9  17   1    6.70    7.60
  -9  17   1   12.20    6.30
  -9  17   1   23.70    9.80
  -9  17   1    3.70    7.00
   8 -17  -1   -0.90    6.60
  -8  17   1   -2.60    5.40
   8  17  -1   14.10    6.80
  -8  17   1   -7.30    4.30
  -8  17   1   -3.40    4.70
  -8  17   1   17.90    7.50
  -7 -17   1    8.60    9.20
   7 -17  -1    3.80    6.30
  -7  17   1    1.60    4.60
  -7  17   1    0.20    4.50
   7  17  -1    4.70    4.00
  -7  17   1    4.80    6.20
  -7  17   1    1.50    3.90
   6 -17  -1   22.80    7.50
  -6 -17   1   18.10    7.80
   6 -17  -1   12.10    4.60
  -6  17   1    6.40    5.70
  -6  17   1   21.10    6.80
  -6  17   1   11.90    5.50
  -6  17   1   10.50    6.70
   6  17  -1   14.40    5.20
   6  17  -1   13.40    3.50
   5 -17  -1   22.30    5.00
  -5 -17   1   19.00    6.90
   5 -17  -1   23.10    9.20
   5 -17  -1   37.10    9.70
  -5  17   1   29.70    7.00
  -5  17   1   35.30    9.90
   5  17  -1   37.40    9.20
   5  17  -1   17.70    4.40
  -5  17   1   30.20    8.00
  -5  17   1   23.30    8.80
  -4 -17   1   16.50    5.60
   4 -17  -1   12.20    3.50
  -4 -17   1   16.30    6.30
   4 -17  -1   12.50    6.00
  -4  17   1   18.00    5.20
  -4  17   1   13.30    6.20
  -4  17   1   13.20    5.30
   4  17  -1   11.40    5.70
   4  17  -1   23.80    6.40
   4  17  -1   10.10    3.50
   3 -17  -1   69.69    5.30
   3 -17  -1   72.09   13.30
  -3 -17   1   52.69    9.10
   3 -17  -1   75.99   13.40
  -3 -17   1   52.39   10.90
  -3  17   1   74.69   11.00
  -3  17   1   64.79    9.50
  -3  17   1   52.79   10.80
   3  17  -1   80.79    8.70
   2 -17  -1   19.50    6.70
  -2 -17   1   19.90    6.90
   2 -17  -1   15.60    6.60
  -2  17   1   15.40    4.30
  -2  17   1   10.10    5.40
   2  17  -1   17.30    2.30
   2  17  -1   22.80    5.60
   1 -17  -1    0.90    4.60
   1 -17  -1    1.00    3.70
  -1 -17   1    4.20    3.90
  -1  17   1   -2.50    1.80
   1  17  -1   -1.10    2.70
   1  17  -1    4.60    2.80
  -1  17   1    5.70    4.10
   1  17  -1    0.20    1.50
   0 -17  -1   60.39   11.00
   0 -17   1   46.60    9.30
   0 -17  -1   46.30   10.10
   0 -17  -1   52.99    7.80
   0  17  -1   59.99    6.00
   0  17   1   51.89    6.40
   0  17   1   67.49   11.00
   0  17  -1   68.19   10.60
  -1 -17  -1  114.59   13.70
   1 -17   1  107.99   12.90
  -1 -17  -1   76.39   11.90
  -1 -17  -1  112.79    7.20
   1  17   1  105.69    6.80
   1  17   1   99.39   10.90
  -1  17  -1  128.29    9.70
  -1  17  -1  109.69   11.70
   2 -17   1    4.20    4.70
   2 -17   1    1.50    4.60
  -2 -17  -1    1.10    4.80
  -2 -17  -1   10.30    5.90
   2  17   1   -1.50    3.20
  -2  17  -1    9.30    3.90
  -2  17  -1    9.80    5.10
  -2  17  -1    5.30    3.10
  -3 -17  -1   39.30    9.90
  -3 -17  -1   32.70    9.00
   3 -17   1   23.70    7.70
   3  17   1   40.40    7.70
  -3  17  -1   38.00    7.20
  -3  17  -1   44.60    7.40
  -3  17  -1   52.99   11.30
   3  17   1   45.70   10.10
   4 -17   1    1.00    3.50
  -4 -17  -1    3.10    4.80
  -4 -17  -1    3.00    1.80
   4  17   1    3.40    3.30
   4  17   1   -2.80    5.20
  -4  17  -1    0.50    2.40
  -4  17  -1    5.20    2.70
  -4  17  -1    4.20    4.70
   5 -17   1   10.80    6.30
  -5 -17  -1    3.70    3.70
  -5 -17  -1   12.30    6.70
   5  17   1    6.40    8.40
  -5  17  -1    6.60    5.20
   5  17   1    5.10    3.90
  -5  17  -1   12.60    4.70
  -5  17  -1    6.90    5.60
  -5  17  -1    5.60    5.20
   6 -17   1    6.10    5.60
  -6 -17  -1   -0.70    3.30
  -6 -17  -1    9.60    7.20
   6  17   1    3.50    4.80
  -6  17  -1    5.20    4.60
  -6  17  -1   -2.10    4.20
  -6  17  -1    6.10    5.10
  -6  17  -1    5.50    4.20
   7 -17   1   -2.40    5.10
  -7 -17  -1   -1.60    6.10
  -7 -17  -1   -0.80    3.80
   7  17   1   -6.10    4.10
  -7  17  -1    1.70    4.30
  -7  17  -1   -3.40    4.90
  -7  17  -1   -1.50    4.60
  -7  17  -1    0.30    4.50
  -8 -17  -1   11.70   12.20
   8 -17   1    1.50    6.40
  -8 -17  -1   -7.60    5.60
  -8  17  -1   -7.70    5.70
   8  17   1    6.60    5.20
  -8  17  -1    2.70    5.60
  -8  17  -1   -3.90    4.40
  -8  17  -1   -1.00    5.60
  -9 -17  -1   16.90   15.30
  -9 -17  -1  -13.30    7.40
   9 -17   1   20.50    8.70
  -9  17  -1   10.10    7.30
   9  17   1   20.00    8.50
  -9  17  -1   23.70    7.90
  -9  17  -1    6.70    8.20
  -9  17  -1    2.30    6.70
   8 -18  -1   12.50    6.70
  -8  18   1  -11.30    5.00
  -8  18   1   -2.00    5.80
  -8  18   1    2.50    6.20
   8  18  -1    4.10    5.50
  -7 -18   1   -3.20    8.30
   7 -18  -1   10.00    7.30
   7 -18  -1    4.00    5.10
  -7  18   1   -0.50    5.90
  -7  18   1  -12.40    4.20
  -7  18   1    6.90    5.80
   7  18  -1   19.90    6.90
  -7  18   1    8.20    4.90
  -6 -18   1    2.80    7.10
   6 -18  -1   -5.50    4.60
  -6  18   1    1.30    4.40
   6  18  -1   -0.90    3.10
  -6  18   1   -1.60    4.20
  -6  18   1    0.30    5.40
  -6  18   1    0.90    4.40
   6  18  -1   -2.90    2.60
  -5 -18   1   71.09   12.10
   5 -18  -1   70.09   13.60
   5 -18  -1   73.89    7.50
  -5  18   1   74.39   12.10
   5  18  -1   61.59   11.20
   5  18  -1   85.49    8.00
   5  18  -1   72.99   13.40
  -5  18   1   91.89   16.10
  -5  18   1   71.29   13.00
   4 -18  -1   12.00    2.90
   4 -18  -1   15.00    8.00
   4 -18  -1   11.90    3.30
   4 -18  -1   11.50    7.20
  -4 -18   1   10.80    5.20
  -4  18   1   15.30    5.50
   4  18  -1   14.30    5.40
  -4  18   1   15.10    5.70
  -4  18   1   26.50    7.80
   4  18  -1   12.20    4.30
   4  18  -1   21.60    7.30
   3 -18  -1   20.10    6.90
   3 -18  -1   12.30    6.50
  -3 -18   1   13.40    6.00
  -3  18   1   13.00    4.50
   3  18  -1   14.10    3.70
  -3  18   1   11.30    4.80
   2 -18  -1   40.80   10.20
  -2 -18   1   33.60    8.60
   2 -18  -1   40.30    9.40
  -2  18   1   35.30    9.10
   2  18  -1   38.80    2.90
  -2  18   1   39.40    6.90
   2  18  -1   36.20    7.10
   1 -18  -1   -2.50    5.30
  -1 -18   1   -2.10    3.70
   1 -18  -1    0.40    3.80
  -1  18   1    0.40    2.10
  -1  18   1   -1.80    3.40
   1  18  -1   -2.80    1.50
   1  18  -1   -3.80    2.80
   0 -18   1   13.20    5.30
   0 -18  -1   14.30    4.20
   0 -18  -1   11.50    5.40
   0 -18  -1    9.50    7.20
   0  18  -1    7.90    4.30
   0  18   1   17.10    3.90
   0  18   1   22.70    6.40
   0  18  -1   15.00    3.70
   1 -18   1    2.40    3.60
  -1 -18  -1    2.80    2.40
  -1 -18  -1    5.60    4.40
  -1 -18  -1   -4.70    5.10
  -1  18  -1    0.10    3.10
   1  18   1    7.10    3.70
  -1  18  -1   11.40    4.80
   1  18   1    4.00    1.90
  -2 -18  -1   15.40    6.00
   2 -18   1   15.80    6.40
  -2 -18  -1   18.60    7.40
  -2  18  -1   21.00    5.60
  -2  18  -1   16.90    7.00
  -2  18  -1   29.00    5.60
   2  18   1   17.80    6.10
  -3 -18  -1   20.50    7.30
  -3 -18  -1   23.40    8.50
   3 -18   1   14.50    6.80
   3 -18   1   28.00    8.00
  -3  18  -1   23.60    5.40
  -3  18  -1   18.40    7.20
   3  18   1   31.60    6.70
  -3  18  -1   18.80    5.80
   3  18   1   17.80    7.60
   4 -18   1   -0.80    4.50
  -4 -18  -1    3.50    4.30
  -4  18  -1   -6.60    2.10
   4  18   1   -0.90    3.40
   4  18   1    2.30    5.70
  -4  18  -1   -5.20    4.60
  -4  18  -1    3.40    4.50
  -4  18  -1    3.60    4.10
  -5 -18  -1   -6.50    5.30
  -5 -18  -1   -0.30    2.50
  -5  18  -1    6.20    4.90
  -5  18  -1    4.90    5.20
   5  18   1    0.80    3.10
  -5  18  -1   -0.50    4.30
  -5  18  -1   -1.20    3.70
  -6 -18  -1   -2.20    6.90
   6 -18   1  -11.20    4.60
  -6  18  -1   -1.20    3.50
  -6  18  -1   -2.60    3.10
  -6  18  -1    6.30    5.50
   6  18   1    2.20    4.10
  -6  18  -1   -1.00    5.60
   6  18   1   -9.20    4.00
   7 -18   1   16.10    8.10
  -7 -18  -1   20.10   11.00
  -7 -18  -1   -0.40    4.40
  -7  18  -1   23.20    8.20
  -7  18  -1    4.10    6.50
   7  18   1   22.80    7.90
  -7  18  -1    9.60    5.60
  -7  18  -1    8.30    6.90
  -8 -18  -1    9.90   10.50
   8 -18   1   -3.60    7.10
   8  18   1    4.10    5.90
  -8  18  -1  -11.40    4.60
  -8  18  -1   -4.00    4.90
  -8  18  -1   -8.60    5.70
  -8  19   1   -0.30    6.90
   8  19  -1    2.80    5.40
  -8  19   1    2.30    5.40
  -8  19   1   -7.80    5.10
   7 -19  -1    0.70    7.40
   7 -19  -1   -4.60    5.10
  -7  19   1    2.80    4.80
   7  19  -1   -0.50    4.10
  -7  19   1   17.20    9.20
  -7  19   1    1.70    4.90
  -7  19   1   -0.30    5.00
   6 -19  -1   -3.40    4.10
   6 -19  -1  -10.50    5.00
  -6  19   1    0.70    5.90
  -6  19   1   -3.50    3.30
  -6  19   1    0.10    4.10
   6  19  -1   -2.30    4.00
  -6  19   1    3.90    5.00
   5 -19  -1   28.50    9.70
   5 -19  -1   21.40    4.90
  -5  19   1   36.60    8.90
   5  19  -1   29.40    6.30
   5  19  -1   23.20    7.90
  -5  19   1   36.80    8.30
  -5  19   1   21.60    9.00
  -5  19   1   19.40    7.50
  -4 -19   1   -1.40    5.50
   4 -19  -1    3.50    6.40
   4 -19  -1   10.00    6.60
  -4  19   1   12.10    5.70
  -4  19   1   11.10    4.60
  -4  19   1    9.70    4.20
   4  19  -1    6.20    4.90
  -3 -19   1    3.00    4.90
   3 -19  -1   -3.00    5.80
   3 -19  -1    0.10    5.50
  -3 -19   1   -2.20    3.90
  -3  19   1    2.40    3.70
  -3  19   1   -2.60    2.70
   3  19  -1   -3.30    3.20
   2 -19  -1   -2.90    5.10
  -2 -19   1    2.20    4.40
   2  19  -1   11.30    4.50
  -2  19   1    6.20    3.40
  -1 -19   1   17.10    6.20
   1 -19  -1    9.30    7.60
  -1 -19   1   20.10    7.70
   1 -19  -1   11.30    6.80
   1  19  -1   18.30    6.20
  -1  19   1    3.20    4.60
   1  19  -1    5.80    2.20
   0 -19  -1   -3.70    3.50
   0 -19   1    0.90    3.60
   0 -19  -1    2.70    5.70
   0  19   1   -1.10    3.50
   0  19  -1   -3.60    3.00
   0  19  -1   -4.50    1.80
   0  19   1   -2.00    1.90
  -1 -19  -1   13.80    6.00
   1 -19   1    8.00    5.50
  -1  19  -1    1.00    2.40
   1  19   1    0.80    1.70
  -1  19  -1    7.10    5.00
   1  19   1    7.50    4.50
   2 -19   1   25.10    7.30
  -2 -19  -1    3.90    5.20
  -2 -19  -1   16.50    7.20
  -2  19  -1   10.10    4.10
  -2  19  -1   11.30    3.90
   2  19   1    7.30    3.80
  -2  19  -1   16.60    6.30
  -3 -19  -1    6.60    5.60
  -3 -19  -1   10.70    5.00
   3 -19   1    5.00    4.80
   3 -19   1    7.20    6.50
  -3  19  -1    7.90    4.20
  -3  19  -1    0.70    3.90
   3  19   1    9.20    3.40
  -3  19  -1    8.40    5.00
  -4 -19  -1   -0.10    4.30
  -4  19  -1   -2.50    3.00
  -4  19  -1   -1.00    2.90
   4  19   1   -4.00    3.40
  -4  19  -1   -2.60    4.00
  -5 -19  -1    9.30    7.20
   5 -19   1   -2.60    5.10
  -5  19  -1    8.80    4.80
  -5  19  -1    4.00    3.80
   5  19   1    3.30    4.50
  -5  19  -1   -7.00    3.70
  -5  19  -1    0.70    3.90
  -6 -19  -1   11.80    9.80
   6 -19   1   -3.60    5.60
   6  19   1    4.80    6.00
  -6  19  -1    7.20    5.20
  -6  19  -1   -1.30    4.80
   6  19   1   -0.40    4.00
  -6  19  -1   11.70    7.10
  -6  19  -1    3.40    5.80
  -7 -19  -1    6.60    8.80
   7 -19   1    4.80    6.90
  -7  19  -1    9.50    6.70
   7  19   1    2.80    6.20
  -7  19  -1    7.80    7.00
  -7  19  -1    3.40    5.20
   8 -19   1    9.60    8.30
   8  19   1   13.10    5.30
  -8  19  -1    9.60    7.30
  -8  19  -1    7.50    8.20
  -8  19  -1   -0.30    5.20
  -8  19  -1   -3.90    7.40
   7 -20  -1   14.00    8.30
  -7  20   1    6.50    6.00
  -7  20   1    4.10    7.70
  -7  20   1    6.80    9.00
   7  20  -1    0.40    5.10
  -7  20   1    2.40    6.20
   6 -20  -1    7.50    5.90
  -6  20   1    9.30    6.10
  -6  20   1   -4.00    4.60
   6  20  -1    0.00    5.00
  -6  20   1   -1.20    5.00
  -6  20   1    1.20    6.10
   5 -20  -1   20.40    9.50
   5 -20  -1   22.00   11.90
   5  20  -1   21.50    8.40
  -5  20   1   16.30    6.10
  -5  20   1    8.90    5.20
   5  20  -1   20.80    5.40
   4 -20  -1   -7.60    8.50
   4 -20  -1    2.20    5.20
  -4  20   1   -0.80    4.20
  -4  20   1   -0.90    4.90
   4  20  -1   -3.50    3.30
  -4  20   1   -3.80    3.20
   4  20  -1    4.50    3.90
   3 -20  -1    2.50    6.10
  -3 -20   1   -0.60    4.70
  -3 -20   1   -4.90    7.00
   3 -20  -1    2.50    5.00
  -3  20   1    1.10    2.90
   3  20  -1   -3.50    3.20
  -3  20   1    1.30    4.40
   3  20  -1    2.80    4.10
   2 -20  -1   -3.10    4.20
  -2 -20   1    1.80    5.40
   2 -20  -1    2.20    7.20
  -2  20   1   -3.10    3.20
  -2  20   1    3.80    4.60
   2  20  -1    7.10    4.50
  -1 -20   1   -1.10    4.00
   1 -20  -1   -6.10    5.60
   1 -20  -1   -2.30    4.50
  -1  20   1    0.20    2.60
   1  20  -1    1.60    2.00
   1  20  -1   -7.40    3.00
   0 -20   1    2.20    4.80
   0 -20  -1   -0.80    4.50
   0 -20   1   -2.40    4.60
   0 -20  -1   -4.80    6.40
   0 -20  -1   -5.00    4.40
   0  20   1   -4.30    2.80
   0  20  -1    0.50    2.40
   0  20  -1   -3.20    3.20
   0  20   1   -2.20    2.00
  -1 -20  -1    1.60    5.70
   1 -20   1    3.30    4.10
  -1 -20  -1    0.10    5.10
   1  20   1    8.30    2.20
  -1  20  -1    5.80    3.20
  -1  20  -1    3.80    4.00
   1  20   1    9.50    5.10
   2 -20   1   -0.10    4.30
  -2 -20  -1    3.00    6.80
   2 -20   1   -3.00    6.40
  -2 -20  -1   10.20    6.80
  -2  20  -1    6.30    3.70
  -2  20  -1   -1.10    4.30
   2  20   1   -6.30    4.00
  -3 -20  -1   19.70    7.50
  -3 -20  -1   31.10    8.30
   3 -20   1   19.20    8.80
   3 -20   1   -1.50    8.50
  -3  20  -1   22.70    6.90
  -3  20  -1   23.10    6.30
   3  20   1   19.40    6.20
  -3  20  -1   27.50    6.90
  -4 -20  -1    3.00    4.90
   4 -20   1    0.80    6.30
   4 -20   1    2.70    8.10
  -4  20  -1    4.30    4.40
  -4  20  -1   -0.10    4.00
   4  20   1    3.40    4.60
  -5 -20  -1  -10.60    7.80
   5 -20   1    3.30    4.90
  -5  20  -1    9.80    6.10
  -5  20  -1   -0.10    4.40
   5  20   1   -2.30    3.70
  -5  20  -1    1.70    3.70
   6 -20   1    7.80    8.10
  -6 -20  -1   -3.30   10.60
  -6  20  -1   15.80    8.30
  -6  20  -1   14.70    6.30
  -6  20  -1    9.40    6.20
  -6  20  -1   18.80    7.50
   6  20   1   15.50    7.10
   6  20   1    4.10    4.70
   7 -20   1    0.10    5.90
   7  20   1    2.00    5.70
  -7  20  -1   -8.80    5.20
  -7  20  -1    4.50    5.50
  -7  20  -1    8.30    5.80
  -7  20  -1   -3.20    6.40
   7 -21  -1    6.00    8.00
  -7  21   1  -12.00    5.50
  -7  21   1    1.70    7.00
   7  21  -1   -1.70    5.10
  -7  21   1   -6.50    6.80
   6 -21  -1   -9.50    5.80
  -6  21   1    2.90    4.20
  -6  21   1   -1.00    4.80
  -6  21   1    0.70    5.80
   5 -21  -1   12.40    6.00
   5 -21  -1   -2.40    9.50
  -5  21   1   -2.70    4.90
  -5  21   1   14.20    5.70
  -5  21   1   -5.00    4.90
   5  21  -1   -0.60    4.70
   4 -21  -1    5.60   10.00
   4 -21  -1   -4.40    5.20
  -4  21   1   10.30    7.40
   4  21  -1  -11.70    4.30
   4  21  -1   -5.70    3.90
  -4  21   1    3.00    4.40
   3 -21  -1  -13.60    7.50
  -3 -21   1    2.20    5.70
   3 -21  -1    3.20    5.80
   3  21  -1    4.50    4.20
   3  21  -1   -2.80    3.50
  -3  21   1    3.90    4.30
  -3  21   1    3.10    4.60
   2 -21  -1    8.20    7.30
  -2 -21   1    3.90    5.10
   2 -21  -1    2.40    4.90
  -2  21   1   -1.10    3.30
   2  21  -1   -0.90    3.00
  -2  21   1   -7.20    4.90
   1 -21  -1    4.10    6.40
  -1 -21   1    8.50    7.00
   1 -21  -1   27.20    8.80
  -1  21   1   19.30    7.20
   1  21  -1   17.40    5.10
  -1  21   1   13.00    4.20
   1  21  -1   24.20    6.90
   0 -21   1    6.20    6.00
   0 -21  -1   -2.50    4.40
   0 -21  -1   11.00    8.40
   0  21  -1    9.60    4.90
   0  21   1   12.00    5.80
   0  21   1    1.20    2.90
   0  21  -1    4.30    3.00
  -1 -21  -1   -9.90    6.60
  -1 -21  -1    4.80    5.30
   1 -21   1   -2.00    4.20
  -1  21  -1    1.10    3.70
  -1  21  -1    6.50    3.40
   1  21   1    3.50    2.10
   1  21   1    6.50    5.40
  -2 -21  -1   -4.40    8.20
  -2 -21  -1   19.10    8.50
   2 -21   1   15.70    7.40
  -2  21  -1   20.90    5.70
  -2  21  -1   16.90    6.80
   2  21   1   16.20    6.50
  -3 -21  -1    0.40    5.30
   3 -21   1   -0.40    5.10
  -3 -21  -1    4.60    7.00
  -3  21  -1    2.50    3.70
  -3  21  -1    8.30    5.40
   3  21   1   12.10    5.40
  -3  21  -1   -1.10    3.20
  -4 -21  -1   -4.10    4.90
   4 -21   1   -2.30    4.80
  -4  21  -1    1.00    5.10
   4  21   1    6.70    5.00
  -4  21  -1    1.40    4.70
  -4  21  -1    4.10    4.70
   5 -21   1   -4.70    5.40
  -5  21  -1    7.50    5.40
   5  21   1   -2.80    4.40
  -5  21  -1    6.30    5.40
  -5  21  -1    3.70    4.60
   6 -21   1    9.70    8.50
  -6  21  -1   12.40    8.10
   6  21   1   20.00    8.30
  -6  21  -1   11.80    6.60
  -6  21  -1    9.20    6.20
  -6  21  -1   -2.50    5.20
   6  21   1    1.60    4.80
   6  22  -1    3.50    5.30
  -6  22   1    7.60    6.20
  -6  22   1    2.70    5.30
  -6  22   1    9.00    9.20
   5 -22  -1    9.30    5.90
   5  22  -1  -11.60    4.80
  -5  22   1   -3.30    4.60
  -5  22   1    7.10    4.40
   4 -22  -1   23.60    9.50
  -4  22   1   25.40    9.50
  -4  22   1   18.10    6.50
   4  22  -1    6.10    6.20
   4  22  -1    4.10    4.90
  -3 -22   1    8.30    7.20
   3 -22  -1   38.60   11.30
  -3  22   1   18.00    6.40
   3  22  -1   24.20    7.80
   3  22  -1   19.30    7.90
  -3  22   1    7.80    6.60
   2 -22  -1   -0.90    9.20
  -2 -22   1    2.40    4.90
   2 -22  -1   -1.00    4.60
  -2  22   1    3.60    5.40
   2  22  -1   12.10    5.50
  -2  22   1   -4.50    3.10
  -1 -22   1    4.90    6.10
   1 -22  -1   15.30    7.60
   1 -22  -1  -13.80    8.30
  -1  22   1    5.80    5.40
   1  22  -1   12.70    3.20
  -1  22   1    4.70    3.30
   1  22  -1    5.80    5.30
   0 -22   1   -3.20    5.30
   0 -22  -1   -2.10    5.10
   0  22  -1    1.60    4.50
   0  22   1    4.40    2.90
   0  22   1   -3.30    4.20
   0  22  -1   -0.20    3.10
  -1 -22  -1   14.70    6.40
  -1 -22  -1   -8.90    7.70
   1 -22   1    3.80    6.50
  -1  22  -1   11.30    6.80
  -1  22  -1    9.10    4.40
   1  22   1   11.80    6.30
  -2 -22  -1    9.40    5.80
   2 -22   1    2.70    5.60
   2  22   1   -1.20    5.10
  -2  22  -1    2.20    6.30
  -2  22  -1   -5.10    3.70
  -3 -22  -1    1.10    6.50
   3 -22   1   12.20    7.50
   3  22   1   -0.10    4.70
  -3  22  -1   -1.10    4.90
  -3  22  -1   11.50    5.80
  -4 -22  -1   19.00    9.40
   4 -22   1    1.70    6.10
   4  22   1   -3.10    5.00
  -4  22  -1   14.50    7.20
  -4  22  -1   14.60    6.00
  -4  22  -1   14.90    6.40
   5 -22   1   29.30   10.50
  -5  22  -1   21.00    7.00
   5  22   1   34.50    8.40
   6 -22   1   -7.10    6.80
   6  22   1    0.60    5.20
  -6  22  -1   -3.40    5.50
  -6  22  -1  -14.20    4.70
  -6  22  -1   -2.90    5.70
   5  23  -1   -8.10    5.50
  -5  23   1    2.80    6.40
  -5  23   1   -5.00    4.00
   4 -23  -1   14.20    6.60
  -4  23   1    5.60    4.70
   4  23  -1   17.20    7.70
   4  23  -1    4.60    5.50
  -3 -23   1   -4.20    5.20
   3 -23  -1   -3.10    6.50
  -3  23   1   23.50    5.80
   3  23  -1   10.00    6.30
   3  23  -1   12.00    6.20
  -3  23   1    4.40    6.40
   2 -23  -1    9.90    7.40
  -2 -23   1   -9.10    5.50
   2  23  -1   -2.40    5.20
  -2  23   1    5.70    6.50
  -2  23   1    6.90    4.20
  -1 -23   1   27.80    9.10
   1 -23  -1   38.30   11.50
   1  23  -1   55.99   11.10
  -1  23   1   72.99   12.60
  -1  23   1   43.10    7.30
   0 -23  -1   -1.50    6.00
   0 -23   1    1.20    6.70
   0  23   1    0.90    3.40
   0  23  -1    5.10    3.50
   0  23  -1    0.90    5.50
   0  23   1   11.20    5.50
  -1 -23  -1    5.60    6.10
   1 -23   1    7.20    6.90
  -1  23  -1    3.60    3.70
   1  23   1   -3.60    5.60
  -1  23  -1   -2.80    5.10
  -2 -23  -1   33.20   11.40
   2 -23   1   16.30    7.90
  -2  23  -1   24.90    8.80
  -2  23  -1   46.30    8.60
   2  23   1   23.50    8.20
  -3 -23  -1    8.90    6.30
   3 -23   1    3.80    6.80
  -3  23  -1    4.40    5.90
  -3  23  -1   13.70    7.30
   4 -23   1   -4.70    6.80
   4  23   1   -8.50    5.00
  -4  23  -1   -0.60    5.00
  -4  23  -1    4.90    5.60
  -4  23  -1    8.90    5.50
   5 -23   1   -0.10    7.60
  -5  23  -1    2.40    6.00
   5  23   1   14.10    6.20
  -5  23  -1   -1.80    4.90
   5  23   1   13.90    5.70
  -5  23  -1   -7.60    5.50
   4 -24  -1   23.00   10.50
  -4  24   1   27.80    7.40
   4  24  -1   27.10    8.70
   4  24  -1   14.40    6.60
  -3 -24   1    9.90    7.50
   3 -24  -1    0.10    9.20
  -3  24   1    1.70    5.10
   3  24  -1   10.90    7.00
   3  24  -1    4.90    8.00
   2 -24  -1    0.70    6.10
  -2 -24   1   -3.30    5.90
  -2  24   1   -3.20    4.40
   2  24  -1    1.20    5.40
   2  24  -1   -4.80    4.60
  -2  24   1    9.70    7.20
   1 -24  -1    2.80    5.90
  -1 -24   1    3.50    6.90
  -1  24   1    6.90    5.70
   1  24  -1   11.90    6.80
  -1  24   1   -0.40    3.90
   0 -24   1   21.80    7.80
   0 -24  -1   19.70    9.00
   0  24   1   16.30    8.40
   0  24  -1   23.00    7.70
  -1 -24  -1   15.20    7.30
   1 -24   1    1.90    8.10
  -1  24  -1    4.70    4.60
   1  24   1   10.40    6.60
  -1  24  -1    0.90    5.90
   2 -24   1   -6.90    6.20
  -2 -24  -1   -0.10    7.00
  -2  24  -1    1.50    5.30
  -2  24  -1    4.60    4.60
   2  24   1    7.60    5.90
  -3 -24  -1    9.60    7.50
   3 -24   1   -4.40    6.70
   3  24   1    0.70    5.50
  -3  24  -1   -4.10    4.00
  -3  24  -1   -9.50    6.50
   4 -24   1   -2.80    7.40
   2 -25  -1    4.40    7.40
  -2  25   1   -4.50    4.80
   2  25  -1   -5.20    5.60
   2  25  -1   -5.20    5.60
  -1 -25   1    2.40    7.40
   1 -25  -1    6.90    8.00
  -1  25   1    0.70    5.20
   1  25  -1    1.20    5.80
   0 -25   1   25.30   11.20
   0 -25  -1   36.10   12.20
   0  25   1   19.70    8.60
   0  25  -1   16.30    8.20
  -1 -25  -1    2.40    7.80
   1 -25   1    6.70    8.10
   1  25   1   11.20    6.90
  -1  25  -1   14.40    7.40
   2 -25   1    4.00    7.50
  -2 -25  -1    1.80    7.90
  -2  25  -1   18.00    8.30
   2  25   1    1.40    6.40
  12   0  -2   -1.90    4.90
  12   0  -2  -15.80    5.30
 -12   0   2    2.20    5.40
 -12   0   2   -5.30    7.80
 -12   0   2    0.60    9.40
  11   0  -2    1.80    6.00
 -11   0   2   -3.30    4.30
 -11   0   2   -7.50    7.00
 -11   0   2    1.50    5.40
  11   0  -2   -0.80    5.20
 -11   0   2   -6.80    4.50
 -10   0   2   69.99   11.10
  10   0  -2   68.99   13.60
  10   0  -2   71.29   11.60
 -10   0   2   62.69   14.90
 -10   0   2   57.79    9.70
 -10   0   2   65.99   12.50
  -9   0   2   -3.90    2.50
   9   0  -2    1.70    3.00
  -9   0   2   -2.10    3.20
  -9   0   2   -5.70    5.40
  -9   0   2   -0.70    2.60
  -8   0   2  117.39   11.00
   8   0  -2  114.29   10.90
  -8   0   2  118.49   12.10
  -8   0   2   90.09   14.80
   8   0  -2  136.39   14.40
  -8   0   2  125.29   10.10
  -7   0   2  174.58   11.50
  -7   0   2  174.48   13.10
   7   0  -2  175.88   13.10
   7   0  -2  184.48   15.90
  -7   0   2  191.78   19.20
  -7   0   2  187.68   14.60
   6   0  -2   76.39    8.00
  -6   0   2   83.59    8.20
  -6   0   2   88.49   14.30
  -6   0   2   73.99    6.60
  -6   0   2   88.79    9.20
  -5   0   2    8.40    4.30
  -5   0   2   11.40    3.30
   5   0  -2   13.40    3.50
  -5   0   2   24.40    5.00
   5   0  -2   12.70    3.50
   5   0  -2   19.30    4.80
   4   0  -2 1545.85   60.79
   4   0  -2 1593.54   54.19
  -4   0   2 1639.24   54.49
   4   0  -2 1528.85   55.89
   4   0  -2 1553.24   58.99
  -4   0   2 1598.94   62.69
   4   0  -2 1681.13   57.09
  -4   0   2 1537.45   57.09
  -4   0   2 1666.23   57.09
   3   0  -2  251.67   12.50
   3   0  -2  279.77   15.90
   3   0  -2  244.98   11.30
  -3   0   2  263.27   11.50
  -3   0   2  253.77   15.80
  -3   0   2  257.57   12.80
   3   0  -2  251.87   12.80
  -3   0   2  257.37   13.10
   3   0  -2  271.17   13.30
  -3   0   2  264.67   12.90
   2   0  -2 8640.74  279.47
   2   0  -2 8205.08  279.57
  -2   0   2 8714.03  279.67
  -2   0   2 8662.13  278.27
   2   0  -2 9999.00  283.97
  -2   0   2 8724.13  279.77
   2   0  -2 9072.79  278.97
  -2   0   2 8994.50  283.97
  -2   0   2 8670.03  279.77
  -1   0   2 1128.19   38.00
  -1   0   2 1139.99   41.40
  -1   0   2 1084.69   38.20
   1   0  -2 1153.68   41.30
   1   0  -2 1117.69   39.40
   1   0  -2 1112.29   37.70
   1   0  -2 1116.69   38.50
   1   0  -2 1106.89   38.50
   0   0   2  168.48    8.10
   0   0  -2  175.08    7.00
   0   0   2  163.38    9.40
   0   0   2  164.78    8.30
   0   0  -2  177.98    8.40
   0   0  -2  167.88    7.60
   0   0   2  177.68    7.00
   0   0  -2  171.58    9.80
  -1   0  -2 3491.35  108.89
   1   0   2 3670.73  104.09
   1   0   2 3463.05  105.89
   1   0   2 3426.06  108.59
  -1   0  -2 3079.09  106.89
  -1   0  -2 3012.20  103.69
  -1   0  -2 3023.50  105.59
   1   0   2 2956.40  103.59
  -2   0  -2  421.56   20.80
   2   0   2  426.46   21.30
   2   0   2  463.25   19.10
  -2   0  -2  428.36   18.70
  -2   0  -2  475.55   19.40
  -2   0  -2  466.35   18.90
  -3   0  -2  972.70   38.20
   3   0   2 1031.50   41.70
  -3   0  -2  939.11   41.20
   3   0   2 1020.40   37.60
  -3   0  -2 1041.00   37.60
   3   0   2 1024.50   38.30
   4   0   2  172.88   11.50
   4   0   2  164.08    8.90
  -4   0  -2  176.18   14.00
   4   0   2  150.98   13.40
  -4   0  -2  176.48   11.60
   4   0   2  150.98   10.40
  -4   0  -2  163.08   10.50
  -5   0  -2    1.40    1.70
  -5   0  -2    0.10    1.60
  -5   0  -2    5.00    2.70
   5   0   2    0.50    1.10
   5   0   2    4.20    1.90
  -6   0  -2   21.10    5.80
  -6   0  -2   17.20    4.80
   6   0   2   26.00    4.50
  -6   0  -2   14.60    5.60
  -7   0  -2   56.89    9.70
  -7   0  -2   46.70   10.40
  -7   0  -2   65.29    9.10
  -8   0  -2  314.97   22.00
  -8   0  -2  304.17   26.20
  -8   0  -2  315.87   19.80
   8   0   2  296.47   19.30
  -9   0  -2   15.50    6.40
  -9   0  -2   35.90    7.70
  -9   0  -2   35.10   13.00
  -9   0  -2   30.60    8.30
   9   0   2   38.00    7.30
  10   0   2   35.00    8.90
  10   0   2   38.30    8.10
 -10   0  -2   40.80    9.00
 -10   0  -2   38.90    8.80
 -10   0  -2   23.60   10.00
 -10   0  -2   37.10   10.50
 -11   0  -2    7.90    8.70
  11   0   2    0.30    5.30
 -11   0  -2   14.50    7.10
 -11   0  -2   13.90    6.40
 -11   0  -2    7.50    5.90
  11   0   2   10.00    8.00
 -12   0  -2   -7.20    6.90
  12   0   2   -8.40    9.00
 -12   0  -2   -0.20    6.30
 -12   0  -2   11.40    7.40
  12  -1  -2   11.00    9.30
  12  -1  -2   15.40    7.00
 -12  -1   2   14.70    7.30
 -12  -1   2   11.90   12.70
 -12  -1   2   25.10    8.70
 -12   1   2   16.90    7.40
 -12   1   2   64.89   18.50
 -12   1   2   15.70    8.80
 -12   1   2   10.00   11.00
  12   1  -2    8.60    8.50
  12   1  -2   15.70    7.00
 -11  -1   2   17.10    6.90
  11  -1  -2    9.60    6.60
  11  -1  -2    7.50    6.30
 -11  -1   2    9.40   10.00
 -11  -1   2   18.30    5.50
 -11  -1   2    6.10    5.40
  11   1  -2    6.90    7.40
  11   1  -2   13.60    7.60
 -11   1   2   11.20    6.50
 -11   1   2   18.30   12.10
 -11   1   2    1.60    5.80
 -11   1   2   11.30    5.80
 -10  -1   2   32.00    8.10
 -10  -1   2   23.90    7.20
  10  -1  -2   28.60    8.80
  10  -1  -2   26.90    6.20
  10   1  -2   41.40    9.00
  10   1  -2   44.60   10.50
 -10   1   2   13.10    8.30
 -10   1   2   30.90    7.50
 -10   1   2   27.60    8.20
 -10   1   2   19.20    6.90
  -9  -1   2    0.90    3.20
  -9  -1   2    5.20    6.50
   9  -1  -2    0.40    2.60
  -9  -1   2   -0.70    3.80
  -9  -1   2    4.40    3.30
  -9   1   2   -0.90    3.40
   9   1  -2    1.10    3.60
  -9   1   2    9.30    4.90
  -9   1   2    1.60    3.90
  -9   1   2   -0.40    6.60
  -8  -1   2  138.19   12.30
  -8  -1   2  158.58   10.90
   8  -1  -2  134.49   12.30
  -8  -1   2  149.49   14.00
   8  -1  -2  148.69   15.90
  -8  -1   2  159.48   19.20
  -8   1   2  148.89   14.40
  -8   1   2  144.99   12.70
  -8   1   2  155.38   11.80
  -8   1   2  155.68   22.40
   8   1  -2  171.48   13.40
  -7  -1   2    3.80    3.20
  -7  -1   2   -0.30    2.20
   7  -1  -2    5.80    2.90
   7  -1  -2    4.90    3.80
  -7  -1   2    5.10    4.70
  -7   1   2    8.00    3.50
  -7   1   2    2.80    3.30
   7   1  -2    5.30    3.30
  -7   1   2    6.80    5.10
  -7   1   2    2.40    2.50
  -6  -1   2   -0.10    1.20
   6  -1  -2    0.20    3.30
  -6  -1   2    0.50    2.10
   6  -1  -2    1.00    1.70
  -6  -1   2    0.90    1.70
  -6  -1   2    0.70    3.20
   6   1  -2    1.40    3.30
  -6   1   2    4.10    2.50
  -6   1   2    0.10    3.10
  -6   1   2    1.50    2.40
   5  -1  -2  214.68   16.90
   5  -1  -2  197.28   13.00
   5  -1  -2  240.28   15.70
  -5  -1   2  252.57   14.50
   5  -1  -2  218.18   12.40
  -5  -1   2  246.18   13.70
  -5  -1   2  267.67   18.90
  -5  -1   2  222.88   13.60
   5  -1  -2  232.48   13.60
  -5  -1   2  230.68   11.50
   5   1  -2  247.08   14.10
  -5   1   2  270.67   15.50
   5   1  -2  215.28   12.80
  -5   1   2  245.48   12.90
  -5   1   2  260.47   19.30
  -5   1   2  262.07   14.40
  -5   1   2  225.88   13.50
   5   1  -2  244.08   20.30
   4  -1  -2  375.46   21.50
   4  -1  -2  361.56   18.00
   4  -1  -2  343.77   17.20
  -4  -1   2  351.26   15.30
   4  -1  -2  373.16   19.40
  -4  -1   2  358.66   17.00
  -4  -1   2  465.25   20.70
   4  -1  -2  388.46   18.00
   4  -1  -2  359.56   16.30
  -4   1   2  381.36   17.60
  -4   1   2  349.87   16.30
   4   1  -2  405.86   17.30
  -4   1   2  362.26   17.60
  -4   1   2  352.36   18.00
   3  -1  -2   83.99    6.30
   3  -1  -2  108.69    9.40
   3  -1  -2   82.89    6.20
  -3  -1   2   75.49    6.10
  -3  -1   2   79.39    5.90
   3  -1  -2  108.29    7.20
  -3  -1   2   69.79    4.50
   3  -1  -2   72.19    6.70
  -3  -1   2   74.59    6.10
  -3   1   2   77.09    6.40
  -3   1   2   86.59    8.80
  -3   1   2   65.99    5.80
   3   1  -2   79.19    5.80
  -3   1   2   81.99    6.20
   3   1  -2   67.19    5.80
  -3   1   2   78.59    5.60
   3   1  -2   72.19    6.00
   3   1  -2   82.19    8.00
   1  -1  -2  667.43   24.40
   1  -1  -2  674.33   25.70
   1  -1  -2  650.53   24.40
   1  -1  -2  658.63   24.70
  -1  -1   2  673.93   26.50
  -1  -1   2  669.73   23.60
   1  -1  -2  703.63   28.10
   1  -1  -2  702.93   24.90
  -1  -1   2  698.73   24.40
  -1   1   2  679.53   24.60
   1   1  -2  659.33   24.50
  -1   1   2  710.33   28.20
  -1   1   2  650.63   24.30
   1   1  -2  667.63   26.10
   1   1  -2  674.93   25.40
  -1   1   2  670.63   24.60
   1   1  -2  678.13   24.10
  -1   1   2  660.63   24.80
   0  -1   2 1057.99   40.20
   0  -1  -2 1181.08   44.50
   0  -1  -2 1183.48   38.90
   0  -1   2 1144.49   38.40
   0  -1  -2 1181.88   39.20
   0  -1  -2 1139.69   39.80
   0   1  -2 1161.48   40.50
   0   1   2 1189.88   42.30
   0   1  -2 1137.79   38.30
   0   1   2 1167.18   39.10
   0   1   2 1179.98   38.70
   0   1  -2 1167.98   39.40
   0   1   2 1157.38   40.60
   1  -1   2  457.75   18.50
  -1  -1  -2  491.95   21.90
  -1  -1  -2  480.05   19.60
  -1  -1  -2  470.05   18.20
  -1  -1  -2  500.85   19.50
  -1  -1  -2  487.75   18.20
   1  -1   2  477.25   20.60
  -1   1  -2  485.15   20.70
  -1   1  -2  518.45   17.00
   1   1   2  493.05   19.60
  -1   1  -2  514.35   19.00
   1   1   2  496.35   21.80
   1   1   2  487.35   18.10
  -2  -1  -2   41.60    4.00
  -2  -1  -2   31.60    4.60
  -2  -1  -2   42.60    4.20
  -2  -1  -2   44.20    5.70
   2  -1   2   38.40    4.00
   2  -1   2   38.90    5.00
   2  -1   2   36.50    2.50
   2  -1   2   39.70    4.30
   2   1   2   37.00    3.90
  -2   1  -2   49.00    5.70
   2   1   2   45.70    5.80
  -2   1  -2   38.20    4.10
  -2   1  -2   36.80    3.90
   2   1   2   35.40    4.00
   3  -1   2   74.79    6.40
  -3  -1  -2   79.49    6.20
  -3  -1  -2   76.59    8.20
   3  -1   2   76.19    6.20
   3  -1   2   66.09    7.70
   3  -1   2   74.79    4.50
  -3  -1  -2   74.69    6.30
  -3  -1  -2   81.89    7.80
   3   1   2   68.09    5.90
  -3   1  -2   86.29   10.00
  -3   1  -2   76.19    6.40
   3   1   2   75.79    8.50
  -3   1  -2   72.89    6.50
   3   1   2   58.29    6.10
   4  -1   2    5.20    3.10
  -4  -1  -2    9.10    3.80
   4  -1   2    7.60    1.90
  -4  -1  -2    1.40    1.50
   4  -1   2    4.30    2.70
   4  -1   2    3.10    2.60
  -4  -1  -2    3.60    2.30
   4   1   2    9.00    3.80
   4   1   2    5.80    1.90
  -4   1  -2   10.80    3.50
   4   1   2    4.50    2.20
  -4   1  -2    3.50    2.90
   4   1   2    1.00    1.90
  -4   1  -2    4.70    2.20
   5  -1   2    0.50    2.30
  -5  -1  -2    3.40    2.20
  -5  -1  -2    3.50    1.90
   5  -1   2    2.80    1.40
  -5  -1  -2    3.30    3.30
  -5   1  -2    1.40    2.00
   5   1   2    0.70    1.90
  -5   1  -2    2.10    1.70
  -5   1  -2    2.80    2.70
   5   1   2    3.20    1.60
  -6  -1  -2  601.64   30.30
  -6  -1  -2  624.14   28.20
  -6  -1  -2  647.24   36.10
  -6   1  -2  624.94   29.00
  -6   1  -2  636.34   36.00
   6   1   2  616.64   26.70
  -6   1  -2  623.04   30.70
  -7  -1  -2  157.58   17.40
  -7  -1  -2  141.69   13.00
   7  -1   2  145.19   10.10
  -7  -1  -2  126.49   11.30
  -7   1  -2  162.18   13.10
   7   1   2  170.98   11.70
  -7   1  -2  170.68   17.80
  -7   1  -2  145.99   13.50
  -8  -1  -2  119.69   20.20
  -8  -1  -2   82.19    9.20
  -8  -1  -2   84.09   12.90
  -8   1  -2   79.29   12.10
  -8   1  -2  124.89   11.70
   8   1   2  117.79   10.40
  -8   1  -2  162.88   19.00
   9  -1   2   51.09   10.40
  -9  -1  -2   60.69   12.30
  -9  -1  -2   56.79    9.40
   9  -1   2   61.49    8.90
  -9  -1  -2   48.00    9.30
  -9   1  -2   45.80    9.10
  -9   1  -2   68.69   13.00
  -9   1  -2   51.89    9.50
   9   1   2   62.39    9.50
  -9   1  -2   69.39   14.70
 -10  -1  -2   -3.30    3.40
 -10  -1  -2   -1.90    4.40
 -10  -1  -2   -5.50    5.40
  10  -1   2   -7.10    5.50
 -10  -1  -2   -1.90    3.90
  10  -1   2    8.90    4.80
 -10   1  -2    7.30    7.40
 -10   1  -2   -0.90    4.60
 -10   1  -2    4.50    5.00
 -10   1  -2    4.70    4.50
  10   1   2    2.50    3.80
 -11  -1  -2    0.10    6.80
 -11  -1  -2    0.20    4.60
  11  -1   2    3.90    6.90
 -11  -1  -2   -2.10    4.50
  11  -1   2    0.10    4.70
 -11  -1  -2    9.20    8.40
 -11   1  -2    2.20    8.50
 -11   1  -2    3.30    5.70
 -11   1  -2   -0.40    5.20
 -11   1  -2    4.60    5.10
  11   1   2   -0.80    6.00
  11   1   2    3.40    4.90
  12  -1   2   -5.70    8.60
 -12  -1  -2    4.50    6.80
 -12  -1  -2    3.50    7.30
  12  -1   2   -8.50    7.60
 -12  -1  -2   -3.50    6.30
 -12   1  -2    5.20    6.10
 -12   1  -2   11.50    8.10
 -12   1  -2   13.20    7.20
  12   1   2    7.90   10.30
  12   1   2   10.90    7.40
 -12  -2   2   10.20    6.60
 -12  -2   2   -3.70    6.10
  12  -2  -2   -6.60    6.10
 -12  -2   2   -7.40    8.90
  12  -2  -2    1.10    6.20
  12   2  -2   -6.40    5.10
 -12   2   2    5.30    6.20
 -12   2   2   -2.90    6.10
 -12   2   2   -3.00    5.70
  12   2  -2   -8.80    7.80
 -11  -2   2  -14.70    6.90
 -11  -2   2    3.60    5.60
 -11  -2   2    3.70    5.30
  11  -2  -2   -6.80    5.80
  11  -2  -2   -2.90    5.60
 -11   2   2   -2.50    4.50
 -11   2   2  -17.10    6.40
  11   2  -2   12.00    7.00
 -11   2   2    3.20    6.50
  11   2  -2   -1.60    4.50
 -11   2   2    5.50    4.30
 -10  -2   2   43.70    7.50
 -10  -2   2   38.70   12.50
 -10  -2   2   44.30    8.90
  10  -2  -2   32.80    8.00
 -10  -2   2   47.50    9.90
  10  -2  -2   36.70    9.90
  10   2  -2   56.49   11.40
 -10   2   2   35.20    8.20
 -10   2   2   32.30    9.80
 -10   2   2   25.50    8.60
 -10   2   2   43.20    9.10
  10   2  -2   35.70    9.00
  -9  -2   2   29.40    5.80
  -9  -2   2   31.90    7.40
  -9  -2   2   15.60    7.70
   9  -2  -2   20.70    6.40
  -9  -2   2   15.30    5.80
  -9   2   2   32.20    9.00
  -9   2   2   26.00    6.20
  -9   2   2   21.00    6.20
  -9   2   2   26.70    9.80
   9   2  -2   25.30    7.00
  -8  -2   2    4.80    5.90
   8  -2  -2    1.80    3.00
  -8  -2   2    7.50    4.20
  -8  -2   2    4.50    3.30
   8  -2  -2    5.30    4.00
  -8   2   2    6.90    6.70
  -8   2   2    3.00    2.90
   8   2  -2   -0.80    3.70
  -8   2   2   -0.30    2.80
   7  -2  -2   78.49   13.00
  -7  -2   2   71.99    7.80
  -7  -2   2   66.29   11.70
  -7  -2   2   63.19   10.00
   7  -2  -2   64.49    9.00
  -7  -2   2   54.79    5.70
   7   2  -2   57.29    8.60
  -7   2   2   45.70   10.30
  -7   2   2   56.29    8.20
  -7   2   2   43.90    8.30
  -7   2   2   58.29    8.80
   6  -2  -2  193.38   12.90
  -6  -2   2  203.68   18.10
   6  -2  -2  178.48   14.90
  -6  -2   2  186.18   10.10
  -6  -2   2  202.48   12.70
  -6   2   2  176.68   21.80
   6   2  -2  195.78   13.40
  -6   2   2  196.48   14.30
  -6   2   2  220.98   13.10
   6   2  -2  193.58   12.40
  -6   2   2  199.48   13.50
   6   2  -2  198.38   17.00
  -5  -2   2  244.48   13.30
  -5  -2   2  250.67   14.30
   5  -2  -2  209.08   13.30
   5  -2  -2  227.78   13.60
   5  -2  -2  226.78   17.10
  -5  -2   2  208.48   14.20
  -5  -2   2  251.37   20.40
   5  -2  -2  248.08   13.20
   5  -2  -2  224.68   15.30
  -5   2   2  280.27   20.00
   5   2  -2  226.98   13.90
  -5   2   2  223.78   13.70
   5   2  -2  219.98   16.70
  -5   2   2  216.58   14.40
  -5   2   2  246.08   13.70
   5   2  -2  233.38   13.90
   5   2  -2  226.28   15.50
   4  -2  -2   31.20    5.20
  -4  -2   2   31.00    5.70
   4  -2  -2   28.60    4.60
   4  -2  -2   37.00    6.50
  -4  -2   2   37.90    3.10
  -4  -2   2   34.20    4.70
   4  -2  -2   36.70    5.40
   4  -2  -2   45.60    6.80
  -4   2   2   45.90    6.20
  -4   2   2   37.90    5.60
  -4   2   2   49.99    5.00
  -4   2   2   38.90    7.20
   4   2  -2   42.90    7.40
   4   2  -2   36.00    6.00
   4   2  -2   37.00    4.10
  -4   2   2   28.30    4.50
   3  -2  -2  955.80   35.20
  -3  -2   2  941.21   31.30
   3  -2  -2  925.01   35.70
   3  -2  -2  977.80   34.60
  -3  -2   2  946.71   34.50
   3  -2  -2  898.31   35.90
  -3  -2   2  957.10   35.40
  -3  -2   2  983.00   38.80
   3  -2  -2  933.11   35.00
   3  -2  -2  923.71   39.30
  -3  -2   2  924.21   34.20
  -3   2   2  950.10   35.90
  -3   2   2  975.40   40.80
   3   2  -2  898.31   34.40
   3   2  -2  961.40   35.50
  -3   2   2  945.61   35.40
  -3   2   2  933.31   34.80
   3   2  -2  950.90   31.20
   3   2  -2  941.51   37.50
   3   2  -2  910.61   33.80
  -3   2   2  956.60   34.70
   2  -2  -2   77.39    6.50
   2  -2  -2   80.19    6.00
  -2  -2   2   90.39    5.90
   2  -2  -2   96.19    6.10
  -2  -2   2   81.59    4.20
  -2  -2   2   94.39    7.40
   2  -2  -2   96.39    8.40
   2  -2  -2   95.59    6.30
  -2  -2   2   82.69    5.90
   2  -2  -2   89.69    6.40
  -2  -2   2   97.09    5.60
  -2   2   2   86.99    6.10
  -2   2   2   83.79    6.00
   2   2  -2   76.59    5.40
  -2   2   2   94.19    6.60
  -2   2   2   96.29    6.30
   2   2  -2   87.09    4.30
   2   2  -2   92.29    7.20
   2   2  -2   91.89    5.70
  -2   2   2   85.79    8.40
  -2   2   2   83.79    6.40
   2   2  -2   99.79    6.50
   1  -2  -2 1070.29   36.90
   1  -2  -2 1034.10   37.00
  -1  -2   2 1065.59   36.50
   1  -2  -2 1056.29   40.90
   1  -2  -2 1056.29   37.20
  -1  -2   2  949.11   37.50
   1  -2  -2  998.00   38.00
   1  -2  -2 1070.19   37.40
   1   2  -2 1091.59   37.50
  -1   2   2 1074.09   37.10
  -1   2   2 1169.18   44.00
   1   2  -2 1052.29   35.30
  -1   2   2 1056.29   38.20
  -1   2   2 1078.39   37.10
  -1   2   2 1093.59   37.30
   0  -2  -2 3322.87  109.29
   0  -2   2 3469.55  108.19
   0  -2  -2 3389.66  110.39
   0  -2   2 3163.58  109.39
   0  -2  -2 3444.16  109.99
   0  -2  -2 3482.65  110.49
   0   2  -2 3380.06  109.59
   0   2   2 3431.96  111.39
   0   2  -2 3340.67  108.09
   0   2   2 3441.26  109.69
   0   2   2 3489.65  113.29
   0   2   2 3513.05  109.79
  -1  -2  -2  153.48    8.50
  -1  -2  -2  133.89    7.60
   1  -2   2  134.29    5.20
  -1  -2  -2  128.89    7.80
  -1  -2  -2  136.19    9.80
   1  -2   2  133.39    6.60
   1  -2   2  129.79    8.10
  -1   2  -2  133.59    7.00
  -1   2  -2  137.69    8.10
  -1   2  -2  134.39    8.10
   1   2   2  143.59    7.80
   1   2   2  144.59    7.40
   1   2   2  132.89    8.00
   1   2   2  126.99    9.40
   1   2   2  134.49    7.90
  -1   2  -2  134.79    5.30
  -2  -2  -2   27.90    4.30
   2  -2   2   27.90    1.60
   2  -2   2   25.30    3.70
  -2  -2  -2   26.30    3.70
  -2  -2  -2   21.90    4.60
   2  -2   2   25.70    4.20
  -2  -2  -2   24.50    4.00
   2  -2   2   36.70    5.90
   2   2   2   38.70    6.70
  -2   2  -2   18.20    3.20
   2   2   2   19.90    3.50
  -2   2  -2   36.60    5.80
   2   2   2   25.50    4.00
   2   2   2   24.40    4.30
  -2   2  -2   29.30    4.60
   3  -2   2    7.90    2.80
   3  -2   2    5.70    2.10
   3  -2   2    5.30    2.40
  -3  -2  -2    6.50    2.20
  -3  -2  -2    5.70    2.60
   3  -2   2    9.70    1.50
  -3  -2  -2    8.20    2.20
   3   2   2    7.70    3.90
  -3   2  -2    7.40    2.80
   3   2   2    6.20    2.60
   3   2   2    4.60    1.80
  -3   2  -2    9.20    2.40
   3   2   2    6.30    2.40
   4  -2   2  442.86   25.00
  -4  -2  -2  499.85   23.00
  -4  -2  -2  504.15   21.00
  -4  -2  -2  438.66   20.90
  -4  -2  -2  468.65   26.00
   4  -2   2  464.75   23.70
   4  -2   2  483.45   22.50
   4  -2   2  486.35   18.10
  -4   2  -2  476.15   22.10
   4   2   2  484.05   23.00
  -4   2  -2  490.35   26.00
   4   2   2  443.96   20.60
   4   2   2  442.46   25.90
  -4   2  -2  496.55   22.70
  -5  -2  -2   95.19    9.20
   5  -2   2   89.89    8.60
  -5  -2  -2   86.79   11.20
  -5  -2  -2  104.69    8.30
   5  -2   2   91.89    6.10
  -5  -2  -2   84.09    7.80
  -5   2  -2   90.89    8.80
   5   2   2   91.49    7.60
  -5   2  -2  108.49   12.10
  -5   2  -2   99.49    8.80
   5   2   2   82.39    7.60
  -6  -2  -2   80.09    8.80
  -6  -2  -2   99.89   15.90
  -6  -2  -2   70.99    7.40
   6  -2   2   75.99    6.20
  -6   2  -2   65.19    9.80
  -6   2  -2   75.89    8.20
   6   2   2   78.89    7.50
  -6   2  -2   77.19   12.50
  -7  -2  -2    1.50    2.30
  -7  -2  -2    3.00    2.50
   7  -2   2    3.00    2.40
  -7  -2  -2    1.30    3.10
  -7   2  -2    6.30    4.20
   7   2   2    3.40    2.20
  -7   2  -2    0.60    2.20
  -7   2  -2    0.10    3.60
   8  -2   2  372.36   18.80
   8  -2   2  370.16   24.40
  -8  -2  -2  334.57   28.60
  -8  -2  -2  359.06   23.50
  -8  -2  -2  344.17   20.50
  -8   2  -2  336.07   23.50
  -8   2  -2  352.66   22.60
  -8   2  -2  372.86   22.50
   8   2   2  340.57   19.80
  -8   2  -2  365.46   28.90
   9  -2   2   -7.60    4.50
  -9  -2  -2    3.00    3.70
  -9  -2  -2   -6.90    4.90
   9  -2   2   -2.60    3.30
  -9  -2  -2    0.50    3.10
  -9   2  -2   -2.90    3.10
  -9   2  -2    3.60    4.00
  -9   2  -2   -5.20    3.00
  -9   2  -2    0.00    4.90
   9   2   2   -1.70    3.20
  10  -2   2   12.00    8.00
 -10  -2  -2   13.70    5.40
 -10  -2  -2   18.70    7.00
 -10  -2  -2   29.10   11.60
  10  -2   2   18.20    5.80
 -10  -2  -2   16.80    6.50
 -10   2  -2    4.60    6.90
 -10   2  -2    3.10    6.00
  10   2   2   14.00    5.60
 -10   2  -2   16.30    6.20
 -10   2  -2   13.40    5.80
  11  -2   2   -6.00    5.80
 -11  -2  -2    5.30    8.20
  11  -2   2   -2.20    5.10
 -11  -2  -2    0.50    4.60
 -11  -2  -2   -6.50    4.00
 -11  -2  -2    2.80    5.60
 -11   2  -2    1.70    4.40
  11   2   2   -5.70    5.00
 -11   2  -2    4.10    8.40
 -11   2  -2   -1.00    4.00
 -11   2  -2   -8.50    4.90
 -12  -2  -2    6.40    7.80
 -12  -2  -2    0.40    8.10
  12  -2   2  -17.00    7.50
 -12   2  -2   -1.50    5.90
 -12   2  -2  -10.10    6.60
  12   2   2   14.00    7.60
  12  -3  -2   11.90    8.50
 -12  -3   2    6.00    6.60
 -12  -3   2   13.20    7.60
 -12  -3   2    7.30   10.40
  12  -3  -2   26.60    9.70
 -12   3   2   26.50    9.50
  12   3  -2   18.90   10.30
  12   3  -2   20.70    8.40
 -12   3   2   24.30    8.60
 -11  -3   2   -2.50    5.20
  11  -3  -2   -4.20    4.00
 -11  -3   2   14.80    9.60
 -11  -3   2   -3.20    5.20
  11  -3  -2  -14.00    5.70
 -11  -3   2   -0.40    4.50
 -11   3   2   -6.50    4.60
 -11   3   2    1.50    5.70
 -11   3   2   11.40   10.90
  11   3  -2   -1.90    6.30
 -11   3   2   -5.20    4.40
  11   3  -2   -0.30    5.60
 -10  -3   2   -0.80    3.50
  10  -3  -2    5.00    4.30
 -10  -3   2   -0.70    6.60
 -10  -3   2    3.00    4.00
  10  -3  -2    8.80    6.00
 -10  -3   2    3.20    4.60
  10   3  -2    0.70    4.30
 -10   3   2   -2.40    3.60
 -10   3   2    4.70    4.70
 -10   3   2    9.90    8.60
 -10   3   2    1.40    5.10
   9  -3  -2   -3.70    3.40
  -9  -3   2   -1.50    3.40
  -9  -3   2   -1.50    2.90
  -9   3   2   -2.40    3.40
  -9   3   2    1.80    3.40
  -9   3   2    5.30    6.70
   9   3  -2    1.90    3.70
   8  -3  -2   12.60    5.80
  -8  -3   2   12.20    3.90
  -8  -3   2   10.80    3.20
  -8  -3   2   15.10    5.70
  -8  -3   2   11.20    4.70
   8  -3  -2   22.00    5.40
  -8   3   2    8.60    3.60
  -8   3   2   18.40    5.60
   8   3  -2    7.90    4.30
  -8   3   2    7.20    4.60
  -8   3   2   15.10    7.70
   7  -3  -2  111.09    9.90
  -7  -3   2  114.29    9.70
   7  -3  -2   99.59   13.40
  -7  -3   2  100.69    7.20
  -7  -3   2  124.19   11.30
   7   3  -2  100.69    9.90
  -7   3   2  116.19   10.10
  -7   3   2  117.79   17.80
  -7   3   2  102.59   10.30
  -7   3   2   99.29   11.00
   6  -3  -2   22.40    6.10
  -6  -3   2   16.60    6.40
   6  -3  -2   17.00    4.40
  -6  -3   2   17.30    5.40
  -6  -3   2   16.10    4.00
  -6   3   2   20.00    5.90
   6   3  -2   16.30    5.90
  -6   3   2   16.00    4.30
  -6   3   2   18.20    4.50
   6   3  -2   18.00    4.60
   6   3  -2   12.00    3.50
  -6   3   2   14.50    6.30
   5  -3  -2   27.50    7.30
  -5  -3   2   16.50    3.60
   5  -3  -2   21.50    4.10
   5  -3  -2   29.30    6.30
  -5  -3   2   19.60    2.70
  -5  -3   2   24.30    4.80
  -5   3   2   30.50    5.20
   5   3  -2   17.10    5.40
  -5   3   2   19.30    4.40
   5   3  -2   20.20    3.70
  -5   3   2   22.90    4.80
   5   3  -2   19.10    4.30
  -5   3   2   21.40    5.10
   5   3  -2   24.80    5.80
  -5   3   2   33.70    8.20
   4  -3  -2  180.18   10.50
  -4  -3   2  154.08   10.40
  -4  -3   2  164.68   10.20
  -4  -3   2  163.58   13.30
   4  -3  -2  167.68   10.50
  -4  -3   2  175.58    9.80
   4  -3  -2  182.78   12.30
   4  -3  -2  161.38   10.90
   4  -3  -2  170.98   10.60
  -4  -3   2  155.58    6.70
   4  -3  -2  172.28   14.20
  -4   3   2  179.88   10.50
  -4   3   2  163.08   11.20
   4   3  -2  164.38    9.40
   4   3  -2  177.88   11.60
  -4   3   2  168.48   10.80
  -4   3   2  148.59   10.00
   4   3  -2  171.78   10.90
  -4   3   2  180.98   14.80
   4   3  -2  140.79   11.90
  -3  -3   2    3.00    1.50
   3  -3  -2    2.00    1.60
   3  -3  -2    5.10    2.20
   3  -3  -2    8.30    3.60
  -3  -3   2    6.30    2.10
  -3  -3   2    4.30    2.30
  -3  -3   2    3.20    1.50
   3  -3  -2    6.40    2.20
   3  -3  -2    6.10    2.70
   3  -3  -2    5.00    1.80
  -3   3   2    4.80    2.70
  -3   3   2    4.10    2.30
   3   3  -2    4.50    1.70
  -3   3   2    3.30    2.50
   3   3  -2    2.70    1.80
   3   3  -2    1.60    1.20
  -3   3   2    1.50    1.40
   3   3  -2    6.50    2.50
  -3   3   2    4.70    2.30
  -3   3   2    4.70    2.20
  -2  -3   2 2924.41   97.29
  -2  -3   2 2901.51   95.09
   2  -3  -2 2980.80  101.29
   2  -3  -2 2876.61   96.09
  -2  -3   2 2802.62   93.69
   2  -3  -2 2911.91   96.49
   2  -3  -2 2873.01   96.19
  -2  -3   2 2913.21   96.09
   2  -3  -2 2881.91   96.79
   2  -3  -2 3028.90   97.69
   2   3  -2 2921.11   96.29
  -2   3   2 2920.81   96.69
  -2   3   2 2798.02  101.79
  -2   3   2 2921.31   96.39
   2   3  -2 3057.59   96.89
   2   3  -2 3060.89   94.79
   2   3  -2 2914.31   94.89
  -2   3   2 2906.61   96.99
  -2   3   2 2977.20   96.29
   2   3  -2 2907.11   92.29
  -2   3   2 2945.41   97.09
   1  -3  -2  440.06   17.90
   1  -3  -2  449.26   18.60
  -1  -3   2  433.66   17.10
   1  -3  -2  440.26   17.40
   1  -3  -2  450.15   21.30
   1  -3  -2  450.05   18.40
   1  -3  -2  415.26   17.90
   1   3  -2  449.95   16.90
  -1   3   2  409.36   18.00
  -1   3   2  434.26   18.20
  -1   3   2  450.75   17.70
  -1   3   2  434.16   17.60
  -1   3   2  411.06   21.10
   1   3  -2  423.86   17.00
   0  -3  -2  847.72   31.40
   0  -3  -2  887.61   34.70
   0  -3  -2  865.81   30.20
   0  -3  -2  850.11   30.90
   0  -3  -2  890.81   31.50
   0  -3   2  763.02   29.30
   0  -3   2  846.72   28.30
   0   3   2  882.91   34.30
   0   3   2  882.91   31.70
   0   3  -2  872.61   29.20
   0   3  -2  821.62   29.30
   0   3   2  876.71   31.00
   0   3   2  891.61   30.40
   0   3   2  888.01   31.50
   0   3  -2  858.21   28.40
   0   3  -2  819.62   29.70
  -1  -3  -2    5.70    2.10
  -1  -3  -2    7.70    2.00
   1  -3   2    8.50    1.40
  -1  -3  -2    7.70    2.70
  -1  -3  -2    9.80    2.50
   1  -3   2    6.30    0.90
   1  -3   2    5.60    2.00
   1   3   2    6.20    1.90
  -1   3  -2    5.80    0.90
   1   3   2    6.90    2.10
   1   3   2    7.80    3.10
   1   3   2    4.10    1.50
   1   3   2    7.40    2.20
  -1   3  -2    7.30    1.40
  -1   3  -2    4.80    1.80
  -1   3  -2    7.90    2.30
  -1   3  -2    5.20    1.50
  -2  -3  -2   88.89    6.90
   2  -3   2   81.69    7.00
  -2  -3  -2   78.29    6.10
   2  -3   2   88.39    5.40
  -2  -3  -2   89.39    7.00
  -2  -3  -2   88.79    8.70
   2  -3   2   81.79    6.60
   2  -3   2   90.69    5.90
  -2  -3  -2  106.39    7.00
  -2   3  -2   96.79    6.20
   2   3   2   87.09    7.00
  -2   3  -2   91.69    7.50
   2   3   2   86.19    6.80
  -2   3  -2   75.59    6.30
   2   3   2   90.19    6.50
   2   3   2   76.09    8.20
   3  -3   2    8.90    1.20
   3  -3   2    7.30    3.00
   3  -3   2    7.20    2.50
  -3  -3  -2   12.40    4.20
  -3  -3  -2    8.80    2.60
   3  -3   2   10.40    3.00
  -3  -3  -2    5.20    1.90
  -3  -3  -2    7.70    3.00
   3  -3   2    7.40    2.50
   3   3   2    8.20    2.30
   3   3   2    2.20    2.00
   3   3   2    7.90    3.90
  -3   3  -2    6.90    2.00
  -3   3  -2    7.70    3.00
  -4  -3  -2   25.10    6.90
   4  -3   2   24.00    4.60
   4  -3   2   23.30    5.00
   4  -3   2   21.90    5.50
  -4  -3  -2   21.10    4.30
  -4  -3  -2   20.90    4.70
  -4  -3  -2   24.70    4.20
   4  -3   2   23.20    2.40
   4  -3   2   23.90    5.00
  -4   3  -2   17.50    3.80
  -4   3  -2   28.50    6.50
   4   3   2   20.40    4.00
  -4   3  -2   13.90    3.50
   4   3   2   17.50    4.30
   4   3   2   19.50    5.30
   4   3   2   22.60    5.00
  -5  -3  -2    1.40    3.00
  -5  -3  -2    0.70    1.80
   5  -3   2   -4.00    1.80
   5  -3   2    3.60    2.90
   5  -3   2    0.40    1.10
  -5  -3  -2    0.40    1.80
  -5   3  -2   -0.30    1.50
   5   3   2   -0.60    1.30
   5   3   2   -0.90    1.40
  -5   3  -2    4.10    2.70
  -6  -3  -2   15.50    4.50
   6  -3   2   19.30    3.40
  -6  -3  -2   15.50    4.20
  -6  -3  -2   10.80    4.00
  -6  -3  -2   40.40   10.00
  -6   3  -2   21.60    6.90
   6   3   2   17.70    4.50
   6   3   2   12.50    3.80
  -6   3  -2   21.20    5.40
  -6   3  -2   10.30    3.90
   7  -3   2    6.00    4.40
  -7  -3  -2   -2.70    3.80
  -7  -3  -2    3.70    3.20
  -7   3  -2    2.00    2.40
  -7   3  -2    1.60    3.30
  -7   3  -2    1.20    2.70
  -7   3  -2    4.90    5.10
   7   3   2    4.20    2.60
  -8  -3  -2  146.29   12.10
   8  -3   2  136.69   10.10
   8  -3   2  154.58   16.00
  -8  -3  -2  155.38   19.10
  -8  -3  -2  124.99   13.40
   8   3   2  140.09   11.80
  -8   3  -2  117.69   12.70
  -8   3  -2  136.79   13.00
  -8   3  -2  146.09   14.50
  -8   3  -2  108.89   18.00
   9  -3   2   90.09   14.50
  -9  -3  -2  137.09   23.20
   9  -3   2  108.09    9.90
  -9  -3  -2   85.19   13.70
  -9  -3  -2  117.39   11.40
  -9   3  -2   92.99   13.50
   9   3   2  114.39   11.60
  -9   3  -2   76.49   13.50
  -9   3  -2  101.69   14.70
  10  -3   2   12.50    4.50
  10  -3   2   17.40    7.30
 -10  -3  -2   20.40    6.90
 -10  -3  -2   22.00    9.10
 -10  -3  -2   15.00    5.70
 -10  -3  -2   30.40    7.00
 -10   3  -2   15.80    9.90
 -10   3  -2    3.40    5.30
  10   3   2    7.80    5.20
 -10   3  -2   14.90    6.00
  11  -3   2    3.10    5.90
 -11  -3  -2   -8.70    8.10
 -11  -3  -2    1.20    5.60
 -11  -3  -2    0.80    4.90
 -11  -3  -2    4.00    5.10
  11  -3   2   10.50    6.10
 -11   3  -2    3.80    8.30
 -11   3  -2    0.70    4.80
 -11   3  -2    7.10    5.10
  11   3   2   -1.90    5.10
 -11   3  -2   -6.30    5.10
  12  -4  -2    1.00    7.70
 -12  -4   2   -1.90    5.30
 -12  -4   2   -1.30    8.70
 -12  -4   2    3.00    6.50
  12  -4  -2    8.90    7.50
  12   4  -2   -2.90    7.80
 -12   4   2    0.00    5.90
 -12   4   2   -6.00   10.40
  12   4  -2    0.80    5.70
 -12   4   2  -15.20    5.80
 -12   4   2    6.40    7.10
 -11  -4   2   -3.70    7.50
 -11  -4   2   -2.40    5.30
  11  -4  -2    1.10    4.10
 -11  -4   2    0.00    4.60
  11  -4  -2   -2.60    7.10
 -11   4   2   -4.20    7.20
 -11   4   2  -13.60    4.30
 -11   4   2    0.10    5.20
  11   4  -2    2.20    4.80
 -11   4   2   -4.80    3.60
  10  -4  -2    3.50    5.50
 -10  -4   2  -12.10    6.30
  10  -4  -2   -1.50    3.00
 -10  -4   2    7.20    5.00
 -10  -4   2    4.10    4.70
 -10   4   2    3.00    3.70
 -10   4   2   -6.20    5.10
  10   4  -2    7.50    5.20
 -10   4   2   -0.70    4.20
 -10   4   2    4.40    5.00
  -9  -4   2   45.10   12.00
  -9  -4   2   35.90    5.40
  -9  -4   2   28.00    5.10
  -9  -4   2   27.70    7.20
  -9  -4   2   32.70    6.90
   9  -4  -2   46.40    8.10
   9  -4  -2   40.80   10.40
   9   4  -2   43.80    9.20
  -9   4   2   36.30    8.20
  -9   4   2   38.40    8.70
  -9   4   2   48.80   10.80
  -9   4   2   24.30    9.50
   8  -4  -2   61.69    9.20
   8  -4  -2   57.89   11.70
  -8  -4   2   64.99    9.10
  -8  -4   2   63.79   10.20
  -8  -4   2   44.00   11.30
  -8  -4   2   71.69    6.00
  -8  -4   2   66.09    5.90
  -8   4   2   65.59    9.80
  -8   4   2   55.99   13.40
   8   4  -2   91.09   12.40
  -8   4   2   46.70    9.10
  -8   4   2   74.19   11.90
   7  -4  -2  154.28   14.90
  -7  -4   2  141.79   12.20
  -7  -4   2  152.78    8.70
   7  -4  -2  134.79   11.30
  -7  -4   2  135.29    7.80
  -7  -4   2  168.58   17.90
  -7  -4   2  146.49   10.90
   7   4  -2  142.99   12.60
  -7   4   2  134.39   16.10
  -7   4   2  140.49   12.90
  -7   4   2  167.78   13.90
  -7   4   2  167.08   13.10
  -6  -4   2   99.59   12.60
  -6  -4   2   72.29    4.80
   6  -4  -2   99.99    8.70
  -6  -4   2   91.29    8.80
   6  -4  -2   84.79   11.90
  -6  -4   2   76.29    4.90
  -6  -4   2   79.89    7.30
   6   4  -2   79.79    6.90
  -6   4   2   81.89    8.60
  -6   4   2   88.89    9.30
   6   4  -2   81.99   10.70
  -6   4   2   79.29   14.10
  -6   4   2   85.69    8.80
   6   4  -2   87.59    8.80
  -5  -4   2   83.89    4.20
  -5  -4   2   91.49   10.70
   5  -4  -2  104.29   10.20
  -5  -4   2   94.99    4.30
   5  -4  -2   98.99    8.00
   5  -4  -2   78.19    7.50
  -5  -4   2   87.39    7.80
   5   4  -2   86.79    9.60
  -5   4   2   68.29    7.50
  -5   4   2   87.19    8.70
   5   4  -2   85.29    8.20
   5   4  -2   82.79    8.70
  -5   4   2   72.49    7.50
   5   4  -2   90.69    6.90
  -5   4   2   59.39   10.30
  -5   4   2   79.99    7.20
   4  -4  -2   74.69    7.00
   4  -4  -2   54.99    6.00
  -4  -4   2   76.59    5.90
  -4  -4   2   69.89    6.70
   4  -4  -2   75.79    7.10
   4  -4  -2   67.29    6.30
  -4  -4   2   80.79    6.60
   4  -4  -2   58.29    9.40
   4  -4  -2   77.29    7.90
  -4  -4   2   79.79    8.80
   4   4  -2   90.99    8.80
  -4   4   2   64.09    7.50
  -4   4   2   76.89    7.20
   4   4  -2   72.39    5.60
  -4   4   2   81.59    7.60
  -4   4   2   66.99    7.30
   4   4  -2   73.39    7.10
  -4   4   2   75.49    7.30
   4   4  -2   71.89    6.40
  -4   4   2   70.29    9.20
   3  -4  -2    2.00    1.40
   3  -4  -2   -0.20    1.00
  -3  -4   2   -0.60    1.00
   3  -4  -2    0.10    2.10
  -3  -4   2    0.30    1.30
   3  -4  -2   -0.40    1.50
  -3  -4   2    0.70    1.00
   3  -4  -2    0.70    1.10
  -3  -4   2    0.10    1.40
   3   4  -2    1.00    0.90
  -3   4   2    0.70    1.20
   3   4  -2    1.20    1.40
  -3   4   2   -0.70    1.20
  -3   4   2    3.00    2.00
   3   4  -2    2.10    1.50
   2  -4  -2  300.57   14.00
  -2  -4   2  284.07   14.10
  -2  -4   2  307.37   14.20
   2  -4  -2  290.07   15.20
   2  -4  -2  268.37   16.80
   2  -4  -2  327.17   14.50
   2  -4  -2  302.67   14.50
   2  -4  -2  330.37   15.00
  -2   4   2  288.37   14.00
  -2   4   2  287.57   14.50
  -2   4   2  288.07   13.70
  -2   4   2  295.57   18.10
  -2   4   2  298.07   14.90
   2   4  -2  295.27   12.70
   2   4  -2  290.47   10.50
   2   4  -2  302.97   14.10
   2   4  -2  308.27   12.40
   2   4  -2  311.77   14.00
   1  -4  -2   65.29    5.20
   1  -4  -2   64.29    5.50
   1  -4  -2   62.39    5.70
   1  -4  -2   58.49    4.90
  -1  -4   2   61.89    4.70
   1  -4  -2   67.59    7.30
   1  -4  -2   60.99    4.70
  -1   4   2   67.49    5.80
   1   4  -2   61.39    4.60
  -1   4   2   63.99    5.60
   1   4  -2   60.69    3.80
   1   4  -2   59.09    4.60
  -1   4   2   66.09    4.90
  -1   4   2   62.39    5.10
  -1   4   2   76.79    7.90
   0  -4  -2    5.30    2.90
   0  -4  -2    0.80    1.30
   0  -4  -2    2.50    1.40
   0  -4  -2    1.60    1.20
   0  -4   2    2.30    0.80
   0  -4   2    1.30    0.90
   0  -4   2    1.20    0.80
   0  -4  -2    1.00    0.70
   0  -4  -2    1.70    1.30
   0   4  -2    1.30    0.70
   0   4   2    1.80    1.20
   0   4   2    1.20    1.20
   0   4  -2    1.90    1.00
   0   4   2    2.10    1.70
   0   4   2    0.20    1.30
   0   4  -2    3.70    0.80
   0   4  -2    2.30    0.80
  -1  -4  -2  107.09    7.60
   1  -4   2  110.49    5.80
  -1  -4  -2  106.49    9.30
  -1  -4  -2  121.79    7.60
   1  -4   2   92.79    6.30
  -1  -4  -2  106.29    7.70
   1   4   2  110.89    7.70
  -1   4  -2  109.39    5.60
  -1   4  -2  110.39    6.60
  -1   4  -2  114.89    7.50
   1   4   2  105.49    7.00
   1   4   2  109.39    7.80
  -1   4  -2  112.19    5.70
  -1   4  -2  109.09    4.70
   1   4   2  120.39    7.70
   1   4   2  132.99   10.00
   2  -4   2  258.17   13.60
   2  -4   2  241.28   13.50
  -2  -4  -2  288.57   17.20
  -2  -4  -2  229.58   11.40
  -2  -4  -2  268.77   14.10
  -2  -4  -2  269.67   13.90
   2  -4   2  250.87   11.40
  -2  -4  -2  256.87   13.00
   2  -4   2  262.97   12.60
   2   4   2  270.57   16.70
  -2   4  -2  276.07   14.10
   2   4   2  255.87   13.70
   2   4   2  272.97   14.10
  -2   4  -2  264.17   12.10
  -2   4  -2  247.68   13.40
   2   4   2  278.77   13.40
  -3  -4  -2  185.28   13.80
  -3  -4  -2  169.38    9.00
   3  -4   2  161.08   12.00
  -3  -4  -2  193.28   10.70
   3  -4   2  169.18    9.90
   3  -4   2  163.78    9.70
  -3  -4  -2  167.18   11.10
   3   4   2  200.68   12.20
  -3   4  -2  154.98    9.90
  -3   4  -2  161.58   12.20
   3   4   2  175.88   10.60
   3   4   2  164.68   13.60
  -3   4  -2  168.48   10.90
  -4  -4  -2  286.87   19.80
   4  -4   2  309.47   15.80
  -4  -4  -2  300.37   14.20
   4  -4   2  316.37   17.20
  -4  -4  -2  288.37   15.10
  -4  -4  -2  304.37   16.80
   4  -4   2  303.77   18.60
   4  -4   2  305.77   11.40
   4   4   2  303.47   17.40
  -4   4  -2  297.27   19.00
   4   4   2  262.67   16.40
  -4   4  -2  297.07   16.60
  -4   4  -2  301.27   16.40
   4   4   2  294.97   20.60
   5  -4   2   89.79    9.20
  -5  -4  -2   86.89   10.90
  -5  -4  -2   79.29    7.30
   5  -4   2   94.19    8.60
   5   4   2   51.89   11.20
   5   4   2   75.09    6.80
   5   4   2   89.69    7.90
  -5   4  -2   90.39    9.00
  -5   4  -2   75.69    9.70
   6  -4   2   13.30    2.90
  -6  -4  -2   14.40    4.40
  -6  -4  -2   23.30    7.70
  -6  -4  -2   14.80    4.40
  -6  -4  -2   14.80    4.10
  -6   4  -2    7.60    5.00
   6   4   2    8.40    3.70
  -6   4  -2   23.40    5.90
  -6   4  -2   18.50    5.10
  -6   4  -2   10.90    3.60
   6   4   2   15.60    4.00
   7  -4   2   31.30    7.40
  -7  -4  -2   31.40    7.50
  -7  -4  -2   20.10    7.90
  -7  -4  -2   24.70    5.50
   7  -4   2   28.30    4.30
  -7   4  -2   17.70    7.30
   7   4   2   18.90    5.20
  -7   4  -2   21.40    6.50
  -7   4  -2   19.90    5.70
  -7   4  -2   17.20    5.70
  -8  -4  -2   13.40    8.10
  -8  -4  -2   17.90    5.20
   8  -4   2   22.20    6.50
  -8  -4  -2   26.50    7.10
   8  -4   2   21.70    4.40
  -8   4  -2   18.40    5.40
  -8   4  -2    9.90    5.10
   8   4   2   10.10    3.80
  -8   4  -2   24.00    9.00
  -8   4  -2   14.30    5.90
  -9  -4  -2    3.20    3.40
  -9  -4  -2    3.70    6.60
  -9  -4  -2   -5.30    2.80
   9  -4   2    1.10    3.20
   9  -4   2   -0.80    4.80
   9   4   2   -0.20    2.80
  -9   4  -2   -4.50    3.70
  -9   4  -2   -6.40    3.80
  -9   4  -2    1.10    6.20
  -9   4  -2    0.60    3.40
  10  -4   2   14.70    5.10
 -10  -4  -2   12.70    6.10
 -10  -4  -2   13.40    6.50
  10  -4   2   14.70    7.20
 -10  -4  -2   14.10    6.00
 -10  -4  -2    8.50    8.00
  10   4   2    9.70    5.60
 -10   4  -2   10.90    6.90
 -10   4  -2   13.10    6.40
 -10   4  -2   16.30    8.00
 -10   4  -2   12.10    5.80
 -11  -4  -2   -3.90    5.70
 -11  -4  -2    5.90    6.00
 -11  -4  -2    7.70    7.60
  11  -4   2   11.00    8.40
  11  -4   2   -2.50    5.50
 -11  -4  -2   -0.80    5.10
 -11   4  -2    6.00    6.50
 -11   4  -2   -4.30    4.30
 -11   4  -2   10.00    9.10
 -11   4  -2    1.90    5.40
  11   4   2    1.60    5.80
 -12  -5   2   12.30    8.00
 -12  -5   2    4.90    6.80
  12  -5  -2    2.40    6.30
 -12  -5   2    6.20   10.30
  12  -5  -2    5.70    7.60
 -12   5   2   -5.90    6.80
 -12   5   2    7.10    9.10
 -12   5   2   -7.70    6.10
  12   5  -2  -11.80    5.00
 -12   5   2   -1.00    5.40
 -11  -5   2   -6.70    8.40
  11  -5  -2    4.20    4.90
  11  -5  -2    1.70    7.40
 -11  -5   2    1.30    4.90
 -11  -5   2   -5.70    5.10
 -11   5   2    0.20    7.40
  11   5  -2   -3.30    4.80
 -11   5   2    5.50    5.20
 -11   5   2    2.80    4.70
  10  -5  -2    6.30    4.10
  10  -5  -2    4.20    6.60
 -10  -5   2    5.40    4.30
 -10  -5   2   -1.70    3.20
 -10  -5   2   -5.40    3.70
 -10  -5   2    4.80    8.00
 -10   5   2    1.00    4.30
 -10   5   2    0.50    4.10
  10   5  -2    4.60    4.40
 -10   5   2   -1.20    3.80
 -10   5   2    1.70    6.90
  -9  -5   2   24.30   10.20
  -9  -5   2   25.00    4.00
   9  -5  -2   28.20    7.10
  -9  -5   2   27.60    7.20
   9  -5  -2   14.00    7.10
  -9  -5   2   21.00    3.70
  -9  -5   2   34.40    7.10
  -9   5   2   28.80    8.20
  -9   5   2    5.60    7.70
   9   5  -2   39.30    8.30
  -9   5   2    9.70    5.40
   8  -5  -2   64.09    9.10
  -8  -5   2   76.39    8.30
  -8  -5   2   71.69   10.30
   8  -5  -2   63.89   12.20
  -8  -5   2  120.19   19.00
  -8  -5   2   70.79    5.30
  -8   5   2   55.99    9.40
  -8   5   2   34.90    9.10
  -8   5   2   53.39   10.50
   8   5  -2   62.59   10.60
  -8   5   2   63.19   10.10
  -7  -5   2   23.00    4.70
   7  -5  -2   24.30    5.10
  -7  -5   2   20.90    2.60
   7  -5  -2   23.90    7.50
  -7  -5   2   17.60    5.10
  -7  -5   2    4.30    5.40
  -7   5   2   21.50    6.30
  -7   5   2   20.70    5.50
  -7   5   2   16.40    5.20
  -7   5   2   20.00    5.70
   7   5  -2   19.40    4.90
  -6  -5   2    0.00    2.10
   6  -5  -2    1.70    1.70
  -6  -5   2    2.50    1.80
   6  -5  -2    2.80    3.70
  -6  -5   2    3.70    2.70
   6   5  -2    2.10    2.10
  -6   5   2    2.10    2.60
  -6   5   2    1.30    2.20
   6   5  -2    0.70    2.10
  -6   5   2    5.50    3.20
  -6   5   2   -1.10    3.80
   5  -5  -2    0.00    1.60
  -5  -5   2    0.70    1.30
  -5  -5   2   -1.40    2.50
   5  -5  -2   -0.70    1.80
  -5  -5   2    2.10    1.60
  -5   5   2    0.50    3.60
  -5   5   2    2.60    2.10
   5   5  -2    0.90    1.30
   5   5  -2    2.00    2.80
  -5   5   2    1.10    1.70
   5   5  -2    1.30    2.20
   4  -5  -2   49.50    6.50
   4  -5  -2   65.39    6.80
  -4  -5   2   63.39    7.90
   4  -5  -2   51.09    8.10
  -4  -5   2   59.59    5.40
  -4  -5   2   46.10    6.70
   4  -5  -2   63.39    9.70
  -4  -5   2   57.19    4.90
   4  -5  -2   59.19    6.40
   4  -5  -2   43.30    6.60
  -4   5   2   31.70    6.60
   4   5  -2   47.40    5.30
   4   5  -2   53.39    6.90
  -4   5   2   51.29    7.30
  -4   5   2   49.60    8.10
  -4   5   2   54.89    7.30
   4   5  -2   51.39    6.90
  -4   5   2   51.09    7.40
   4   5  -2   52.09    4.50
  -3  -5   2    2.90    1.50
   3  -5  -2    4.00    1.90
   3  -5  -2    6.20    2.00
   3  -5  -2    3.80    2.30
  -3  -5   2    5.50    1.70
  -3  -5   2   -0.30    1.60
   3  -5  -2    1.70    1.80
   3   5  -2    5.00    2.20
  -3   5   2    5.80    3.00
   3   5  -2    4.70    1.60
  -3   5   2    6.00    2.00
   3   5  -2    3.20    1.80
   3   5  -2    5.50    2.00
  -3   5   2    5.40    2.10
  -3   5   2    9.50    2.80
   2  -5  -2   35.90    4.80
   2  -5  -2   34.30    5.00
   2  -5  -2   45.90    8.10
  -2  -5   2   33.80    4.90
   2  -5  -2   39.90    6.30
   2  -5  -2   33.20    4.60
   2  -5  -2   23.70    3.90
  -2   5   2   37.10    5.50
   2   5  -2   34.20    2.40
  -2   5   2   26.70    4.40
  -2   5   2   35.90    4.70
   2   5  -2   33.20    3.90
  -2   5   2   37.40    4.10
   2   5  -2   33.70    5.00
   2   5  -2   39.30    3.50
  -2   5   2   29.70    6.10
   2   5  -2   37.00    3.10
   2   5  -2   38.10    4.10
  -2   5   2   29.50    5.10
   1  -5  -2    3.30    1.40
  -1  -5   2    3.40    1.20
   1  -5  -2    4.10    2.30
   1  -5  -2    4.60    2.00
   1  -5  -2    4.10    2.30
   1  -5  -2    5.30    1.70
   1  -5  -2    2.50    1.30
   1  -5  -2    1.10    1.50
   1   5  -2    3.00    1.30
  -1   5   2    6.50    2.00
  -1   5   2    2.10    1.30
  -1   5   2    1.50    1.90
   1   5  -2    5.10    1.60
  -1   5   2    5.60    1.90
   1   5  -2    1.80    1.30
  -1   5   2    2.10    1.80
   0  -5  -2  333.27   16.20
   0  -5   2  311.27   13.20
   0  -5  -2  311.77   17.60
   0  -5  -2  322.67   13.30
   0  -5  -2  316.37   15.20
   0  -5  -2  326.77   18.00
   0  -5  -2  326.27   15.20
   0  -5  -2  312.87   14.90
   0   5   2  337.97   17.80
   0   5   2  291.57   14.40
   0   5  -2  318.57   13.50
   0   5   2  331.97   15.40
   0   5   2  327.97   13.60
   0   5  -2  305.57   14.30
   0   5   2  330.37   15.90
   0   5  -2  321.87   13.00
   1  -5   2   13.50    3.10
  -1  -5  -2   11.10    2.00
  -1  -5  -2    4.10    2.20
   1  -5   2    7.10    2.00
  -1  -5  -2    7.40    2.20
  -1  -5  -2    7.70    2.40
   1  -5   2    7.70    2.00
  -1  -5  -2    5.10    2.20
  -1   5  -2    5.90    1.80
  -1   5  -2    8.10    1.50
  -1   5  -2    6.30    2.20
   1   5   2    9.40    2.50
   1   5   2   10.10    2.50
   1   5   2    7.70    3.40
  -1   5  -2    7.40    1.30
   1   5   2    9.60    2.80
  -1   5  -2    6.60    2.00
   1   5   2    7.30    2.40
   2  -5   2  119.19    8.80
   2  -5   2  137.69    7.60
   2  -5   2  137.19    8.00
  -2  -5  -2  137.09    8.80
   2  -5   2  131.39    9.00
  -2  -5  -2  165.88   12.60
  -2  -5  -2  130.89    9.80
  -2  -5  -2  140.59    9.30
   2   5   2  133.69    8.70
  -2   5  -2  132.29    7.80
   2   5   2  138.19   11.40
  -2   5  -2  136.39    9.20
  -2   5  -2  138.49    9.20
   2   5   2  135.49    9.40
   2   5   2  135.49    9.90
  -2   5  -2  127.99    7.60
  -3  -5  -2  208.48   15.20
   3  -5   2  206.08   10.80
   3  -5   2  252.27   19.80
   3  -5   2  178.18   12.10
  -3  -5  -2  200.48    9.80
  -3  -5  -2  198.18   11.50
   3  -5   2  196.38   11.20
  -3  -5  -2  199.38   12.30
  -3   5  -2  196.78   11.30
   3   5   2  205.78   12.80
   3   5   2  193.28   11.50
  -3   5  -2  195.08   13.30
  -3   5  -2  194.48   12.30
   3   5   2  180.88   14.80
   4  -5   2  168.68   14.60
   4  -5   2  171.28    7.10
  -4  -5  -2  182.58   12.30
  -4  -5  -2  184.58    9.70
  -4  -5  -2  165.88   14.80
  -4  -5  -2  168.58   10.90
   4  -5   2  178.08   11.00
   4   5   2  167.38   12.80
  -4   5  -2  154.58   13.10
   4   5   2  177.08   15.90
  -4   5  -2  178.88   11.80
  -4   5  -2  190.98   12.60
   5  -5   2   10.90    2.90
  -5  -5  -2   10.60    5.30
   5  -5   2    5.20    1.60
  -5  -5  -2    7.40    3.40
   5  -5   2   -2.00    2.80
  -5  -5  -2    5.90    2.20
  -5  -5  -2    1.80    2.20
  -5   5  -2    9.10    3.30
  -5   5  -2    0.10    2.90
   5   5   2    8.60    4.80
  -5   5  -2    4.10    2.30
  -5   5  -2    5.60    3.40
  -6  -5  -2  115.49   14.40
   6  -5   2   99.69    6.50
  -6  -5  -2  110.09    8.50
  -6  -5  -2  111.29   10.80
  -6  -5  -2   99.79    9.30
  -6   5  -2  113.69   11.10
  -6   5  -2  108.09   13.30
  -6   5  -2  108.59   10.50
   6   5   2  103.29    8.70
   6   5   2  103.69    9.70
  -6   5  -2  120.89   10.80
  -7  -5  -2   12.30    6.80
   7  -5   2    1.90    3.80
  -7  -5  -2    7.60    3.30
   7  -5   2    7.20    2.30
  -7  -5  -2    3.40    3.60
  -7   5  -2    9.30    4.30
   7   5   2    8.10    3.10
  -7   5  -2   10.80    4.10
  -7   5  -2    7.30    4.30
  -7   5  -2   16.00    5.10
  -8  -5  -2   13.00    4.10
  -8  -5  -2   10.30    6.30
   8  -5   2   10.90    3.40
   8  -5   2   16.20    6.20
  -8  -5  -2   11.90    4.80
   8   5   2   12.80    3.90
  -8   5  -2   19.80    5.80
  -8   5  -2   10.50    4.70
  -8   5  -2    4.10    6.00
  -8   5  -2   22.30    5.90
   9  -5   2   85.69    8.20
  -9  -5  -2   57.19   10.90
  -9  -5  -2  124.19   22.40
  -9  -5  -2  108.89   10.50
   9  -5   2   73.29   12.70
  -9   5  -2   71.19   14.70
   9   5   2   78.99   11.00
  -9   5  -2   79.29   13.20
  -9   5  -2   90.69   13.40
  -9   5  -2   88.89   14.30
  10  -5   2    9.50    3.90
 -10  -5  -2   13.20    6.70
 -10  -5  -2   28.60   11.10
 -10  -5  -2   13.30    5.10
  10  -5   2   19.20    7.80
 -10   5  -2   11.80    6.00
 -10   5  -2    9.50    5.70
 -10   5  -2    7.10    6.50
  10   5   2   -0.60    3.80
 -10   5  -2   10.00    5.80
  11  -5   2    0.00    5.90
 -11  -5  -2    6.00   10.80
  11  -5   2   13.20    8.10
 -11  -5  -2   18.00    7.90
 -11  -5  -2   18.20    8.70
 -11  -5  -2    5.30    6.00
 -11   5  -2   -0.50    7.00
 -11   5  -2    9.30    6.50
  11   5   2   12.90    7.20
 -11   5  -2   24.10    8.40
 -11   5  -2   11.10    7.10
  12  -6  -2    4.90    7.40
 -12  -6   2    1.00    6.90
 -12  -6   2    2.50   11.90
  12  -6  -2    5.60    8.80
 -12  -6   2    4.20    7.30
 -12   6   2    9.90    6.50
  12   6  -2   -4.90    5.60
 -12   6   2    4.50   10.20
 -12   6   2    0.80    7.20
 -12   6   2   -5.10    4.70
 -11  -6   2   -4.00    4.80
 -11  -6   2    5.80    5.70
  11  -6  -2   -0.70    6.60
 -11  -6   2  -11.50    7.80
  11  -6  -2    2.50    6.30
  11   6  -2    3.80    4.50
 -11   6   2   -5.60    7.20
 -11   6   2    6.10    5.90
 -11   6   2    6.00    5.20
 -11   6   2   -2.40    5.30
 -10  -6   2   18.20    6.20
 -10  -6   2   23.90   11.50
  10  -6  -2   24.30    6.00
  10  -6  -2   23.70    8.90
 -10  -6   2   17.70    6.90
 -10   6   2   13.20    6.30
  10   6  -2   30.20    8.00
 -10   6   2   21.70    7.60
 -10   6   2   17.60    8.30
 -10   6   2   13.60    6.60
   9  -6  -2   23.50    8.70
  -9  -6   2   17.60    2.30
  -9  -6   2   16.40    4.70
  -9  -6   2   12.50    5.10
  -9  -6   2   16.40    9.00
   9  -6  -2   21.70    6.00
  -9   6   2    9.60    4.30
  -9   6   2   13.40    6.70
  -9   6   2    5.30    4.10
  -9   6   2    6.40    6.00
  -8  -6   2   -3.50    5.00
  -8  -6   2   -2.20    2.30
   8  -6  -2   -0.80    3.40
   8  -6  -2    3.10    3.10
  -8   6   2    2.90    3.00
  -8   6   2    0.40    3.20
  -8   6   2   -0.90    2.80
   8   6  -2    2.80    3.00
  -8   6   2   -1.80    5.00
   7  -6  -2   26.50    5.50
   7  -6  -2   33.60    7.80
  -7  -6   2   35.70    5.70
  -7  -6   2   27.40    5.90
  -7  -6   2   30.30    8.70
  -7   6   2   28.70    7.20
  -7   6   2   20.00    6.80
   7   6  -2   26.10    5.30
   7   6  -2   44.30   10.60
   7   6  -2   22.90    5.80
  -7   6   2   43.00    8.00
  -7   6   2   27.30    6.70
   6  -6  -2   30.60    6.20
  -6  -6   2   36.10    8.90
   6  -6  -2   45.00    9.10
  -6  -6   2   43.90    7.20
  -6  -6   2   40.10    5.80
  -6   6   2   24.10    7.90
  -6   6   2   54.99    9.30
   6   6  -2   39.40    7.50
  -6   6   2   50.09    8.20
   6   6  -2   40.70    6.10
   6   6  -2   56.89   10.50
  -6   6   2   37.90    7.20
  -5  -6   2    0.80    2.90
   5  -6  -2    1.10    2.70
  -5  -6   2    0.50    1.60
   5  -6  -2    7.80    2.80
  -5  -6   2    2.00    2.20
  -5   6   2    3.90    3.00
  -5   6   2    3.50    2.00
   5   6  -2    4.20    1.90
  -5   6   2    1.60    2.70
   5   6  -2    3.30    3.10
  -5   6   2    4.60    2.60
  -5   6   2    2.70    1.60
   5   6  -2    1.00    2.10
   4  -6  -2  257.87   16.50
  -4  -6   2  272.17   16.80
   4  -6  -2  238.88   13.80
  -4  -6   2  272.27   12.90
  -4  -6   2  261.57   12.20
   4  -6  -2  230.48   14.60
   4  -6  -2  253.37   14.60
   4   6  -2  282.17   16.50
  -4   6   2  268.27   20.00
   4   6  -2  246.58   11.90
  -4   6   2  262.57   15.60
  -4   6   2  233.98   14.40
   4   6  -2  275.27   15.50
   4   6  -2  241.28   14.60
  -4   6   2  244.18   13.70
  -4   6   2  258.57   15.60
   3  -6  -2    6.30    2.50
   3  -6  -2    2.30    1.80
  -3  -6   2    5.80    1.50
   3  -6  -2    3.80    2.10
  -3  -6   2    6.00    2.20
   3  -6  -2    2.20    2.30
   3  -6  -2    6.60    2.70
  -3   6   2    3.00    2.00
  -3   6   2    7.20    2.70
   3   6  -2    3.40    2.00
  -3   6   2    3.40    1.70
  -3   6   2    3.60    2.70
   3   6  -2    3.20    1.90
   3   6  -2    4.80    2.30
   3   6  -2    4.20    1.50
   3   6  -2    7.20    2.10
  -3   6   2    6.10    3.00
  -3   6   2    4.80    2.30
   2  -6  -2   -0.10    1.60
   2  -6  -2    5.30    2.20
   2  -6  -2    1.30    1.20
   2  -6  -2    4.80    2.20
   2  -6  -2    5.70    2.00
   2   6  -2    3.40    1.30
  -2   6   2    4.80    1.90
   2   6  -2    3.50    1.10
   2   6  -2    2.10    1.40
   2   6  -2    4.20    1.90
  -2   6   2    5.10    2.20
   2   6  -2    2.50    1.10
  -2   6   2    5.20    2.40
  -2   6   2    2.90    1.80
   2   6  -2    6.00    1.90
   1  -6  -2   68.09    6.80
  -1  -6   2   55.99    5.10
   1  -6  -2   64.79    5.60
   1  -6  -2   62.59    5.60
   1  -6  -2   52.49    5.80
   1  -6  -2   62.69    7.60
   1  -6  -2   52.99    6.80
  -1  -6   2   54.09    3.40
   1  -6  -2   57.79    4.80
  -1   6   2   59.59    5.50
   1   6  -2   60.29    5.40
   1   6  -2   59.09    5.10
  -1   6   2   66.89    7.70
  -1   6   2   57.29    6.30
  -1   6   2   69.09    6.40
  -1   6   2   58.59    4.80
   0  -6  -2  442.66   19.80
   0  -6  -2  462.65   21.40
   0  -6  -2  460.15   23.20
   0  -6  -2  458.55   20.30
   0  -6  -2  455.35   20.00
   0  -6  -2  460.75   23.50
   0  -6  -2  454.05   17.80
   0   6  -2  442.96   17.90
   0   6   2  448.86   20.40
   0   6   2  449.46   18.00
   0   6   2  495.45   23.40
   0   6   2  469.65   21.30
   0   6  -2  425.56   18.50
   0   6   2  457.85   19.80
   0   6  -2  453.45   19.10
   0   6  -2  470.45   19.20
  -1  -6  -2   70.09    7.00
   1  -6   2   71.99    5.10
  -1  -6  -2   63.39    5.90
  -1  -6  -2   76.69    8.30
   1  -6   2   76.79    6.40
  -1  -6  -2   76.39    4.70
  -1  -6  -2   76.19    6.40
  -1   6  -2   70.99    4.40
  -1   6  -2   75.59    5.10
  -1   6  -2   72.99    4.00
   1   6   2   81.19    7.40
  -1   6  -2   82.59    6.40
  -1   6  -2   81.59    5.70
   1   6   2   82.89    6.70
   1   6   2   76.79    6.40
  -1   6  -2   76.79    6.70
   1   6   2   77.19    8.50
   1   6   2   73.29    6.50
  -2  -6  -2   82.79    8.00
  -2  -6  -2   89.49    9.20
   2  -6   2   58.89    6.10
  -2  -6  -2   79.89    6.60
   2  -6   2   73.69    6.00
   2  -6   2   74.39    4.10
   2  -6   2   71.49    6.30
  -2   6  -2   83.59    6.20
  -2   6  -2   73.99    3.70
   2   6   2   71.69    6.30
  -2   6  -2   84.69    7.00
   2   6   2   68.09    6.70
  -2   6  -2   68.49    5.70
   2   6   2   71.89    7.60
  -2   6  -2   71.09    7.00
   2   6   2   90.59    9.40
   3  -6   2  272.37   12.90
   3  -6   2  247.28   15.00
  -3  -6  -2  296.17   12.90
  -3  -6  -2  267.07   15.10
   3  -6   2  255.37   15.50
  -3  -6  -2  273.07   14.40
  -3  -6  -2  260.57   18.20
   3  -6   2  278.37   14.40
   3   6   2  285.07   14.60
  -3   6  -2  255.37   13.70
  -3   6  -2  269.67   15.30
  -3   6  -2  253.37   15.90
  -3   6  -2  303.97   16.70
   3   6   2  289.47   15.90
   3   6   2  278.17   18.80
   3   6   2  278.67   16.40
  -3   6  -2  256.47   13.70
  -3   6  -2  277.97    9.50
   4  -6   2    0.60    0.70
  -4  -6  -2    0.00    2.10
  -4  -6  -2   -0.10    1.10
   4  -6   2   -1.70    1.70
   4  -6   2    2.10    2.10
  -4  -6  -2    2.10    2.30
  -4  -6  -2    2.20    1.90
  -4   6  -2   -1.40    1.20
   4   6   2   -4.50    3.10
  -4   6  -2    2.20    2.20
  -4   6  -2    2.50    2.00
  -4   6  -2    2.00    0.80
  -4   6  -2    1.70    1.50
   5  -6   2    7.60    1.80
   5  -6   2    9.00    4.10
  -5  -6  -2    8.40    3.10
  -5  -6  -2   10.20    2.80
   5  -6   2    6.40    3.20
  -5  -6  -2    2.10    3.60
  -5  -6  -2   10.00    3.80
  -5   6  -2    6.70    2.90
  -5   6  -2    9.20    1.80
  -5   6  -2    6.30    2.70
   5   6   2    6.30    4.80
  -5   6  -2   10.10    4.40
  -5   6  -2    5.40    3.30
  -6  -6  -2   35.30    6.90
   6  -6   2   42.40    7.50
   6  -6   2   39.40    3.60
  -6  -6  -2   51.19   12.20
  -6  -6  -2   44.20    6.80
  -6  -6  -2   41.00    5.70
  -6   6  -2   39.70    8.20
   6   6   2   45.10    7.90
  -6   6  -2   45.70    8.20
  -6   6  -2   35.70    9.00
  -6   6  -2   39.40    7.50
   7  -6   2    3.70    2.10
  -7  -6  -2    5.40    5.20
  -7  -6  -2    3.50    2.70
  -7  -6  -2   -0.30    2.10
   7  -6   2   -0.40    4.20
  -7   6  -2    4.70    4.30
   7   6   2    2.60    3.10
  -7   6  -2    4.30    3.30
  -7   6  -2    9.50    4.50
  -7   6  -2    0.90    4.20
   7   6   2    1.10    3.20
  -8  -6  -2   47.00   13.10
  -8  -6  -2   21.00    6.50
   8  -6   2   47.00   10.00
  -8   6  -2   31.10    9.80
  -8   6  -2   28.60    8.10
   8   6   2   46.10    8.60
  -8   6  -2   31.70    8.10
  -8   6  -2   46.60    8.90
  -9  -6  -2    4.10    3.60
   9  -6   2    3.00    3.30
  -9  -6  -2   -8.10    3.50
  -9  -6  -2   12.80    7.40
   9  -6   2    2.30    5.00
  -9   6  -2   -6.40    5.50
   9   6   2   -1.50    3.40
  -9   6  -2   -1.00    3.30
  -9   6  -2    3.00    4.00
  10  -6   2    3.20    4.30
 -10  -6  -2   18.90    7.00
 -10  -6  -2    4.30    7.90
 -10  -6  -2   18.70    6.50
  10  -6   2   -5.00    6.90
 -10   6  -2   21.90    7.60
 -10   6  -2   -1.20    5.70
 -10   6  -2   25.70    8.10
 -10   6  -2    1.10    6.50
  10   6   2   12.20    5.70
 -11  -6  -2   17.90    7.00
 -11  -6  -2   17.70    6.60
 -11  -6  -2    6.10   11.90
 -11  -6  -2   23.70    6.00
  11  -6   2   24.60   10.40
 -11   6  -2   29.50    8.80
  11   6   2   10.30    6.70
 -11   6  -2   33.10   11.30
 -11   6  -2   14.30    8.70
  11  -7  -2   -1.40    5.90
 -11  -7   2   -3.50    5.10
  11  -7  -2    3.60    6.30
 -11  -7   2  -14.90    7.90
 -11  -7   2   -8.90    5.10
 -11   7   2   -0.20    6.80
 -11   7   2    3.50    5.30
 -11   7   2    0.00    6.80
 -11   7   2   -2.60    5.30
  11   7  -2   -0.50    4.60
 -10  -7   2   13.60    6.40
  10  -7  -2   18.40    6.80
 -10  -7   2   16.00    5.00
 -10  -7   2   12.30    7.30
  10  -7  -2   29.10    7.30
  10   7  -2   10.60    6.00
 -10   7   2   18.10    7.40
 -10   7   2   19.40    7.70
 -10   7   2    8.40    6.80
  -9  -7   2    2.80    3.10
   9  -7  -2    2.60    3.40
  -9  -7   2   -4.30    6.50
   9  -7  -2    4.20    5.00
  -9  -7   2   -1.50    3.30
   9   7  -2   -0.10    3.60
  -9   7   2   -3.70    3.40
  -9   7   2   -4.70    4.10
  -9   7   2    0.40    5.50
  -9   7   2    3.80    3.50
  -8  -7   2   10.40    4.10
   8  -7  -2   10.10    5.70
  -8  -7   2   11.70    3.50
  -8  -7   2    8.10    6.00
   8  -7  -2   11.20    4.20
  -8   7   2   11.70    5.30
  -8   7   2    6.10    4.50
   8   7  -2    6.40    3.90
  -8   7   2    0.00    4.80
  -8   7   2   19.30    5.80
  -7  -7   2    1.20    2.20
   7  -7  -2   -4.00    1.60
  -7  -7   2    9.90    5.40
  -7  -7   2    4.60    2.80
   7  -7  -2    7.80    4.60
  -7   7   2    2.00    2.00
   7   7  -2    4.80    3.60
   7   7  -2    2.50    2.70
   7   7  -2    5.50    5.40
  -7   7   2   -1.60    2.90
  -7   7   2    1.10    3.10
  -7   7   2   -0.20    3.70
  -6  -7   2    6.90    4.90
   6  -7  -2    9.80    4.90
   6  -7  -2    1.80    2.20
  -6  -7   2    6.70    2.70
   6   7  -2    4.80    2.20
  -6   7   2    7.10    3.80
  -6   7   2    3.50    3.60
  -6   7   2    2.10    2.00
  -6   7   2    0.20    2.90
   6   7  -2    4.60    4.00
   6   7  -2    5.40    2.50
   5  -7  -2    9.50    4.10
  -5  -7   2    9.20    2.50
   5  -7  -2    9.80    3.00
  -5  -7   2   17.30    5.30
  -5  -7   2   10.30    2.70
  -5   7   2    9.80    3.90
  -5   7   2    5.30    3.30
  -5   7   2    1.10    2.60
   5   7  -2   12.60    3.60
  -5   7   2   10.00    3.70
   5   7  -2   15.20    5.00
   5   7  -2   11.10    2.60
  -4  -7   2  148.49    8.40
   4  -7  -2  165.18   12.90
   4  -7  -2  144.49   10.20
   4  -7  -2  144.99   10.80
  -4   7   2  158.58   11.80
  -4   7   2  143.79   14.70
   4   7  -2  144.09   11.50
  -4   7   2  149.79   11.10
   4   7  -2  160.58   11.40
  -4   7   2  133.19    9.60
   4   7  -2  137.69    7.80
  -4   7   2  146.29   11.20
   3  -7  -2  192.48   15.00
  -3  -7   2  168.08   11.20
   3  -7  -2  181.68   11.30
   3  -7  -2  177.88   12.90
   3  -7  -2  167.38   10.90
   3  -7  -2  171.68   11.80
  -3   7   2  172.38   11.90
   3   7  -2  176.68    6.70
   3   7  -2  165.08    8.40
   3   7  -2  179.08   11.30
  -3   7   2  163.78   12.20
   3   7  -2  171.18   13.00
   3   7  -2  192.18   11.80
  -3   7   2  190.08   12.30
  -3   7   2  181.38   15.70
   3   7  -2  167.98    9.40
  -3   7   2  180.48   11.30
   2  -7  -2   13.20    3.80
   2  -7  -2   22.80    5.80
   2  -7  -2   21.40    3.90
   2  -7  -2   16.80    3.70
   2  -7  -2   25.90    5.10
  -2   7   2   23.30    4.70
  -2   7   2   18.40    5.80
   2   7  -2   17.50    2.50
  -2   7   2   16.40    3.90
   2   7  -2   20.50    2.20
   2   7  -2   15.10    3.50
   2   7  -2   22.20    3.40
   2   7  -2   18.30    2.90
  -2   7   2   17.00    4.00
   2   7  -2   20.70    3.90
   1  -7  -2   56.89    6.10
   1  -7  -2   62.09    5.70
   1  -7  -2   52.89   10.90
   1  -7  -2   61.59    7.70
   1  -7  -2   66.29    5.90
   1  -7  -2   64.99    5.20
  -1  -7   2   61.09    5.70
   1  -7  -2   58.49    7.50
  -1   7   2   50.49    7.30
   1   7  -2   71.39    6.40
  -1   7   2   62.19    5.90
  -1   7   2   52.99    5.00
  -1   7   2   64.49    7.00
   1   7  -2   62.39    5.00
   1   7  -2   57.89    5.20
   1   7  -2   58.89    4.80
   0  -7   2   89.89    6.80
   0  -7  -2   94.19    5.70
   0  -7  -2   84.29    7.30
   0  -7  -2   87.99    9.10
   0  -7  -2   95.69    9.50
   0  -7  -2   87.29    7.00
   0  -7  -2  101.59    7.10
   0   7  -2   89.89    6.80
   0   7   2   79.69    8.50
   0   7   2   89.49    7.10
   0   7  -2   90.19    6.10
   0   7   2   93.89    8.30
   0   7  -2   83.59    6.60
   0   7  -2   89.19    6.60
   0   7   2   96.19    6.10
   1  -7   2   45.50    4.90
  -1  -7  -2   45.70    7.50
  -1  -7  -2   49.40    8.30
  -1  -7  -2   57.29    5.50
  -1  -7  -2   53.19    3.80
  -1  -7  -2   58.09    5.90
   1  -7   2   61.49    5.70
   1  -7   2   49.70    4.20
  -1   7  -2   58.49    5.20
   1   7   2   39.40    6.20
   1   7   2   52.59    5.50
  -1   7  -2   46.70    3.10
  -1   7  -2   46.30    4.20
   1   7   2   57.69    7.30
   1   7   2   57.49    5.80
  -1   7  -2   56.49    5.50
  -1   7  -2   41.60    6.40
   1   7   2   64.99    8.10
  -2  -7  -2  112.09    5.80
   2  -7   2  111.89    7.90
   2  -7   2   98.79    7.80
  -2  -7  -2  126.09    8.80
  -2  -7  -2  106.09    9.40
  -2  -7  -2  121.89   11.60
   2   7   2  120.39    8.80
  -2   7  -2  100.19    8.70
  -2   7  -2  114.79    6.00
  -2   7  -2  106.79    8.20
  -2   7  -2  116.09    7.30
  -2   7  -2  117.09    8.70
   2   7   2  105.29   10.60
   2   7   2  113.69    9.80
  -2   7  -2  118.39    8.00
  -3  -7  -2  670.13   28.40
  -3  -7  -2  690.73   29.70
   3  -7   2  660.33   25.80
   3  -7   2  697.73   28.80
   3  -7   2  694.73   30.50
  -3  -7  -2  716.73   32.00
   3  -7   2  713.63   30.50
  -3  -7  -2  722.53   24.90
  -3  -7  -2  681.83   34.30
   3   7   2  684.13   31.50
  -3   7  -2  715.73   28.10
  -3   7  -2  702.33   23.30
   3   7   2  688.43   34.20
  -3   7  -2  660.03   30.90
  -3   7  -2  687.13   28.20
   3   7   2  669.23   30.20
  -3   7  -2  684.03   30.90
  -3   7  -2  725.13   30.50
  -4  -7  -2   -0.60    0.90
   4  -7   2    2.70    2.10
  -4  -7  -2    0.80    2.30
  -4  -7  -2    0.50    1.60
  -4  -7  -2    2.10    1.90
   4  -7   2   -0.70    1.50
  -4   7  -2    0.20    1.20
   4   7   2   -0.40    1.60
  -4   7  -2    0.10    0.70
   4   7   2    1.20    3.40
  -4   7  -2    0.80    2.40
   5  -7   2   24.40    6.10
   5  -7   2   27.40    5.50
   5  -7   2   32.40    2.70
  -5  -7  -2   33.50    8.30
  -5  -7  -2   32.60    6.60
  -5  -7  -2   27.00    5.20
  -5  -7  -2   31.80    4.20
  -5   7  -2   22.10    5.70
  -5   7  -2   25.60    2.70
  -5   7  -2   37.60    8.60
   5   7   2   33.70    9.00
  -5   7  -2   35.00    6.90
  -5   7  -2   24.70    5.60
  -6  -7  -2  186.28   14.60
  -6  -7  -2  183.98   12.10
  -6  -7  -2  183.88   12.80
   6  -7   2  201.98   15.40
  -6  -7  -2  222.88   20.00
  -6   7  -2  202.18   18.80
   6   7   2  198.78   14.60
  -6   7  -2  201.58   15.30
  -6   7  -2  178.18   14.40
  -6   7  -2  192.78   15.80
  -7  -7  -2   53.49    5.80
   7  -7   2   48.80    9.30
  -7  -7  -2   55.39    9.90
  -7  -7  -2   50.99   12.80
   7  -7   2   42.60    4.50
   7   7   2   45.70    8.60
  -7   7  -2   33.60    9.00
  -7   7  -2   42.10    8.20
  -7   7  -2   42.80    9.20
  -7   7  -2   52.79   10.10
  -8  -7  -2   51.39    7.20
  -8  -7  -2   46.80   12.30
   8  -7   2   45.20    5.60
  -8  -7  -2   31.20    7.90
   8  -7   2   62.89   11.30
  -8   7  -2   44.60    9.70
  -8   7  -2   37.00    9.00
  -8   7  -2   41.80    8.70
   8   7   2   53.99    9.50
   9  -7   2   34.00    9.60
  -9  -7  -2   25.10    5.90
  -9  -7  -2   32.30   11.10
  -9  -7  -2   32.90    7.90
   9  -7   2   37.80    6.40
  -9   7  -2   28.70   10.20
  -9   7  -2   29.30    9.30
  -9   7  -2   29.30    8.40
   9   7   2   60.49   11.00
  -9   7  -2   29.50    8.10
  10  -7   2   11.30    5.20
 -10  -7  -2   15.50    7.30
  10  -7   2    3.60    6.10
 -10  -7  -2   12.50    5.50
 -10  -7  -2   21.00   11.60
  10   7   2   16.70    5.70
 -10   7  -2   11.40    6.90
 -10   7  -2    1.60    6.90
 -10   7  -2    9.30    5.00
 -10   7  -2    2.70    6.10
 -11  -7  -2    0.40    5.70
 -11  -7  -2    1.60    5.40
 -11  -7  -2    4.70    5.30
 -11  -7  -2  -18.50    7.30
  11  -7   2   -2.30    7.30
 -11   7  -2   -8.30    8.80
  11   7   2   -0.70    4.80
 -11   7  -2   10.90    6.00
 -11   7  -2   -7.50    6.30
 -11  -8   2    5.30    5.60
 -11  -8   2   -7.00    9.60
  11  -8  -2    1.50    6.90
  11  -8  -2    0.80    5.50
 -11  -8   2    2.60    5.30
 -11   8   2   -5.00    4.10
  11   8  -2   -0.70    5.20
 -11   8   2   -2.40    8.10
 -11   8   2   -3.40    6.10
 -11   8   2    2.20    7.40
  10  -8  -2    2.90    5.20
 -10  -8   2   11.50    8.70
 -10  -8   2    3.10    4.30
  10  -8  -2    8.60    5.00
  10   8  -2   15.20    6.30
 -10   8   2    2.60    7.40
 -10   8   2    1.80    4.90
 -10   8   2    1.60    6.60
 -10   8   2   10.50    7.20
   9  -8  -2   21.20    5.90
  -9  -8   2   23.70    6.80
   9  -8  -2   22.00    7.70
  -9  -8   2   20.80    9.70
  -9  -8   2   23.20    6.10
  -9   8   2   22.90    7.70
  -9   8   2   17.30    6.10
   9   8  -2   20.10    6.70
  -9   8   2   26.10    8.50
   8  -8  -2   30.70    8.40
  -8  -8   2   29.20    6.70
   8  -8  -2   41.30    7.30
  -8  -8   2   38.50    6.20
  -8  -8   2   20.70    8.00
  -8   8   2   19.10    7.30
  -8   8   2   28.50    7.70
   8   8  -2   35.90    8.10
  -8   8   2   30.70    7.70
  -8   8   2   32.20    8.20
  -7  -8   2   78.89    8.60
  -7  -8   2   74.09   14.00
   7  -8  -2   86.59   13.20
  -7  -8   2   78.39    7.10
   7  -8  -2   82.19    8.60
   7   8  -2   73.69   11.50
  -7   8   2   76.99   12.00
  -7   8   2   62.19   10.40
  -7   8   2   60.69   10.50
   7   8  -2   73.09    7.10
   7   8  -2   81.49   13.10
   6  -8  -2   31.50    7.60
  -6  -8   2   21.20    4.00
  -6  -8   2   34.20    5.90
   6   8  -2   31.50    8.20
   6   8  -2   25.70    6.50
  -6   8   2   27.50    6.70
  -6   8   2   10.50    6.30
   6   8  -2   21.50    4.10
  -6   8   2   25.40    5.90
  -6   8   2   26.30    6.40
   5  -8  -2   34.60    7.00
   5  -8  -2   42.70    6.80
  -5  -8   2   38.80    8.40
  -5   8   2   24.00    5.50
   5   8  -2   43.90    8.30
  -5   8   2   26.60    7.40
   5   8  -2   35.80    6.50
   5   8  -2   33.60    4.20
  -5   8   2   40.70    6.90
  -5   8   2   49.00    8.10
  -4  -8   2   18.10    4.90
   4  -8  -2   21.70    4.50
   4  -8  -2   15.80    4.10
  -4  -8   2   20.40    3.20
  -4   8   2   20.20    5.60
   4   8  -2   18.10    3.00
   4   8  -2   26.20    5.70
  -4   8   2   20.10    7.90
  -4   8   2   33.20    5.40
  -4   8   2   22.10    4.80
  -4   8   2   20.50    4.40
   3  -8  -2   29.10    5.20
   3  -8  -2   35.80    5.40
   3  -8  -2   37.70    6.00
   3  -8  -2   41.10    7.60
  -3  -8   2   39.60    6.10
  -3   8   2   32.90    5.60
   3   8  -2   40.10    7.00
   3   8  -2   43.70    6.60
  -3   8   2   46.50    7.10
   3   8  -2   42.40    3.00
  -3   8   2   44.90    6.10
   3   8  -2   38.30    3.50
   3   8  -2   42.40    4.20
  -3   8   2   35.30    8.10
   3   8  -2   47.20    5.60
  -3   8   2   44.90    7.20
   2  -8  -2   19.60    4.50
   2  -8  -2   14.70    3.30
   2  -8  -2   17.20    3.70
   2  -8  -2   20.30    5.00
   2  -8  -2   14.90    3.90
   2  -8  -2   33.20    7.20
   2   8  -2   13.50    2.20
   2   8  -2   24.50    5.00
   2   8  -2   21.00    4.10
  -2   8   2    5.10    3.20
   2   8  -2   17.30    3.00
  -2   8   2   10.00    2.90
  -2   8   2   22.30    4.20
  -2   8   2   14.90    3.80
  -2   8   2   16.50    4.30
  -2   8   2   20.40    4.30
   1  -8  -2   85.99    8.60
   1  -8  -2   95.19    8.20
   1  -8  -2  104.49    7.70
  -1  -8   2   85.59    7.50
   1  -8  -2   88.89    7.40
   1  -8  -2   92.19    9.60
   1  -8  -2   84.29    9.50
   1  -8  -2   89.19    6.90
   1  -8  -2   91.09    6.50
   1   8  -2   88.99    6.30
  -1   8   2   87.19    8.50
   1   8  -2   83.19    7.30
  -1   8   2   99.29    8.40
   1   8  -2   74.79    6.60
   1   8  -2   81.29    6.00
  -1   8   2   84.69    6.50
   0  -8  -2  375.66   17.30
   0  -8  -2  390.16   20.30
   0  -8   2  379.46   17.80
   0  -8  -2  418.96   23.30
   0  -8  -2  355.96   20.90
   0  -8  -2  361.46   15.40
   0  -8  -2  369.66   17.60
   0   8  -2  368.66   16.70
   0   8   2  363.86   19.60
   0   8  -2  355.56   17.30
   0   8   2  378.16   18.80
   0   8   2  378.16   15.90
   0   8   2  382.26   18.50
   0   8  -2  347.97   17.00
  -1  -8  -2  176.28   13.80
   1  -8   2  150.48    8.50
  -1  -8  -2  182.08    8.30
  -1  -8  -2  175.48   12.70
  -1  -8  -2  171.18   11.00
  -1  -8  -2  190.98   11.10
   1  -8   2  183.88   11.00
   1  -8   2  171.78   10.60
  -1   8  -2  172.38   10.70
  -1   8  -2  167.58    7.40
   1   8   2  185.58   11.60
  -1   8  -2  166.38   10.40
   1   8   2  171.88   13.60
   1   8   2  175.48   11.40
  -1   8  -2  183.58   12.30
   1   8   2  183.28   13.00
  -1   8  -2  183.78    8.70
   2  -8   2  109.39    8.40
   2  -8   2  107.39    8.70
  -2  -8  -2   97.49    8.30
  -2  -8  -2  114.09    8.70
   2  -8   2  111.19    8.20
  -2  -8  -2  115.89   10.20
  -2  -8  -2  121.79   11.90
  -2  -8  -2  117.69    6.70
  -2   8  -2  116.39    9.60
   2   8   2  119.19   10.70
  -2   8  -2  105.19    8.20
   2   8   2  120.89    9.30
  -2   8  -2  115.09    7.00
  -2   8  -2  116.99    6.10
  -2   8  -2  111.19    8.60
   2   8   2  110.79   11.20
  -2   8  -2  110.29    8.60
  -3  -8  -2  421.56   20.50
  -3  -8  -2  438.36   23.00
   3  -8   2  368.16   20.40
   3  -8   2  391.16   16.20
  -3  -8  -2  442.06   18.00
  -3  -8  -2  420.26   15.30
  -3  -8  -2  409.56   19.60
  -3  -8  -2  408.76   25.10
  -3   8  -2  424.76   21.00
  -3   8  -2  345.77   18.30
  -3   8  -2  422.56   22.20
   3   8   2  381.56   20.40
  -3   8  -2  399.56   21.30
   3   8   2  408.76   21.30
  -3   8  -2  395.76   18.60
   3   8   2  420.46   24.80
  -4  -8  -2   38.40    8.00
  -4  -8  -2   32.80    3.20
  -4  -8  -2   44.30    6.60
   4  -8   2   31.70    6.20
   4  -8   2   31.90    5.10
  -4  -8  -2   44.40    7.30
  -4   8  -2   41.90    7.50
   4   8   2   50.19   10.60
   4   8   2   36.80    6.00
  -4   8  -2   38.50    8.00
  -4   8  -2   40.30    6.30
  -4   8  -2   54.59    8.70
  -4   8  -2   38.90    3.00
  -4   8  -2   34.20    6.50
  -5  -8  -2   21.30    3.20
   5  -8   2   29.20    2.50
  -5  -8  -2   29.40    8.20
   5  -8   2   34.00    6.60
  -5  -8  -2   32.80    6.70
  -5  -8  -2   25.10    5.10
   5   8   2   35.00   10.20
  -5   8  -2   13.90    4.20
  -5   8  -2   22.90    6.10
  -5   8  -2   25.10    6.00
  -5   8  -2   21.80    2.70
  -5   8  -2   12.80    5.20
   6  -8   2    1.60    3.10
  -6  -8  -2   -4.60    3.30
  -6  -8  -2   -1.60    3.00
  -6  -8  -2    1.40    2.90
  -6  -8  -2   -0.10    1.60
   6  -8   2    1.50    1.50
   6   8   2    0.80    3.10
  -6   8  -2    1.90    2.80
  -6   8  -2   -1.30    2.80
  -6   8  -2    2.40    1.40
  -6   8  -2    1.00    2.60
  -6   8  -2    6.30    4.60
  -7  -8  -2    6.20    2.70
   7  -8   2    3.10    4.00
  -7  -8  -2    6.00    4.50
  -7  -8  -2    5.10    5.20
   7  -8   2    6.80    2.30
  -7   8  -2    6.30    3.80
   7   8   2    6.90    3.80
  -7   8  -2    4.20    4.10
  -7   8  -2    1.50    4.70
  -7   8  -2    3.60    3.00
  -8  -8  -2   -1.30    5.60
   8  -8   2   14.30    5.70
   8  -8   2    6.50    2.60
  -8  -8  -2   13.60    5.50
  -8  -8  -2    7.40    3.60
   8   8   2   10.90    5.40
  -8   8  -2   19.40    8.00
  -8   8  -2   11.10    4.80
  -8   8  -2    4.70    4.80
  -8   8  -2   12.40    5.40
  -9  -8  -2    2.10    4.60
  -9  -8  -2   12.10    4.60
  -9  -8  -2    7.60    7.10
   9  -8   2   17.20    5.10
  -9   8  -2   13.70    5.90
  -9   8  -2   15.20    6.90
  -9   8  -2   13.70    7.20
   9   8   2   27.00    8.60
  -9   8  -2    3.70    5.60
 -10  -8  -2    1.30    3.90
 -10  -8  -2   -4.20    7.10
  10  -8   2   -6.30    5.30
  10  -8   2   -1.90    4.10
 -10  -8  -2    3.80    5.10
 -10   8  -2   -3.20    7.30
 -10   8  -2    3.50    4.80
  10   8   2   -1.20    4.60
 -10   8  -2   -0.50    4.90
 -10   8  -2    9.10    6.20
 -11  -8  -2   18.00    7.70
 -11  -8  -2   -0.70    7.80
 -11  -8  -2   17.70    8.60
 -11  -8  -2   16.10   10.10
  11  -8   2   10.10    8.50
 -11   8  -2   15.10    8.30
 -11   8  -2    4.70    9.20
 -11   8  -2    5.70    7.30
  11   8   2   15.60    7.40
 -11   8  -2    9.50    6.30
  11  -9  -2   23.60    9.50
 -11  -9   2   16.40    8.10
 -11  -9   2   12.30    6.90
 -11  -9   2   16.60   11.90
 -11   9   2   44.70   11.60
 -11   9   2   10.50    9.90
  11   9  -2    3.80    5.30
  10  -9  -2   12.40    5.80
 -10  -9   2  -10.80    7.20
  10  -9  -2   -2.30    5.80
 -10  -9   2   10.00    5.90
 -10  -9   2    2.90    4.90
 -10   9   2   -1.10    4.60
 -10   9   2    0.50    5.80
 -10   9   2    2.30    5.70
 -10   9   2    5.20    6.70
  10   9  -2    4.20    4.40
   9  -9  -2   12.30    7.00
   9  -9  -2   17.30    5.50
  -9  -9   2    5.40    4.90
  -9  -9   2    9.10    4.10
  -9  -9   2   13.60    8.60
   9   9  -2   10.80    4.80
  -9   9   2    2.20    4.10
  -9   9   2   20.20    7.30
  -9   9   2    1.90    5.30
  -8  -9   2    5.00    5.70
  -8  -9   2   14.60    5.00
   8  -9  -2    8.90    4.20
  -8  -9   2    9.80    3.50
  -8   9   2   26.50    7.80
  -8   9   2   11.40    8.00
  -8   9   2   15.10    6.00
   8   9  -2   20.50    4.60
  -7  -9   2    4.40    5.20
   7  -9  -2    4.00    3.10
   7  -9  -2    0.50    3.70
  -7  -9   2   -1.70    4.40
  -7   9   2    3.30    3.30
   7   9  -2    4.10    5.70
  -7   9   2    2.40    4.00
   7   9  -2    4.30    3.20
  -7   9   2    5.00    5.10
   7   9  -2    3.20    2.40
  -7   9   2    1.20    3.20
   6  -9  -2   44.80    9.00
  -6  -9   2   49.60    6.80
   6  -9  -2   37.10    6.30
  -6   9   2   57.79    9.00
  -6   9   2   36.40    7.30
  -6   9   2   46.30    8.70
   6   9  -2   38.50    4.80
   6   9  -2   41.10    8.70
   6   9  -2   34.30    7.20
  -6   9   2   26.80    7.50
   5  -9  -2   43.80    8.90
  -5  -9   2   44.20    8.90
   5  -9  -2   45.40    7.10
  -5  -9   2   42.30    4.50
   5   9  -2   44.60    4.00
  -5   9   2   51.09    8.60
  -5   9   2   37.10    7.10
   5   9  -2   48.20    8.20
   5   9  -2   50.49    9.30
  -5   9   2   43.80   10.90
  -5   9   2   44.40    8.00
   4  -9  -2   44.20    8.60
   4  -9  -2   45.90    6.90
   4  -9  -2   51.09    7.50
  -4  -9   2   47.60    7.80
  -4  -9   2   59.49    4.40
   4   9  -2   51.09    7.80
   4   9  -2   48.20    3.90
  -4   9   2   38.00    6.00
  -4   9   2   38.50    8.30
  -4   9   2   52.29    8.70
  -4   9   2   52.39    9.20
   4   9  -2   52.79    5.90
  -4   9   2   45.40    7.00
   3  -9  -2  261.97   14.70
   3  -9  -2  273.37   14.60
  -3  -9   2  260.67   14.70
   3  -9  -2  279.07   16.50
   3  -9  -2  269.47   17.40
  -3   9   2  248.28   14.40
  -3   9   2  253.47   14.70
   3   9  -2  252.07   15.40
  -3   9   2  275.37   15.90
   3   9  -2  246.08   11.00
   3   9  -2  237.88   12.30
   3   9  -2  253.57   10.90
   3   9  -2  253.37   14.40
  -3   9   2  253.37   19.60
  -3   9   2  249.38   16.40
   3   9  -2  269.37   16.70
   2  -9  -2   37.00    6.00
  -2  -9   2   27.70    5.20
   2  -9  -2   25.30    5.50
   2  -9  -2   24.70    6.60
   2  -9  -2   28.10    4.70
   2  -9  -2   29.50    4.70
  -2   9   2   28.00    5.80
   2   9  -2   27.30    5.50
  -2   9   2   38.40    6.00
   2   9  -2   27.30    5.10
  -2   9   2   31.50    5.10
  -2   9   2   39.20    6.10
   2   9  -2   32.60    3.50
   2   9  -2   31.70    3.40
   2   9  -2   33.70    3.60
  -2   9   2   38.00    8.40
   2   9  -2   31.50    3.00
   1  -9  -2  339.27   21.50
   1  -9  -2  345.57   18.80
   1  -9  -2  359.96   17.10
   1  -9  -2  389.86   22.10
   1  -9  -2  360.86   20.60
   1  -9  -2  389.76   18.70
   1  -9  -2  365.66   16.40
  -1   9   2  357.16   18.20
  -1   9   2  362.66   19.30
   1   9  -2  349.77   15.70
   1   9  -2  360.46   18.50
  -1   9   2  357.16   20.20
   1   9  -2  373.56   17.90
   1   9  -2  361.36   16.50
  -1   9   2  350.96   16.40
   0  -9  -2  119.89    7.10
   0  -9  -2  128.99   11.70
   0  -9   2  119.79    9.10
   0  -9  -2  103.59    9.90
   0  -9  -2  117.69   11.60
   0  -9  -2  112.69    9.10
   0  -9  -2  126.99    8.90
   0  -9  -2   97.29    7.80
   0   9   2  120.59    9.60
   0   9   2  118.69   10.40
   0   9  -2  109.09    8.60
   0   9  -2  116.89    7.90
   0   9  -2  110.59    9.20
   0   9   2  115.39    7.20
   0   9   2  129.69    9.50
   1  -9   2  255.47   14.50
  -1  -9  -2  267.57   11.50
  -1  -9  -2  262.27   17.00
  -1  -9  -2  284.57   18.50
  -1  -9  -2  274.27   15.30
   1  -9   2  267.17   14.50
   1  -9   2  260.57   12.10
  -1   9  -2  261.47   15.00
  -1   9  -2  265.47   14.50
   1   9   2  252.87   15.00
   1   9   2  287.77   15.70
   1   9   2  294.87   18.70
  -1   9  -2  271.77   10.80
   1   9   2  277.07   17.50
   1   9   2  297.77   15.90
  -2  -9  -2    1.00    1.70
  -2  -9  -2   -0.30    2.30
   2  -9   2   -1.70    1.60
  -2  -9  -2   -1.30    1.70
  -2  -9  -2    1.70    1.60
   2  -9   2   -0.50    2.30
   2  -9   2    3.10    1.90
  -2   9  -2    0.40    1.70
   2   9   2   -0.20    1.90
  -2   9  -2    0.10    0.90
  -2   9  -2    3.50    2.20
  -2   9  -2    2.90    1.10
   2   9   2    2.10    2.40
  -2   9  -2    1.20    2.30
   2   9   2    0.60    2.20
  -3  -9  -2   -2.60    2.70
   3  -9   2    0.70    0.80
   3  -9   2    1.80    2.10
  -3  -9  -2    0.00    1.80
  -3  -9  -2    1.00    0.70
  -3  -9  -2    0.60    0.70
  -3  -9  -2    3.30    2.30
   3  -9   2   -4.20    1.70
  -3   9  -2    0.60    1.20
   3   9   2    1.60    1.70
  -3   9  -2   -2.90    1.10
   3   9   2    5.20    3.20
  -3   9  -2    1.40    2.20
  -3   9  -2    0.50    1.00
   4  -9   2  274.47   13.50
  -4  -9  -2  269.07   16.10
   4  -9   2  238.88   15.90
  -4  -9  -2  252.17   14.80
  -4  -9  -2  265.07   10.50
  -4  -9  -2  273.77   20.50
  -4   9  -2  231.88   15.40
   4   9   2  261.87   22.50
  -4   9  -2  268.57   15.40
  -4   9  -2  273.07   10.80
   4   9   2  266.47   15.20
  -4   9  -2  247.98   17.30
  -4   9  -2  257.17   16.70
  -5  -9  -2   42.60    7.40
   5  -9   2   34.80    5.50
  -5  -9  -2   70.29   13.30
   5  -9   2   36.10    6.90
  -5  -9  -2   45.90    7.00
   5   9   2   34.70   10.10
   5   9   2   44.20    7.10
  -5   9  -2   35.20    7.60
  -5   9  -2   44.00    8.40
  -5   9  -2   35.70    3.20
  -5   9  -2   34.30    6.70
  -5   9  -2   28.30    7.80
  -6  -9  -2   54.99    8.20
   6  -9   2   59.69    9.80
  -6  -9  -2   59.69   13.10
  -6  -9  -2   45.40    8.20
  -6  -9  -2   52.39    4.80
   6  -9   2   47.40    8.70
   6  -9   2   59.89    4.20
  -6   9  -2   53.79    4.30
  -6   9  -2   42.50    8.40
  -6   9  -2   67.39   11.10
  -6   9  -2   43.80    9.30
  -6   9  -2   65.49   10.20
   6   9   2   50.79    8.90
   7  -9   2  105.09    6.50
   7  -9   2   87.39   12.60
  -7  -9  -2  108.49    8.00
  -7  -9  -2  106.89   11.50
  -7  -9  -2  150.28   18.00
   7   9   2   92.59   12.90
  -7   9  -2   98.29   15.80
  -7   9  -2  122.69   12.70
  -7   9  -2   83.29   13.10
  -7   9  -2  121.79   12.50
   8  -9   2   26.50    3.90
  -8  -9  -2   24.00    7.10
   8  -9   2   23.90    7.50
  -8  -9  -2   28.60   10.90
  -8  -9  -2   27.50    5.20
   8   9   2   17.00    5.80
  -8   9  -2   16.90    7.90
  -8   9  -2   32.30    8.30
  -8   9  -2   18.50    6.60
  -8   9  -2   31.00    8.60
   9  -9   2   57.59    5.90
  -9  -9  -2   39.30    8.90
   9  -9   2   53.59   13.00
  -9  -9  -2   55.29   14.60
  -9  -9  -2   42.40    6.90
  -9   9  -2   57.59   12.30
   9   9   2   30.90    8.40
  -9   9  -2   56.29   12.10
  -9   9  -2   35.20   10.00
  -9   9  -2   56.79   10.90
  10  -9   2    1.80    6.30
 -10  -9  -2   -6.20    3.90
 -10  -9  -2    1.80    5.10
 -10  -9  -2   -2.10    7.40
 -10   9  -2   -4.80    5.80
  10   9   2   -2.50    4.10
 -10   9  -2   -0.40    4.60
 -10   9  -2   -3.90    4.10
 -10   9  -2   -3.80    6.00
  11  -9   2    2.80    6.20
 -11  -9  -2    2.00    8.30
 -11  -9  -2    3.30    6.30
 -11   9  -2    4.50    7.90
 -11   9  -2   -7.70    5.40
  11   9   2   -2.90    5.20
 -11   9  -2    1.00    5.30
 -11   9  -2    6.10    6.80
 -11 -10   2   -3.30   10.70
  11 -10  -2   13.70   10.10
 -11 -10   2    7.90    7.20
  11 -10  -2   10.50    7.30
 -11  10   2   27.80    9.20
 -11  10   2   29.90    9.80
 -11  10   2   -5.70    6.30
 -11  10   2   15.70    7.70
  10 -10  -2   -3.10    4.50
 -10 -10   2    3.20    5.70
  10 -10  -2    2.20    7.20
 -10 -10   2    0.20    5.00
 -10 -10   2   -1.00    8.90
 -10  10   2   -6.00    3.30
 -10  10   2    4.50    5.80
 -10  10   2   -8.30    4.50
  10  10  -2   -1.00    4.50
 -10  10   2   -2.50    4.30
   9 -10  -2   17.20    7.70
   9 -10  -2   13.40    4.90
  -9 -10   2   18.90    4.80
  -9 -10   2    5.80    8.30
  -9 -10   2   10.50    4.20
   9  10  -2   16.60    6.20
  -9  10   2   10.00    7.10
  -9  10   2   17.40    6.70
  -9  10   2    9.20    5.60
  -9  10   2    8.90    5.10
   8 -10  -2   26.30    8.80
  -8 -10   2   36.70   18.10
  -8 -10   2   36.40    5.70
  -8 -10   2   40.60    7.70
   8 -10  -2   38.50    7.30
  -8  10   2   19.00    6.40
  -8  10   2   43.80    9.60
  -8  10   2   43.00   10.30
   8  10  -2   47.50    6.30
   8  10  -2   40.60    8.90
  -8  10   2   31.20    8.20
   7 -10  -2  136.39   11.60
  -7 -10   2  125.79   15.30
  -7 -10   2  129.89   10.50
   7 -10  -2   97.39   15.00
  -7  10   2   98.49   18.00
  -7  10   2  129.09   12.80
  -7  10   2  112.49   15.80
   7  10  -2  121.89    8.20
   7  10  -2  139.29   16.20
  -7  10   2  132.69   13.90
   7  10  -2  121.49   12.40
   6 -10  -2    7.60    5.40
  -6 -10   2   13.70    5.30
  -6 -10   2   17.50    3.90
   6 -10  -2   16.40    4.70
  -6  10   2   14.10    5.40
   6  10  -2    8.30    2.90
  -6  10   2   10.40    4.60
   6  10  -2   15.30    3.10
  -6  10   2   12.20    7.00
   6  10  -2   10.20    5.30
  -6  10   2    8.80    3.70
  -5 -10   2   46.20    8.50
   5 -10  -2   40.80    7.90
  -5 -10   2   35.90    4.70
   5 -10  -2   40.60    7.40
  -5  10   2   25.30    6.70
   5  10  -2   34.80    3.40
  -5  10   2   31.80    7.50
  -5  10   2   33.50    6.80
   5  10  -2   26.20    6.80
  -5  10   2   23.60    8.50
   5  10  -2   28.10    6.30
   4 -10  -2   13.10    3.60
   4 -10  -2   14.00    4.40
   4 -10  -2    7.60    3.70
  -4 -10   2   17.80    5.20
   4  10  -2   14.80    4.00
  -4  10   2    6.50    5.00
  -4  10   2   17.90    4.70
   4  10  -2   15.40    1.90
   4  10  -2   16.00    2.40
   4  10  -2   11.70    3.90
  -4  10   2   13.70    4.20
  -4  10   2    7.90    3.40
   4  10  -2   18.30    4.00
   3 -10  -2   12.90    3.90
   3 -10  -2   15.70    4.60
   3 -10  -2   15.50    3.70
  -3  10   2   13.60    4.30
   3  10  -2    7.80    3.10
  -3  10   2   16.30    4.00
  -3  10   2    6.70    3.10
  -3  10   2   14.10    4.00
  -3  10   2   12.60    4.70
   3  10  -2   15.30    2.40
   3  10  -2   14.10    2.90
   2 -10  -2   26.00    5.20
   2 -10  -2   24.50    4.70
  -2 -10   2   17.60    4.40
   2 -10  -2   26.10    4.70
   2 -10  -2   16.40    4.70
   2 -10  -2   25.60    5.00
  -2 -10   2   25.30    3.70
   2  10  -2   18.40    4.80
  -2  10   2   22.20    4.80
  -2  10   2   26.20    5.00
  -2  10   2   28.20    7.50
   2  10  -2   27.50    3.60
  -2  10   2   27.30    5.30
   2  10  -2   21.00    3.10
   2  10  -2   26.90    4.20
   2  10  -2   15.70    3.90
   2  10  -2   20.10    2.90
  -2  10   2   26.30    5.50
   1 -10  -2  321.27   16.40
   1 -10  -2  336.67   21.20
   1 -10  -2  346.87   20.60
   1 -10  -2  335.57   16.00
   1 -10  -2  323.97   23.90
  -1 -10   2  338.77   18.30
   1  10  -2  339.17   12.10
   1  10  -2  354.76   16.50
   1  10  -2  343.97   17.50
  -1  10   2  344.67   17.60
   1  10  -2  324.07   15.00
  -1  10   2  357.06   18.30
  -1  10   2  341.27   18.90
   0 -10  -2   56.19    9.30
   0 -10  -2   50.79    4.50
   0 -10  -2   39.10    6.40
   0 -10  -2   46.70    8.10
   0 -10  -2   57.09    9.10
   0 -10  -2   48.20    6.40
   0  10  -2   40.00    6.60
   0  10   2   48.60    4.50
   0  10   2   49.90    7.70
   0  10  -2   54.69    6.00
   0  10  -2   53.09    5.00
   0  10   2   46.60    7.20
  -1 -10  -2  169.68    8.30
  -1 -10  -2  173.98   11.80
   1 -10   2  177.88    9.20
  -1 -10  -2  163.78   13.20
  -1 -10  -2  144.59   14.50
  -1 -10  -2  180.48   14.70
   1  10   2  184.78   12.20
  -1  10  -2  175.28   12.10
  -1  10  -2  178.08    8.00
  -1  10  -2  171.18   11.00
   1  10   2  167.88   11.90
   1  10   2  173.98    8.70
   1  10   2  169.28   14.10
  -1  10  -2  165.28   11.50
  -2 -10  -2  169.78   15.10
  -2 -10  -2  166.08   11.70
  -2 -10  -2  168.78    9.40
   2 -10   2  155.98   10.30
  -2 -10  -2  180.48   15.40
   2 -10   2  156.48   11.60
  -2 -10  -2  183.58   11.50
   2 -10   2  164.38   11.70
  -2  10  -2  171.68   11.60
  -2  10  -2  161.98    8.90
  -2  10  -2  170.48   11.00
   2  10   2  152.58   14.40
  -2  10  -2  179.88   12.80
  -2  10  -2  168.48    9.20
   2  10   2  170.18   12.20
   2  10   2  163.78   11.70
   3 -10   2   32.60    6.10
  -3 -10  -2   39.60    6.70
  -3 -10  -2   36.70    5.90
  -3 -10  -2   30.30    6.40
   3  10   2   31.20    7.60
  -3  10  -2   32.10    5.00
   3  10   2   29.00    5.80
  -3  10  -2   31.50    6.30
  -3  10  -2   30.70    3.30
  -3  10  -2   35.20    6.40
  -3  10  -2   32.90    6.70
  -4 -10  -2   -1.80    2.50
   4 -10   2    0.20    1.60
  -4 -10  -2    3.40    2.70
  -4 -10  -2   -1.40    2.60
   4 -10   2    0.60    2.20
  -4  10  -2   -0.30    2.10
  -4  10  -2   -2.10    0.90
   4  10   2   -0.40    1.50
   4  10   2    3.80    4.10
  -4  10  -2   -0.30    1.30
  -4  10  -2    3.00    1.80
  -4  10  -2    1.80    2.60
  -5 -10  -2  381.76   26.70
   5 -10   2  401.86   25.20
  -5 -10  -2  373.26   19.90
   5 -10   2  396.86   18.80
  -5 -10  -2  397.56   21.70
  -5 -10  -2  384.56   14.20
  -5  10  -2  382.06   15.10
  -5  10  -2  379.56   25.20
   5  10   2  370.36   19.90
  -5  10  -2  387.86   22.60
   5  10   2  371.06   27.20
  -5  10  -2  406.56   24.20
  -6 -10  -2   28.90    8.40
   6 -10   2   22.50    5.30
  -6 -10  -2   33.20    7.20
   6 -10   2   22.00    6.60
  -6 -10  -2   26.20    3.50
  -6  10  -2   17.50    3.00
  -6  10  -2   22.70    7.50
  -6  10  -2   28.90    7.30
  -6  10  -2   34.70    7.20
  -6  10  -2   22.40    5.50
  -7 -10  -2    9.30    2.50
  -7 -10  -2    4.50    5.40
  -7 -10  -2    5.30    4.00
   7 -10   2    4.50    4.70
   7  10   2   -0.40    2.50
  -7  10  -2    3.80    3.50
  -7  10  -2    0.10    4.70
  -7  10  -2    1.90    4.20
  -7  10  -2    4.40    2.00
  -7  10  -2    3.70    3.10
  -8 -10  -2   -1.50    5.50
   8 -10   2    0.50    2.00
  -8 -10  -2   -7.30    3.20
   8 -10   2    2.40    5.00
  -8  10  -2    1.90    3.50
  -8  10  -2   -1.00    2.60
  -8  10  -2    5.90    4.90
  -8  10  -2    7.60    5.70
  -9 -10  -2   17.60    6.50
   9 -10   2   17.80    7.10
  -9 -10  -2   12.70    7.60
  -9 -10  -2   15.70    4.50
  -9  10  -2    7.00    6.20
   9  10   2   17.40    6.20
  -9  10  -2    3.40    5.60
  -9  10  -2   15.90    7.30
  -9  10  -2    4.00    5.50
 -10 -10  -2   16.80    7.90
 -10 -10  -2   12.50    9.10
  10 -10   2   13.20    8.90
  10  10   2    8.60    5.70
 -10  10  -2   26.50    8.80
 -10  10  -2   10.60    5.60
 -10  10  -2    4.70    5.20
 -10  10  -2    9.80    7.50
 -11 -10  -2   -4.40    5.80
  11 -10   2   -5.80    6.90
 -11  10  -2    0.70    5.10
  11  10   2   -0.80    5.00
 -11  10  -2    3.20    5.50
 -11 -11   2   -4.40    5.90
  11 -11  -2   10.60    8.90
  11 -11  -2  -14.30    6.50
 -11 -11   2  -22.80   11.80
 -11  11   2    1.80    8.50
 -11  11   2   24.20    9.10
 -11  11   2    5.50    5.20
  11  11  -2    8.40    5.60
 -11  11   2  -10.10    6.20
 -10 -11   2   12.70   10.60
 -10 -11   2    1.60    5.40
  10 -11  -2    2.80    5.10
  10 -11  -2   16.00    8.60
 -10  11   2    6.10    5.00
 -10  11   2    4.20    6.50
 -10  11   2    4.40    5.20
  10  11  -2    0.40    5.00
 -10  11   2    3.60    8.70
   9 -11  -2   31.00   10.60
  -9 -11   2   11.50    9.00
   9 -11  -2   10.00    5.00
  -9 -11   2   14.30    5.80
  -9  11   2   17.00    7.40
   9  11  -2    4.90    4.20
  -9  11   2    5.20    4.90
  -9  11   2    4.40    4.90
  -9  11   2    2.80    6.40
   8 -11  -2    8.00    5.30
  -8 -11   2   -8.40    7.50
   8 -11  -2   -3.00    3.50
  -8 -11   2    2.60    3.20
   8  11  -2  -11.80    9.80
   8  11  -2   -1.80    3.00
  -8  11   2   -4.20    3.10
   8  11  -2   -2.00    2.60
  -8  11   2  -10.10    4.30
  -8  11   2    0.70    3.30
   7 -11  -2   18.20    5.20
  -7 -11   2    4.20    5.30
   7 -11  -2    8.40    5.80
  -7 -11   2   14.80    4.10
   7  11  -2   15.90    6.90
  -7  11   2    7.20    5.70
   7  11  -2   10.90    2.60
   7  11  -2   11.30    5.70
  -7  11   2    9.20    5.10
  -7  11   2   10.30    5.60
  -7  11   2   15.50    5.20
  -6 -11   2  113.99   13.20
   6 -11  -2  119.99   14.20
   6 -11  -2  124.29   10.80
  -6  11   2  123.09   20.70
  -6  11   2  113.49   12.70
   6  11  -2  109.59    6.80
  -6  11   2  121.59   12.60
  -6  11   2  132.69   12.40
   6  11  -2  112.69   11.70
   5 -11  -2   78.29   12.20
   5 -11  -2   90.19    8.80
  -5 -11   2   87.19   10.90
  -5  11   2   95.49   17.60
  -5  11   2  114.89   11.60
   5  11  -2   88.69   11.80
   5  11  -2   89.19    5.20
  -5  11   2   75.89   10.70
  -5  11   2   63.39   10.00
   5  11  -2   94.39   11.40
  -4 -11   2   26.70    6.10
   4 -11  -2   23.00    6.20
   4 -11  -2   20.80    4.50
   4  11  -2   27.00    3.20
  -4  11   2   32.00    7.20
   4  11  -2   21.00    5.30
  -4  11   2   27.20    6.30
   4  11  -2   18.30    5.10
  -4  11   2   15.90    5.80
   4  11  -2   19.50    4.00
  -4  11   2   23.50    5.40
   4  11  -2   22.90    2.80
   3 -11  -2  161.28   11.70
   3 -11  -2  146.79   13.60
   3 -11  -2  152.28   10.80
   3  11  -2  159.58    7.40
  -3  11   2  168.48   12.60
  -3  11   2  125.19   10.50
   3  11  -2  135.19    8.80
   3  11  -2  150.68   10.40
  -3  11   2  175.08   13.50
   3  11  -2  159.98   12.10
   3  11  -2  151.38    8.50
   3  11  -2  139.39    7.50
  -3  11   2  169.08   16.00
   2 -11  -2   98.79    8.70
   2 -11  -2   89.49    7.80
   2 -11  -2   88.59   10.30
   2 -11  -2  101.79   11.20
  -2 -11   2  100.79    9.80
  -2 -11   2   93.49    6.90
   2 -11  -2  103.49    8.30
   2 -11  -2   93.89    8.20
   2  11  -2   93.79    8.80
  -2  11   2  105.59    9.10
   2  11  -2  108.29    7.40
  -2  11   2   89.09    7.80
   2  11  -2   92.59    5.90
  -2  11   2  105.49   10.00
   2  11  -2   93.29   10.60
   2  11  -2   98.39    6.20
  -1 -11   2  211.58   14.30
   1 -11  -2  203.18   12.70
   1 -11  -2  227.28   16.90
   1 -11  -2  240.98   12.70
   1 -11  -2  218.88   12.10
   1  11  -2  227.08   15.00
   1  11  -2  222.08   11.40
   1  11  -2  215.78    9.20
  -1  11   2  235.58   15.30
   0 -11  -2   48.90    6.40
   0 -11  -2   48.70    4.70
   0 -11   2   51.29    7.80
   0 -11  -2   45.30    8.70
   0  11   2   43.60    7.30
   0  11  -2   48.90    3.00
   0  11  -2   53.19    5.40
   0  11   2   57.09    5.10
   0  11  -2   44.80    6.90
   0  11  -2   51.59    7.10
  -1 -11  -2    8.90    4.20
  -1 -11  -2   10.50    4.30
   1 -11   2    9.00    3.70
  -1 -11  -2   10.70    2.90
   1 -11   2   12.90    3.80
  -1 -11  -2   10.90    3.20
  -1 -11  -2   12.80    4.80
  -1 -11  -2    6.20    1.90
   1 -11   2   11.50    2.50
  -1  11  -2    7.30    3.50
   1  11   2   11.80    4.00
  -1  11  -2   12.50    3.30
   1  11   2   15.90    2.70
  -1  11  -2   11.20    2.20
  -1  11  -2    8.30    3.50
   1  11   2    5.50    3.00
   1  11   2   14.70    4.20
   2 -11   2    5.80    2.50
  -2 -11  -2   12.10    1.80
  -2 -11  -2   11.70    4.10
  -2 -11  -2   12.70    4.10
   2 -11   2   11.00    3.90
  -2 -11  -2   10.10    3.20
  -2 -11  -2   10.80    3.80
   2  11   2   12.00    3.70
   2  11   2   13.50    5.40
  -2  11  -2   14.50    4.00
  -2  11  -2   12.00    2.80
  -2  11  -2    4.60    3.00
  -2  11  -2    7.70    2.10
  -2  11  -2   17.90    4.20
   3 -11   2   55.69    8.60
  -3 -11  -2   50.09    7.70
  -3 -11  -2   55.89    9.50
  -3 -11  -2   64.09    6.90
  -3  11  -2   60.29    5.00
  -3  11  -2   71.29    7.80
  -3  11  -2   63.39    9.90
  -3  11  -2   67.39    6.40
  -3  11  -2   48.00    7.60
   3  11   2   65.19    7.00
   3  11   2   54.49    9.70
  -3  11  -2   57.99    8.20
  -4 -11  -2   68.59    9.00
   4 -11   2   70.79   10.20
  -4 -11  -2   82.69   13.60
  -4 -11  -2   82.99    8.30
  -4  11  -2   81.29   11.90
  -4  11  -2   75.49    9.60
   4  11   2   76.29    8.10
  -4  11  -2   73.59   10.20
  -4  11  -2   73.19    5.20
   4  11   2   73.69   14.30
  -4  11  -2   73.99    7.60
  -5 -11  -2    9.90    3.90
  -5 -11  -2   16.80    5.20
   5 -11   2   13.40    3.70
   5 -11   2   14.40    5.10
  -5 -11  -2   18.90    6.50
   5  11   2   12.70    6.20
  -5  11  -2   12.40    4.90
   5  11   2   10.60    3.50
  -5  11  -2   14.10    2.60
  -5  11  -2   16.70    4.80
  -5  11  -2   21.60    5.90
  -5  11  -2   13.30    5.40
  -6 -11  -2    2.10    5.50
   6 -11   2    0.70    3.50
   6 -11   2   -3.30    3.00
  -6 -11  -2   -0.60    2.70
  -6 -11  -2   -1.70    1.00
  -6  11  -2    1.80    3.20
  -6  11  -2    1.70    2.50
  -6  11  -2   -0.20    1.30
  -6  11  -2   -1.90    2.80
  -6  11  -2   -0.40    2.90
  -7 -11  -2  146.59   18.50
   7 -11   2  152.08   15.30
  -7 -11  -2  127.19   12.80
  -7  11  -2  178.68   15.30
  -7  11  -2  139.99    7.90
   7  11   2  163.08   15.50
  -7  11  -2  125.69   24.20
  -8 -11  -2    0.00    3.60
  -8 -11  -2   -4.50    2.10
   8 -11   2    5.00    5.50
  -8 -11  -2    0.20    5.70
  -8  11  -2   -3.00    4.30
  -8  11  -2    5.00    6.40
  -8  11  -2    2.20    3.40
   8  11   2   -1.00    3.20
  -9 -11  -2   15.50    6.80
   9 -11   2   -2.40    5.40
  -9 -11  -2   15.10    8.60
  -9  11  -2    4.50    5.40
  -9  11  -2   -4.70    5.30
   9  11   2    5.20    5.00
  -9  11  -2   10.70    5.30
  -9  11  -2   18.40    6.80
 -10 -11  -2   10.30    5.70
  10 -11   2   13.60    7.90
 -10 -11  -2   12.70    8.80
 -10  11  -2    8.60    8.90
  10  11   2   16.30    7.10
 -10  11  -2   12.50    8.70
 -10  11  -2   26.50    8.90
 -10  11  -2   22.00    7.80
  10 -12  -2   -2.30    5.00
 -10 -12   2  -13.70    4.90
  10 -12  -2    0.60    6.60
 -10 -12   2    0.60    9.90
 -10  12   2   -4.60    7.50
  10  12  -2    5.80    4.60
 -10  12   2   -9.10    5.00
 -10  12   2   -0.30    4.10
 -10  12   2   -7.50    5.20
   9 -12  -2    8.60    4.80
   9 -12  -2    8.40    5.90
  -9 -12   2   10.00   10.50
  -9 -12   2    7.60    5.40
  -9  12   2   14.70    7.80
   9  12  -2    8.90    4.90
  -9  12   2    2.90    5.70
  -9  12   2   10.40    5.60
  -9  12   2   -2.00    6.90
   8 -12  -2    2.40    5.00
   8 -12  -2   -3.70    3.30
  -8 -12   2    2.30    7.70
  -8 -12   2   -0.90    3.30
   8  12  -2   -7.20    7.40
  -8  12   2    0.90    5.20
  -8  12   2    4.90    5.00
  -8  12   2   -1.00    3.20
  -8  12   2    2.10    4.00
   8  12  -2   -6.00    2.10
   8  12  -2    0.80    2.80
   7 -12  -2   16.80    9.20
  -7 -12   2   27.40    4.80
  -7 -12   2   20.90    7.50
   7 -12  -2   19.80    5.40
   7  12  -2   24.50    5.90
  -7  12   2   10.30    7.90
   7  12  -2   10.00    7.60
  -7  12   2   23.20    6.90
   7  12  -2   15.30    3.00
  -7  12   2   51.39   10.20
   6 -12  -2   -2.40    3.90
  -6 -12   2    5.20    4.40
   6 -12  -2   -1.30    2.10
  -6 -12   2   -0.60    1.50
   6  12  -2   -3.20    2.00
  -6  12   2    2.10    3.00
  -6  12   2   -1.40    2.90
  -6  12   2    0.10    3.20
   6  12  -2   -4.50    4.00
  -6  12   2    4.40    5.90
  -5 -12   2   94.29   11.40
   5 -12  -2  115.29    9.90
   5 -12  -2  119.29   13.60
   5  12  -2  101.89   12.50
   5  12  -2  109.29   11.60
  -5  12   2  129.69   11.70
  -5  12   2  113.79   12.00
  -5  12   2   81.69   14.90
  -5  12   2  121.99   12.20
   5  12  -2  111.99    5.30
   4 -12  -2   47.40    9.10
  -4 -12   2   73.69    8.70
   4 -12  -2   52.99    7.70
   4  12  -2   82.29    8.60
   4  12  -2   56.59    3.80
   4  12  -2   61.69    9.40
   4  12  -2   58.89    3.80
   4  12  -2   59.29    6.50
  -4  12   2   71.89   11.00
  -4  12   2   83.39    9.30
  -4  12   2   59.79   12.80
  -4  12   2   78.99    8.60
   3 -12  -2   11.60    3.80
   3 -12  -2    5.30    4.10
  -3  12   2    7.70    2.80
   3  12  -2    9.70    2.00
   3  12  -2   10.50    3.90
   3  12  -2   10.10    2.90
  -3  12   2    9.90    4.50
  -3  12   2   12.50    4.50
   3  12  -2   10.10    2.70
   3  12  -2    8.00    1.80
   3  12  -2   13.60    3.70
  -2 -12   2    3.80    2.90
   2 -12  -2    3.60    2.10
   2 -12  -2    2.60    2.30
   2 -12  -2    2.50    2.80
  -2 -12   2    3.20    1.70
   2 -12  -2    3.90    2.30
   2 -12  -2    4.20    3.20
   2  12  -2    7.90    2.30
  -2  12   2    6.10    2.50
   2  12  -2    4.70    2.30
  -2  12   2    6.90    3.50
   2  12  -2    3.10    2.70
   2  12  -2    2.80    1.50
   1 -12  -2   54.79   10.40
   1 -12  -2   44.30    8.90
   1 -12  -2   46.60    6.30
   1 -12  -2   41.30    5.80
  -1 -12   2   38.70    7.00
   1  12  -2   38.10    5.00
  -1  12   2   50.09    5.50
   1  12  -2   50.69    7.20
   1  12  -2   40.00    3.30
  -1  12   2   41.80    7.20
   0 -12  -2    8.40    3.80
   0 -12   2    6.50    3.10
   0 -12  -2    6.40    2.10
   0 -12  -2    6.60    4.00
   0 -12  -2    9.70    3.00
   0 -12  -2    8.20    3.20
   0  12   2    5.20    2.00
   0  12  -2    9.10    1.80
   0  12  -2    7.40    3.70
   0  12  -2    7.80    1.70
   0  12  -2    9.00    3.50
  -1 -12  -2   52.19    9.30
  -1 -12  -2   60.49    6.30
   1 -12   2   55.39    7.60
  -1 -12  -2   73.49    6.80
   1 -12   2   55.79    8.40
  -1 -12  -2   68.89   11.40
   1 -12   2   54.09    5.20
  -1 -12  -2   63.49    4.80
   1 -12   2   57.99    5.50
   1  12   2   69.09    9.50
  -1  12  -2   50.69    7.70
  -1  12  -2   64.39    6.70
  -1  12  -2   54.99    8.30
   1  12   2   67.69   11.30
  -1  12  -2   63.09    6.10
   1  12   2   66.99    4.90
  -1  12  -2   59.19    4.50
  -2 -12  -2   32.50    7.20
   2 -12   2   22.30    5.70
  -2 -12  -2   26.40    2.20
   2 -12   2   30.10    5.00
  -2 -12  -2   28.20    5.00
  -2 -12  -2   22.60    5.90
  -2  12  -2   31.30    5.50
   2  12   2   34.00    7.90
  -2  12  -2   27.10    4.20
  -2  12  -2   41.30    7.90
  -2  12  -2   28.00    5.60
  -2  12  -2   22.90    5.30
   2  12   2   22.70    5.20
  -2  12  -2   21.70    4.00
  -3 -12  -2  194.28   13.00
  -3 -12  -2  217.88   17.60
   3 -12   2  220.38   15.40
  -3  12  -2  213.48   11.30
   3  12   2  240.28   15.10
  -3  12  -2  255.97   16.30
  -3  12  -2  222.28   16.30
   3  12   2  192.58   17.20
  -3  12  -2  216.88   14.90
  -4 -12  -2   74.59   11.90
  -4 -12  -2   84.89    9.10
   4 -12   2   75.39   11.30
  -4 -12  -2   84.99   13.20
  -4  12  -2   97.49    9.90
  -4  12  -2   78.69   10.20
   4  12   2   84.19   14.70
  -4  12  -2   83.79    6.00
  -4  12  -2   81.39   12.40
   4  12   2   75.49   10.00
  -4  12  -2   80.29    8.10
   5 -12   2   26.00    4.50
  -5 -12  -2   30.70    6.20
  -5 -12  -2   25.10    8.00
   5 -12   2   29.40    6.80
  -5  12  -2   34.40    3.50
  -5  12  -2   24.40    7.20
   5  12   2   22.10    8.60
  -5  12  -2   30.10    6.60
  -5  12  -2   17.80    6.50
  -5  12  -2   23.60    6.20
   5  12   2   30.40    5.90
  -6 -12  -2   11.10    7.20
  -6 -12  -2    7.60    4.00
   6 -12   2   -1.50    3.00
  -6  12  -2    8.00    4.60
  -6  12  -2    4.60    2.90
  -6  12  -2    4.50    2.00
  -6  12  -2    7.60    4.90
  -6  12  -2    3.30    3.90
  -7 -12  -2   10.50    4.50
  -7 -12  -2    0.70    4.80
   7 -12   2   11.30    5.60
  -7  12  -2    4.70    3.70
   7  12   2    6.80    4.30
  -7  12  -2    0.90    1.90
  -7  12  -2   -1.90    3.40
  -7  12  -2   -1.40    3.30
  -8 -12  -2   26.70    7.40
   8 -12   2   31.00    9.20
  -8 -12  -2   18.90    8.30
  -8  12  -2    7.20    5.70
   8  12   2   30.60    8.50
  -8  12  -2   27.50    9.00
  -8  12  -2   34.10    9.10
  -8  12  -2   17.20    7.50
  -9 -12  -2   40.80   14.00
  -9 -12  -2   40.90    9.80
   9 -12   2   38.60   11.20
  -9  12  -2   44.50   10.40
  -9  12  -2   12.10    7.80
   9  12   2   13.90    7.20
  -9  12  -2   20.70    7.30
  -9  12  -2   21.40    7.50
 -10 -12  -2   19.30   10.90
 -10 -12  -2    6.30    5.50
  10 -12   2   -4.60    6.60
 -10  12  -2    9.20    6.30
 -10  12  -2   -2.60    6.20
 -10  12  -2    3.50   12.20
 -10  12  -2    5.20    5.70
  10  12   2   -4.80    4.80
  10 -13  -2   -4.80    5.60
 -10 -13   2    2.70    6.00
 -10 -13   2   -2.30   11.30
  10 -13  -2   -4.30    6.00
 -10  13   2   -9.90    4.90
 -10  13   2   -5.20    5.10
 -10  13   2  -10.50    4.40
 -10  13   2    0.80    8.30
   9 -13  -2   -2.70    5.90
  -9 -13   2    3.00    4.50
  -9 -13   2    9.40    9.30
   9 -13  -2    3.60    4.80
  -9  13   2   10.30    5.40
   9  13  -2   -8.00    3.80
  -9  13   2    1.00    6.60
  -9  13   2    3.10    5.30
  -9  13   2    0.20    5.30
  -8 -13   2   21.70    4.70
  -8 -13   2   15.70    7.90
   8 -13  -2   22.90    8.10
   8 -13  -2   20.30    5.90
  -8  13   2   27.40    8.10
  -8  13   2   14.20    7.70
  -8  13   2   16.30    7.40
   8  13  -2   16.80    6.50
  -8  13   2   23.40    6.90
   7 -13  -2   48.20    7.80
   7 -13  -2   37.80    9.90
  -7 -13   2   55.19   12.10
  -7  13   2   51.59   11.00
   7  13  -2   40.10   11.80
  -7  13   2   30.30    9.20
  -7  13   2   15.70    6.00
   7  13  -2   32.60    8.70
  -7  13   2   50.39    9.20
  -6 -13   2   54.29   10.50
   6 -13  -2   37.10    6.60
   6 -13  -2   24.10    8.10
   6  13  -2   29.30    7.20
  -6  13   2   39.70   11.50
  -6  13   2   36.40    7.90
  -6  13   2   45.20    9.30
  -6  13   2   46.20   10.70
   6  13  -2   38.20    9.50
   5 -13  -2    5.90    3.80
  -5 -13   2    6.10    4.60
   5 -13  -2    3.00    2.50
   5  13  -2    1.60    3.10
  -5  13   2   -1.30    3.20
  -5  13   2    4.70    3.30
  -5  13   2    6.20    4.10
  -5  13   2    3.20    2.80
   4 -13  -2   44.40    9.50
   4 -13  -2   48.70    7.90
  -4 -13   2   59.69    9.00
   4  13  -2   41.50    7.70
  -4  13   2   42.70    8.20
  -4  13   2   37.50    8.00
  -4  13   2   27.10    8.10
   4  13  -2   38.70    6.30
   4  13  -2   40.10    7.70
   4  13  -2   63.49    5.00
  -4  13   2   53.79    8.80
   3 -13  -2  150.38   14.80
   3 -13  -2  170.28   13.00
   3 -13  -2  177.48   12.10
   3 -13  -2  173.48   11.70
   3  13  -2  178.08   14.00
  -3  13   2  168.48   12.40
  -3  13   2  180.68   14.70
   3  13  -2  164.18    7.90
   3  13  -2  164.28   11.00
  -3  13   2  155.98   13.00
   3  13  -2  184.38   10.60
   3  13  -2  168.18    7.80
  -3  13   2  183.58   17.70
   3  13  -2  198.28   10.90
  -2 -13   2   43.50    4.90
   2 -13  -2   55.39   10.80
   2 -13  -2   50.29    7.10
  -2 -13   2   59.89    9.60
   2 -13  -2   32.90    7.80
   2 -13  -2   54.19    5.90
  -2  13   2   46.10    8.90
   2  13  -2   43.80    6.60
   2  13  -2   45.00    4.30
  -2  13   2   45.50    6.60
   2  13  -2   50.09    4.60
   2  13  -2   47.80    7.70
  -1 -13   2   17.10    5.20
   1 -13  -2    9.60    3.30
   1 -13  -2   15.60    3.70
   1 -13  -2   16.90    4.20
   1 -13  -2   15.70    5.90
   1 -13  -2   17.80    5.90
  -1  13   2   12.00    3.40
   1  13  -2   15.60    3.30
   1  13  -2   11.10    2.20
   1  13  -2   15.20    3.70
  -1  13   2   11.90    3.90
   0 -13  -2   12.30    3.10
   0 -13  -2   17.70    3.90
   0 -13  -2   12.70    5.50
   0 -13   2    9.20    4.10
   0 -13  -2    7.90    3.90
   0 -13  -2   10.50    3.10
   0  13  -2    9.90    3.50
   0  13   2   13.30    4.50
   0  13  -2   13.40    3.60
   0  13   2   13.80    3.00
   0  13  -2   15.60    2.50
   0  13  -2   12.20    2.30
  -1 -13  -2    1.10    1.80
   1 -13   2    0.40    2.80
   1 -13   2   -0.10    2.90
  -1 -13  -2    4.20    4.50
   1 -13   2    2.90    2.00
  -1 -13  -2    6.50    2.80
  -1 -13  -2    3.20    3.00
   1 -13   2    0.00    2.00
  -1 -13  -2    0.90    1.40
   1  13   2    1.40    1.40
   1  13   2    3.60    2.40
  -1  13  -2    1.10    2.00
  -1  13  -2   -1.20    2.00
  -1  13  -2    4.00    2.90
  -2 -13  -2  229.08   13.30
  -2 -13  -2  202.88   17.00
  -2 -13  -2  220.58   12.70
  -2 -13  -2  205.28    8.50
  -2 -13  -2  203.88   17.80
   2 -13   2  216.28   15.80
   2  13   2  221.78   17.90
   2  13   2  204.68   15.90
  -2  13  -2  244.08   16.60
  -2  13  -2  221.88   11.70
  -2  13  -2  206.28   12.00
  -2  13  -2  220.48   12.60
  -3 -13  -2   82.69    7.90
  -3 -13  -2   98.09   11.50
  -3 -13  -2   52.59   10.90
  -3  13  -2   80.09    7.90
  -3  13  -2   85.59   12.50
  -3  13  -2   69.89    6.30
   3  13   2   78.49    8.60
  -3  13  -2   78.49    8.40
   3  13   2  108.29   15.60
  -3  13  -2   82.99    9.00
  -4 -13  -2    2.10    2.50
   4 -13   2    1.90    2.50
  -4 -13  -2   -2.00    3.80
  -4 -13  -2    3.20    2.60
  -4  13  -2   -1.00    1.80
   4  13   2    3.20    4.40
  -4  13  -2   -2.40    2.30
  -4  13  -2    2.30    1.80
  -4  13  -2   -0.20    3.40
   4  13   2   -4.60    1.90
  -4  13  -2   -1.10    2.30
  -5 -13  -2    0.30    2.40
  -5 -13  -2   -1.60    3.50
   5 -13   2    1.00    2.50
   5 -13   2   -3.40    2.80
   5  13   2    2.20    5.70
  -5  13  -2   -4.30    2.70
  -5  13  -2    3.00    3.70
   5  13   2    8.90    4.00
  -5  13  -2    5.30    3.80
  -5  13  -2    0.10    2.70
  -5  13  -2    4.80    1.90
   6 -13   2    3.20    3.80
   6 -13   2    3.00    3.70
  -6 -13  -2    4.70    3.50
  -6 -13  -2    1.90    5.30
  -6  13  -2    3.00    3.30
  -6  13  -2    4.30    1.80
  -6  13  -2    7.30    3.80
  -6  13  -2    4.20    3.90
   7 -13   2   13.80    6.40
  -7 -13  -2   30.60   10.00
   7 -13   2   11.20    6.30
  -7 -13  -2   26.20    6.60
  -7  13  -2   22.70    7.20
  -7  13  -2    2.40    5.30
  -7  13  -2   23.00    6.50
  -7  13  -2   12.00    3.00
   7  13   2   14.90    5.70
  -7  13  -2   15.90    6.60
  -8 -13  -2    3.20    4.00
  -8 -13  -2    1.20    6.90
  -8  13  -2    6.70    4.70
  -8  13  -2    8.10    5.60
  -8  13  -2   -7.80    3.60
   8  13   2    1.20    4.20
  -8  13  -2    1.90    3.50
  -9 -13  -2    1.70    8.10
  -9 -13  -2   -3.10    4.70
   9 -13   2    2.00    6.20
   9  13   2   -5.70    3.50
  -9  13  -2    3.30    5.50
  -9  13  -2   11.90    7.30
  -9  13  -2    2.70    4.60
  -9  13  -2   -0.20    6.40
 -10 -13  -2   17.80   10.50
  10 -13   2    5.30    7.80
 -10 -13  -2   13.50    7.70
 -10  13  -2   31.00   10.70
 -10  13  -2    6.40    5.10
 -10  13  -2    4.60    7.10
  10  13   2   -1.10    7.10
 -10  13  -2    6.20    6.90
  10 -14  -2   -6.40    7.10
 -10 -14   2    3.10   13.60
  10 -14  -2   -4.70    5.80
 -10  14   2    2.10    5.10
 -10  14   2    2.90    9.30
 -10  14   2   -0.50    5.10
 -10  14   2   -4.20    5.90
  10  14  -2   -0.30    5.80
   9 -14  -2    9.50    6.30
   9 -14  -2   -5.80    6.50
  -9 -14   2    3.60   12.20
  -9  14   2   -2.50    4.90
  -9  14   2   -0.70    5.70
  -9  14   2   -7.80    5.20
   9  14  -2    3.60    5.00
  -9  14   2   -2.20    4.70
   8 -14  -2   64.59   10.00
   8 -14  -2   67.29   15.30
  -8 -14   2   32.10   11.30
  -8 -14   2   57.09    7.20
  -8  14   2   68.99   12.60
  -8  14   2   28.70   11.20
  -8  14   2   78.19   13.80
  -8  14   2   70.49   13.60
   8  14  -2   73.29   12.90
   7 -14  -2  162.48   18.80
   7 -14  -2  151.98   13.10
  -7 -14   2  158.28   17.80
   7  14  -2  152.48   15.20
   7  14  -2  167.38   18.50
  -7  14   2  119.79   17.70
  -7  14   2  112.09   21.30
  -7  14   2  164.68   15.60
  -7  14   2  111.99   16.50
   6 -14  -2   14.80    4.90
   6 -14  -2   11.00    6.20
  -6 -14   2   33.30    8.50
  -6  14   2   15.90    5.80
  -6  14   2    7.80    6.90
  -6  14   2   16.80    5.90
   6  14  -2   20.90    7.20
   6  14  -2   13.80    7.70
   5 -14  -2   59.99    9.20
  -5 -14   2   64.89   13.10
   5 -14  -2   83.69   14.40
   5  14  -2   72.49    4.80
  -5  14   2   67.89   14.20
  -5  14   2   70.99   12.50
   5  14  -2   75.69   12.00
  -5  14   2   71.99   11.30
  -5  14   2   65.69   10.40
  -4 -14   2   11.80    4.60
   4 -14  -2   15.50    5.50
   4 -14  -2   13.00    4.10
   4  14  -2    8.90    4.30
   4  14  -2   10.10    2.90
  -4  14   2    3.30    3.10
   4  14  -2   10.70    4.30
  -4  14   2    4.10    2.80
  -4  14   2   15.00    7.00
  -4  14   2    8.90    5.40
   3 -14  -2    9.50    4.80
   3 -14  -2   13.10    6.30
   3 -14  -2   13.80    4.50
   3 -14  -2    5.20    2.90
   3  14  -2    9.60    4.60
  -3  14   2    1.80    3.10
  -3  14   2   14.60    4.90
  -3  14   2   10.50    4.30
   3  14  -2    7.80    1.50
  -3  14   2    5.40    3.10
   3  14  -2   10.10    3.00
   2 -14  -2   26.70    5.00
   2 -14  -2   21.50    4.50
  -2 -14   2   24.80    4.30
   2 -14  -2   31.80    8.70
   2 -14  -2   23.90    7.00
  -2 -14   2   35.20    7.50
   2  14  -2   24.00    3.50
   2  14  -2   20.60    4.30
   2  14  -2   22.00    3.70
   2  14  -2   17.00    5.10
  -2  14   2   22.80    4.80
  -2  14   2   20.30    6.20
  -1 -14   2    1.50    3.30
   1 -14  -2    0.00    2.30
   1 -14  -2    3.00    2.60
   1 -14  -2    6.30    3.20
   1 -14  -2    6.60    3.60
   1 -14  -2    0.80    4.50
   1  14  -2    3.90    2.10
  -1  14   2    2.30    1.90
   1  14  -2    3.10    2.00
  -1  14   2    1.50    3.10
   1  14  -2    6.00    1.90
   0 -14  -2  105.29    8.20
   0 -14  -2  106.09   12.70
   0 -14  -2  111.29    8.40
   0 -14  -2  106.79    7.90
   0 -14  -2  101.49   12.30
   0  14  -2  112.79    8.70
   0  14   2  114.19    8.70
   0  14  -2  110.09    6.80
   0  14   2  107.09   10.80
   1 -14   2    1.10    1.90
  -1 -14  -2    0.50    3.80
  -1 -14  -2   -0.30    2.00
  -1 -14  -2   -0.90    2.40
  -1 -14  -2    1.50    1.40
  -1 -14  -2   -2.00    2.60
   1 -14   2   -2.90    2.20
  -1  14  -2    2.80    2.20
   1  14   2    0.10    2.20
   1  14   2    0.30    1.40
  -1  14  -2    0.70    2.30
  -1  14  -2   -0.40    1.10
  -1  14  -2    3.20    2.50
  -2 -14  -2   28.10    4.90
   2 -14   2   25.90    6.20
  -2 -14  -2   24.20    7.30
  -2 -14  -2   35.30    5.50
  -2 -14  -2   24.10    2.20
  -2 -14  -2   15.20    6.00
  -2  14  -2   24.60    5.20
  -2  14  -2   27.80    4.60
   2  14   2   19.90    5.90
  -2  14  -2   29.10    4.70
   2  14   2   31.80    8.10
  -2  14  -2   21.00    6.50
  -3 -14  -2   48.10    7.00
  -3 -14  -2   61.19   11.80
  -3 -14  -2   54.89   11.20
   3 -14   2   53.79    9.30
  -3  14  -2   56.49    5.90
  -3  14  -2   63.69   11.20
   3  14   2   49.50    8.20
  -3  14  -2   54.49    8.50
   3  14   2   74.59   13.10
  -3  14  -2   55.89    6.30
  -4 -14  -2   59.89   11.80
  -4 -14  -2   66.49   11.80
  -4 -14  -2   57.89    9.70
   4 -14   2   65.09   10.60
  -4  14  -2   66.19    6.10
   4  14   2   62.39   11.40
  -4  14  -2   74.59    8.00
  -4  14  -2   51.69   10.80
  -4  14  -2   63.59   11.10
  -4  14  -2   75.09   10.70
   4  14   2   69.59   10.00
  -5 -14  -2   -6.50    2.60
   5 -14   2    4.30    4.20
  -5 -14  -2   -0.70    4.00
  -5  14  -2    5.20    4.00
  -5  14  -2    1.10    3.70
   5  14   2   -5.70    5.80
  -5  14  -2    1.90    2.80
   5  14   2   14.30    5.10
  -5  14  -2    2.20    1.90
  -5  14  -2    7.50    4.30
  -6 -14  -2    9.50    7.00
  -6 -14  -2    9.80    4.70
   6 -14   2   11.50    3.40
   6 -14   2    8.10    5.00
  -6  14  -2    2.80    4.50
  -6  14  -2   -3.00    3.50
  -6  14  -2    7.80    2.50
  -6  14  -2    6.70    4.40
  -6  14  -2    9.20    3.80
   6  14   2    4.30    3.40
  -7 -14  -2   10.00    6.20
   7 -14   2    1.40    4.80
  -7 -14  -2   -5.90    3.40
  -7  14  -2   -5.00    4.30
  -7  14  -2   -3.40    1.90
   7  14   2   -2.90    4.00
  -7  14  -2    1.90    3.40
  -7  14  -2   -9.30    4.00
  -7  14  -2    3.20    5.00
  -8 -14  -2   17.20    6.30
  -8 -14  -2    9.40    7.80
   8 -14   2   -0.40    6.50
  -8  14  -2    5.10    6.70
   8  14   2   13.20    7.40
  -8  14  -2    5.60    5.10
  -8  14  -2    0.00    5.50
  -8  14  -2   14.10    5.80
  -9 -14  -2    8.30    5.60
   9 -14   2    1.70    6.30
  -9 -14  -2    7.60   10.10
  -9  14  -2    0.80    5.30
  -9  14  -2   -0.90    4.40
  -9  14  -2    6.40    5.20
   9  14   2    5.00    5.90
  -9  14  -2   -2.20    7.00
 -10 -14  -2   -8.20    6.20
  10 -14   2  -11.30    6.30
  10 -15  -2   -6.50    7.40
 -10  15   2    1.30    6.90
   9 -15  -2   12.00    8.20
   9 -15  -2   11.10    6.00
  -9 -15   2    2.30   11.60
  -9  15   2    9.10    6.40
  -9  15   2   -3.80    6.00
  -9  15   2   -0.70    6.10
   9  15  -2   -2.60    5.20
  -9  15   2    9.10    7.00
   8 -15  -2   -1.60    4.10
   8 -15  -2    0.50    5.80
  -8 -15   2   -8.90    8.50
  -8  15   2    5.30    5.00
  -8  15   2   -2.50    4.50
  -8  15   2    4.90    6.60
   8  15  -2    6.40    4.50
  -8  15   2    6.50    5.50
  -7 -15   2   -3.00   11.10
   7 -15  -2   14.20    4.90
   7 -15  -2   15.30    6.80
  -7  15   2    9.60    7.60
   7  15  -2    3.30    4.00
  -7  15   2   -1.80    5.00
  -7  15   2   14.80    6.30
  -7  15   2    6.10    4.80
   6 -15  -2    9.10    4.60
   6 -15  -2   13.30    6.80
  -6 -15   2    8.20    5.60
  -6  15   2    9.30    6.60
  -6  15   2   17.90    6.60
   6  15  -2   24.00    6.20
  -6  15   2   11.30    5.60
   6  15  -2    0.50    6.30
   5 -15  -2  122.09   17.50
   5 -15  -2  124.69   11.60
  -5 -15   2  128.89   13.50
  -5  15   2  154.78   19.00
  -5  15   2  130.89   18.50
   5  15  -2  120.69   13.30
  -5  15   2  136.29   13.50
   5  15  -2  127.69   10.30
  -5  15   2  136.79   13.10
   5  15  -2  116.89   13.10
   4 -15  -2    0.50    3.30
  -4 -15   2   -3.50    2.70
   4 -15  -2   -2.90    1.80
   4 -15  -2   -2.60    3.60
  -4  15   2    1.70    4.10
  -4  15   2   -2.00    2.20
  -4  15   2    2.00    3.90
   4  15  -2    0.60    3.40
   4  15  -2   -0.80    2.20
  -4  15   2   -0.60    2.80
   4  15  -2   -0.30    2.50
   3 -15  -2  198.98   13.30
   3 -15  -2  206.28   13.00
   3 -15  -2  150.68   16.60
   3 -15  -2  219.08   19.30
  -3  15   2  201.98   14.30
   3  15  -2  190.48   15.50
  -3  15   2  216.18   17.50
   3  15  -2  207.98    8.30
   3  15  -2  186.18   12.10
  -3  15   2  218.48   15.60
   3  15  -2  204.88   12.60
   2 -15  -2    2.70    2.40
   2 -15  -2    1.10    2.20
  -2 -15   2    0.20    2.60
  -2 -15   2    0.60    2.10
   2 -15  -2    1.70    3.50
  -2  15   2   -1.90    1.70
  -2  15   2    1.10    3.30
   2  15  -2    1.80    2.00
   2  15  -2   -0.50    1.80
   2  15  -2    2.90    1.40
   2  15  -2    1.30    2.20
   1 -15  -2   20.60    4.40
  -1 -15   2   29.60    5.50
   1 -15  -2   21.60    6.10
   1 -15  -2   32.50    8.30
  -1 -15   2   21.90    6.10
   1 -15  -2   27.90    5.20
   1  15  -2   29.50    6.40
  -1  15   2   28.40    6.50
  -1  15   2   21.80    4.50
   1  15  -2   22.20    4.00
   1  15  -2   24.40    4.60
   0 -15  -2   28.90    8.00
   0 -15  -2   20.80    4.40
   0 -15   2   25.30    6.40
   0 -15  -2   17.70    5.60
   0 -15  -2   25.80    4.60
   0 -15  -2   23.60    4.30
   0  15  -2   26.60    3.90
   0  15   2   24.30    7.10
   0  15  -2   17.70    5.50
   0  15  -2   28.90    5.20
  -1 -15  -2    0.70    1.50
   1 -15   2    3.70    3.60
  -1 -15  -2    2.10    2.40
  -1 -15  -2    6.50    3.60
  -1 -15  -2    0.20    2.40
   1 -15   2    1.20    2.60
   1 -15   2    2.00    2.50
  -1 -15  -2   -2.80    4.40
  -1  15  -2   -0.20    1.80
   1  15   2    6.40    3.30
  -1  15  -2    4.90    3.60
  -1  15  -2    4.50    2.20
   1  15   2    2.80    1.70
   2 -15   2  194.98   15.70
  -2 -15  -2  183.08   11.50
  -2 -15  -2  221.58   22.50
  -2 -15  -2  179.38   17.00
  -2 -15  -2  175.28   11.50
   2  15   2  160.58   16.40
  -2  15  -2  202.38   11.60
  -2  15  -2  157.78   14.30
  -2  15  -2  169.38   13.00
  -2  15  -2  164.08   11.60
   2  15   2  196.18   14.90
  -3 -15  -2   63.89   12.20
  -3 -15  -2   89.19    8.00
   3 -15   2   65.99   10.80
  -3 -15  -2  111.49   16.20
  -3  15  -2   79.19   11.40
  -3  15  -2   77.99   12.10
  -3  15  -2   77.59    7.30
  -3  15  -2   76.79    8.70
  -3  15  -2   69.19    7.70
   3  15   2   83.19   13.40
   3  15   2   75.29   10.60
  -4 -15  -2   10.30    5.90
  -4 -15  -2    7.30    3.10
  -4 -15  -2    8.00    5.80
   4 -15   2    7.90    4.20
  -4  15  -2    5.80    4.30
  -4  15  -2    6.80    4.20
  -4  15  -2   11.00    4.00
  -4  15  -2    7.60    2.60
  -4  15  -2    7.00    3.60
   4  15   2    8.10    3.90
   4  15   2    1.00    5.80
  -5 -15  -2   23.00    8.30
   5 -15   2   26.00    7.60
  -5 -15  -2   31.60    6.40
  -5  15  -2   21.70    4.30
   5  15   2   29.70    6.50
  -5  15  -2   16.00    6.60
  -5  15  -2   26.50    6.90
   5  15   2   25.50    9.30
  -5  15  -2   19.10    5.60
  -6 -15  -2    6.90    4.00
  -6 -15  -2   11.90    7.00
   6 -15   2   10.80    5.60
  -6  15  -2   22.40    7.80
  -6  15  -2   15.70    5.70
  -6  15  -2    4.60    2.60
  -6  15  -2    7.70    6.00
  -6  15  -2   13.20    5.20
   6  15   2   11.10    5.00
   7 -15   2    5.90    6.20
  -7 -15  -2    7.70    6.70
  -7 -15  -2   22.70    7.00
  -7  15  -2   26.10    6.90
  -7  15  -2    5.50    7.00
  -7  15  -2   15.90    6.30
  -7  15  -2   -0.70    3.90
   7  15   2    7.80    6.00
  -8 -15  -2    2.70    5.80
   8 -15   2   -0.80    6.10
  -8 -15  -2   -7.80    6.10
  -8  15  -2    5.30    6.90
  -8  15  -2    6.40    4.70
   8  15   2    1.50    5.00
  -8  15  -2   -6.20    5.10
  -8  15  -2    0.40    4.40
  -9 -15  -2   -1.00    5.00
   9 -15   2   -5.30    6.00
  -9  15  -2    5.10    7.50
  -9  15  -2    0.50    4.80
  -9  15  -2   -0.50    4.40
   9  15   2   -0.60    4.30
   9 -16  -2    3.90    8.80
   9 -16  -2   -3.20    5.30
   9  16  -2    5.00    5.20
  -9  16   2    0.00    5.10
  -9  16   2    2.40    5.20
  -9  16   2   -2.60    7.40
  -8 -16   2  -20.10   10.50
   8 -16  -2    6.70    6.50
   8 -16  -2   -7.80    4.10
  -8  16   2    6.30    6.10
  -8  16   2   -5.10    5.10
   8  16  -2    2.40    5.30
  -8  16   2    6.50    6.30
  -8  16   2   10.20    7.60
   7 -16  -2   23.60    6.80
   7 -16  -2   29.60   11.00
  -7  16   2   23.30    9.00
  -7  16   2   15.00    8.90
   7  16  -2   28.50    8.10
  -7  16   2   17.50    7.70
  -7  16   2   25.00    7.00
  -6 -16   2  168.48   17.60
   6 -16  -2  121.09   18.40
   6 -16  -2  136.29   12.70
   6  16  -2  139.89   14.90
   6  16  -2  162.68   23.20
  -6  16   2   98.19   19.50
  -6  16   2  160.68   15.30
  -6  16   2  153.68   16.40
  -6  16   2  149.09   15.50
   5 -16  -2   -1.20    2.60
   5 -16  -2    0.60    3.60
  -5 -16   2    2.00    5.30
  -5  16   2   -0.70    3.60
   5  16  -2   -1.30    1.80
   5  16  -2    0.40    4.70
  -5  16   2   -1.10    2.90
   5  16  -2    1.70    3.40
  -5  16   2   -1.40    2.70
  -5  16   2   -0.80    4.40
   4 -16  -2  103.79   16.20
   4 -16  -2   98.99    9.00
  -4  16   2  114.19   11.40
  -4  16   2   79.19   11.60
   4  16  -2   63.89   11.20
  -4  16   2  111.59   16.00
  -4  16   2   73.49   13.90
   3 -16  -2   13.70    4.40
  -3 -16   2   19.30    4.90
   3 -16  -2   24.20    7.80
   3 -16  -2   18.90    6.80
  -3  16   2   20.40    5.60
   3  16  -2   21.80    4.70
   3  16  -2   17.70    4.30
  -3  16   2   15.40    6.40
   3  16  -2   28.60    6.70
   2 -16  -2   97.59    8.10
   2 -16  -2   93.49   14.40
  -2 -16   2   80.19   12.10
  -2 -16   2   95.19    7.70
   2 -16  -2  107.59    8.60
   2  16  -2   96.49    8.20
  -2  16   2  107.29    9.30
   2  16  -2   93.29    6.30
   2  16  -2   92.29   10.00
   2  16  -2   96.09    9.70
  -2  16   2   96.39   13.80
   1 -16  -2  281.47   21.90
   1 -16  -2  266.27   14.00
   1 -16  -2  273.87   17.40
  -1 -16   2  296.27   20.60
   1 -16  -2  226.08   20.60
   1 -16  -2  244.48   13.40
  -1  16   2  258.27   15.00
   1  16  -2  260.57   16.60
  -1  16   2  258.27   19.30
   1  16  -2  234.28   13.00
   0 -16  -2   48.40    6.40
   0 -16   2   64.39   10.70
   0 -16   2   96.89   10.30
   0 -16  -2   63.49   12.30
   0 -16  -2   61.99    7.80
   0 -16  -2   73.09   12.40
   0  16   2   60.09    5.80
   0  16  -2   54.09    7.30
   0  16  -2   63.79   10.30
   0  16   2   75.19   11.80
   1 -16   2   34.10    7.90
  -1 -16  -2   31.30    8.20
  -1 -16  -2   36.00    5.40
  -1 -16  -2   37.00    4.50
   1 -16   2   39.70    6.50
  -1 -16  -2   36.70    9.10
   1  16   2   36.30    7.60
  -1  16  -2   38.50    8.10
  -1  16  -2   32.30    4.90
   1  16   2   39.70    4.80
   2 -16   2  163.78   15.50
  -2 -16  -2  195.88   18.10
  -2 -16  -2  159.88   10.70
  -2 -16  -2  186.98   11.00
   2  16   2  154.88   15.60
   2  16   2  142.99   13.40
  -2  16  -2  157.38   12.60
  -2  16  -2  161.68   14.90
   3 -16   2   29.40    8.20
  -3 -16  -2   23.70    4.90
  -3 -16  -2   42.20   10.20
  -3 -16  -2   30.70    9.30
  -3 -16  -2   27.20    4.90
  -3  16  -2   30.70    5.00
  -3  16  -2   25.60    7.90
   3  16   2   36.50    9.70
   3  16   2   31.00    7.10
  -3  16  -2   37.10    7.20
  -3  16  -2   27.50    5.80
   4 -16   2   15.30    5.80
  -4 -16  -2   23.60    8.40
  -4 -16  -2   22.90    5.00
  -4  16  -2   22.50    4.80
   4  16   2   37.00    6.90
   4  16   2   36.70   11.10
  -4  16  -2   29.00    8.10
  -4  16  -2   21.10    6.40
  -4  16  -2   28.90    6.20
  -5 -16  -2   10.20    4.40
  -5 -16  -2   13.20    8.70
   5 -16   2    8.10    5.10
  -5  16  -2   11.40    4.90
  -5  16  -2    4.20    4.80
   5  16   2   14.50    8.80
  -5  16  -2    3.40    2.80
  -5  16  -2    5.90    5.60
  -5  16  -2   13.90    6.10
   5  16   2   14.30    4.80
  -6 -16  -2   13.90    7.70
  -6 -16  -2   10.20    4.80
   6 -16   2   16.40    6.60
   6  16   2    1.30    3.50
  -6  16  -2    3.70    4.10
  -6  16  -2    8.60    4.20
  -6  16  -2   -2.60    4.30
  -6  16  -2    5.20    5.50
   7 -16   2   19.10    8.00
  -7 -16  -2   14.30    8.50
  -7 -16  -2   12.70    4.90
  -7  16  -2    4.50    5.30
  -7  16  -2   10.20    6.50
  -7  16  -2    8.70    6.10
  -7  16  -2    8.80    6.30
   7  16   2    8.40    5.30
  -8 -16  -2    1.20    4.60
   8 -16   2   -0.30    6.60
  -8 -16  -2    8.50    9.60
   8  16   2   -0.80    6.00
  -8  16  -2    4.50    5.50
  -8  16  -2   14.60    6.20
  -8  16  -2    9.20    6.80
  -8  16  -2   -3.60    6.50
   9 -16   2    1.70    6.80
  -9 -16  -2   -8.80    5.50
  -9 -16  -2   16.90   16.70
  -9  16  -2   -2.70    5.60
  -9  16  -2   -3.00    6.40
   9  16   2   -4.10    5.30
  -9  16  -2    3.00    5.10
   9 -17  -2   -3.40    7.20
   9 -17  -2  -12.70    6.90
  -9  17   2    3.20    6.50
   9  17  -2   -6.40    4.90
  -9  17   2    3.20    4.70
  -9  17   2   -3.30    5.80
   8 -17  -2    1.10    5.10
   8 -17  -2  -10.80    6.00
   8  17  -2    3.10    5.10
  -8  17   2   -6.50    4.10
  -8  17   2   -2.90    6.10
  -8  17   2    4.20    7.40
  -8  17   2    0.40    5.10
   7 -17  -2   16.20    7.60
   7 -17  -2   14.50    6.00
  -7 -17   2   -2.60    7.30
  -7  17   2   16.70    7.80
  -7  17   2   11.10    7.10
  -7  17   2   -1.60    6.50
   7  17  -2   10.20    5.40
  -7  17   2   10.70    5.20
   6 -17  -2    9.80    6.60
  -6 -17   2   23.20    8.70
  -6  17   2    6.80    5.20
   6  17  -2    9.00    5.50
  -6  17   2    7.00    5.50
  -6  17   2    7.50    6.00
  -6  17   2    6.70    7.10
   6  17  -2    7.30    9.60
   5 -17  -2    3.20    4.30
  -5 -17   2    3.30    5.00
   5 -17  -2    4.90    3.80
  -5  17   2    4.90    6.00
   5  17  -2    8.80    3.10
  -5  17   2    5.00    3.50
   5  17  -2    1.90    4.00
  -5  17   2    6.40    4.80
  -5  17   2    6.30    4.70
   5  17  -2    6.10    5.30
  -4 -17   2   -0.60    3.90
   4 -17  -2    4.90    6.80
   4 -17  -2   -1.80    3.60
   4 -17  -2    6.80    4.40
  -4  17   2    8.20    5.80
   4  17  -2    3.10    3.70
  -4  17   2    1.90    3.60
  -4  17   2    8.90    5.50
   4  17  -2    7.50    3.80
  -4  17   2    8.40    4.20
   4  17  -2    6.30    2.90
   3 -17  -2   64.69   13.20
   3 -17  -2   62.89   13.40
  -3 -17   2   69.69    7.90
   3 -17  -2   57.39    7.20
   3 -17  -2   71.49    7.50
  -3  17   2   46.80   10.40
  -3  17   2   62.09    9.40
   3  17  -2   78.69   12.30
   3  17  -2   50.59    7.70
   2 -17  -2   36.10    5.30
   2 -17  -2   35.70    8.90
   2 -17  -2   27.30    4.90
  -2 -17   2   29.30    7.40
   2 -17  -2   36.40    9.90
  -2  17   2   29.50    6.20
  -2  17   2   29.40    8.20
   2  17  -2   37.70    3.70
   2  17  -2   33.10    8.20
   2  17  -2   21.50    4.70
   1 -17  -2    1.80    2.60
   1 -17  -2   -0.20    4.00
   1 -17  -2   15.30    5.80
  -1 -17   2    8.20    5.10
   1  17  -2    7.60    3.80
   1  17  -2    4.60    2.20
   1  17  -2    1.70    2.40
  -1  17   2    7.50    4.60
  -1  17   2   -1.80    2.10
   0 -17  -2   18.30    6.40
   0 -17  -2   32.00    8.90
   0 -17   2   23.60    7.00
   0 -17  -2   21.00    5.10
   0 -17  -2   18.10    3.80
   0 -17  -2   22.30    5.60
   0  17  -2   18.30    4.20
   0  17   2   21.20    4.20
   0  17  -2   24.10    6.30
   1 -17   2  165.08   11.70
  -1 -17  -2  202.78   18.20
  -1 -17  -2  164.58    9.40
  -1 -17  -2  126.59   15.10
   1 -17   2  181.28   16.30
  -1 -17  -2  153.48    9.50
  -1  17  -2  180.98   15.40
   1  17   2  166.08    9.30
   1  17   2  207.08   16.00
  -1  17  -2  162.88   10.60
  -1  17  -2  167.48   12.10
  -2 -17  -2   14.80    4.10
   2 -17   2   27.50    6.50
  -2 -17  -2   11.60    5.30
   2 -17   2   19.50    6.80
  -2  17  -2   24.50    5.90
   2  17   2   30.40    7.70
  -2  17  -2   20.50    4.70
  -2  17  -2   12.20    5.80
  -3 -17  -2   54.79   11.20
  -3 -17  -2   62.69    6.70
   3 -17   2   70.19   12.10
  -3 -17  -2   60.09    7.40
  -3  17  -2   59.39    9.70
  -3  17  -2   68.39    7.20
   3  17   2   62.49   10.10
  -3  17  -2   51.59   10.20
   3  17   2   71.79   13.00
   4 -17   2    8.40    4.40
  -4 -17  -2   13.60    3.90
  -4 -17  -2    9.50    5.60
  -4 -17  -2   17.50    6.10
  -4  17  -2    6.30    3.90
   4  17   2    4.50    4.90
  -4  17  -2    3.90    4.40
  -4  17  -2    3.00    3.70
  -4  17  -2    5.20    4.80
   4  17   2   17.30   12.20
  -4  17  -2   10.70    5.60
   5 -17   2   23.30    7.90
  -5 -17  -2   21.90    9.20
  -5 -17  -2   19.60    5.30
  -5  17  -2   26.30    7.50
  -5  17  -2   22.50    4.70
  -5  17  -2   19.50    5.90
  -5  17  -2   23.70    5.90
   5  17   2   23.30    6.60
   5  17   2   24.20   10.00
  -5  17  -2   16.30    6.80
  -6 -17  -2   24.70    6.40
   6 -17   2   24.60    8.10
  -6 -17  -2   33.20   10.60
  -6  17  -2   24.20    9.00
  -6  17  -2   27.90    8.20
  -6  17  -2   29.00    7.30
  -6  17  -2   31.10    8.70
   6  17   2   21.90    6.10
  -7 -17  -2   33.60   11.40
   7 -17   2   60.69   12.00
  -7 -17  -2   55.09    9.20
  -7  17  -2   28.10   10.30
  -7  17  -2   48.70    9.50
  -7  17  -2   34.80    9.10
  -7  17  -2   35.40    9.80
   7  17   2   49.70   11.60
  -8 -17  -2    6.10    9.20
  -8 -17  -2    1.30    5.80
   8 -17   2    6.10    7.80
  -8  17  -2    9.00    5.30
  -8  17  -2   19.00    9.60
   8  17   2   16.10    8.30
  -8  17  -2   14.70    7.40
   8 -18  -2   43.00   11.90
  -8  18   2   61.69   15.30
  -8  18   2   22.90    9.00
  -8  18   2   45.80    9.70
  -8  18   2   31.30   12.10
   8  18  -2   42.70   10.70
   7 -18  -2   15.40    8.40
  -7  18   2   11.90    6.80
   7  18  -2    6.60    5.70
  -7  18   2    8.90    5.90
  -7  18   2    9.00    7.20
  -7  18   2    8.60    7.10
   6 -18  -2   -2.90    5.00
  -6 -18   2    5.60    7.70
   6 -18  -2    0.10    4.60
  -6  18   2    2.00    5.30
  -6  18   2   -6.20    4.00
  -6  18   2   -0.60    4.80
   6  18  -2   -2.60    4.60
  -6  18   2    4.40    4.20
   5 -18  -2    6.20    4.40
  -5 -18   2   -7.40    6.70
   5 -18  -2    6.50    6.70
  -5  18   2    8.70    5.50
   5  18  -2    0.10    4.60
   5  18  -2    7.30    3.00
   5  18  -2    3.60    4.30
  -5  18   2   12.70    7.30
  -5  18   2   -0.80    4.40
  -5  18   2   14.70    6.00
   4 -18  -2    3.60    3.60
   4 -18  -2    3.00    6.60
   4 -18  -2   -1.20    4.60
  -4  18   2    2.70    3.90
  -4  18   2    0.90    3.80
  -4  18   2    1.90    3.00
   4  18  -2    2.20    4.20
   4  18  -2    2.90    2.90
  -3 -18   2    1.70    3.90
   3 -18  -2    0.60    3.30
   3 -18  -2    0.80    4.90
   3 -18  -2    5.70    8.10
   3 -18  -2    5.30    3.70
  -3  18   2    2.20    3.80
  -3  18   2    1.40    2.50
   3  18  -2    5.40    4.40
   3  18  -2   11.80    5.00
  -2 -18   2   12.20    4.10
  -2 -18   2   10.50    5.20
   2 -18  -2    8.50    3.10
   2 -18  -2    7.60    6.80
   2 -18  -2   14.20    7.10
   2  18  -2    8.00    3.90
   2  18  -2   13.90    2.70
   2  18  -2   17.40    5.40
   2  18  -2   17.10    4.80
  -2  18   2   14.50    3.90
  -2  18   2   17.20    6.00
   1 -18  -2  124.29   18.40
   1 -18  -2  124.19    7.80
   1 -18  -2  135.99    8.30
  -1 -18   2  122.09   14.40
   1  18  -2  139.89   13.00
  -1  18   2  134.49   10.50
  -1  18   2  153.38   14.90
   1  18  -2  114.99    9.40
   1  18  -2  141.89    9.30
   0 -18  -2    5.10    2.10
   0 -18  -2    2.50    1.90
   0 -18  -2    2.40    3.10
   0 -18  -2    2.00    5.90
   0 -18  -2    0.60    4.60
   0 -18   2    1.10    3.80
   0  18   2    1.70    3.20
   0  18   2   -0.30    2.00
   0  18  -2    2.50    2.20
   0  18  -2    4.40    3.70
  -1 -18  -2    3.10    2.60
   1 -18   2    2.50    4.00
  -1 -18  -2    3.10    2.30
  -1 -18  -2    6.80    4.30
  -1 -18  -2   -1.00    2.20
   1  18   2   -1.20    3.40
  -1  18  -2    3.40    3.90
  -1  18  -2    3.20    3.10
   1  18   2   -1.80    1.60
  -2 -18  -2   65.39   15.00
  -2 -18  -2  110.39    7.10
   2 -18   2  120.99   14.40
  -2 -18  -2   79.89   15.50
  -2 -18  -2   93.89    6.60
   2 -18   2   76.29   10.20
   2  18   2  100.89   14.10
  -2  18  -2   80.39   12.90
  -2  18  -2   92.99    9.80
  -2  18  -2   86.39    8.50
   3 -18   2    1.70    3.80
   3 -18   2   -3.30    4.50
  -3 -18  -2    4.00    5.20
  -3 -18  -2    3.70    3.20
  -3 -18  -2   -2.00    4.00
   3  18   2   -7.40    5.30
   3  18   2   -3.90    3.50
  -3  18  -2    1.50    2.90
  -3  18  -2   -1.70    2.50
  -4 -18  -2    6.20    6.30
  -4 -18  -2    2.40    4.10
   4 -18   2    7.40    5.90
  -4 -18  -2   12.10    5.70
  -4 -18  -2   10.80    3.70
  -4  18  -2    7.50    5.50
   4  18   2    6.10    4.20
  -4  18  -2    7.40    3.80
  -4  18  -2   15.70    7.30
   5 -18   2   -4.20    4.80
  -5 -18  -2    0.00    3.50
  -5 -18  -2    2.30    6.80
  -5  18  -2    1.10    3.70
  -5  18  -2   -5.70    3.30
   5  18   2   -4.80    3.20
  -5  18  -2    0.60    4.30
  -5  18  -2    0.90    3.80
  -6 -18  -2   48.20   12.50
   6 -18   2   28.90    8.80
  -6 -18  -2   37.30    7.10
  -6  18  -2   30.40    8.90
   6  18   2   34.40    7.40
  -6  18  -2   53.99   10.70
  -6  18  -2   21.90    9.00
  -6  18  -2   42.80    9.40
  -7 -18  -2   -4.30    4.90
   7 -18   2    1.70    6.30
  -7 -18  -2   -8.60    8.00
  -7  18  -2   -6.90    4.90
  -7  18  -2   -0.90    5.60
  -7  18  -2    5.70    4.60
   7  18   2    5.30    5.80
  -7  18  -2   -3.80    4.90
   8 -18   2    3.80    6.70
  -8 -18  -2    6.00   11.70
  -8 -18  -2    1.30    6.70
  -8  18  -2   16.30    8.30
  -8  18  -2    2.60    6.00
   8  18   2    4.70    7.70
  -8  18  -2    5.50    6.20
  -8  18  -2    8.90    7.30
   8 -19  -2    7.30    7.80
  -8  19   2   -2.30    6.20
  -8  19   2   18.80    9.10
  -8  19   2  -10.50    4.90
  -8  19   2   13.80    8.30
   8  19  -2    8.30    5.30
   7 -19  -2    3.10    5.00
   7 -19  -2   -3.00    6.60
   7  19  -2   -4.40    7.40
  -7  19   2    0.90    6.60
  -7  19   2    8.00    7.50
  -7  19   2   -8.70    3.80
  -7  19   2    3.90    6.10
   6 -19  -2    5.90    5.80
   6 -19  -2    8.50    5.40
  -6  19   2   14.00    5.80
  -6  19   2   15.00    8.20
  -6  19   2    3.00    5.80
   6  19  -2   13.80    7.10
  -6  19   2   15.20    8.10
   5 -19  -2    2.30    8.00
   5 -19  -2   -1.10    5.40
  -5  19   2   -2.20    3.50
  -5  19   2    0.10    4.90
   5  19  -2   -1.40    4.20
  -5  19   2    6.70    4.70
   5  19  -2    5.20    4.40
   4 -19  -2   -0.40    4.90
   4 -19  -2   -3.00    2.90
   4 -19  -2   -4.20    6.80
  -4 -19   2   -1.60    6.40
  -4  19   2   -2.20    3.20
   4  19  -2   -1.50    4.00
   4  19  -2    1.40    3.60
  -4  19   2   -1.00    5.10
  -3 -19   2   64.49   11.60
   3 -19  -2   63.99   14.70
   3 -19  -2   46.40   10.90
   3 -19  -2   43.70    5.90
  -3  19   2   40.00    9.50
  -3  19   2   58.79    9.10
   3  19  -2   48.90    8.60
   3  19  -2   50.59    9.60
   2 -19  -2   12.00    2.80
   2 -19  -2    9.00    3.80
  -2 -19   2   10.10    6.30
  -2 -19   2   10.80    4.00
   2 -19  -2    5.90    6.40
   2 -19  -2   14.30    6.40
   2  19  -2    9.60    4.90
  -2  19   2   13.90    6.30
   2  19  -2    7.00    4.40
   2  19  -2   14.70    2.80
  -2  19   2   10.20    3.60
   1 -19  -2   -0.20    1.80
   1 -19  -2    1.30    4.40
  -1 -19   2   -2.80    3.30
   1  19  -2   -0.60    1.80
  -1  19   2    1.60    2.50
  -1  19   2   -1.50    3.30
   1  19  -2   -4.80    3.30
   0 -19  -2    4.20    4.60
   0 -19  -2   -1.70    4.20
   0 -19   2    6.30    5.30
   0  19  -2    7.80    4.30
   0  19   2    4.10    3.90
   0  19  -2   -1.50    2.80
   0  19   2    9.10    3.40
  -1 -19  -2   18.70    6.90
   1 -19   2   17.10    6.80
  -1 -19  -2   11.90    3.80
  -1  19  -2   12.40    5.90
  -1  19  -2   14.90    4.70
   1  19   2   13.40    4.90
  -2 -19  -2    3.20    6.00
   2 -19   2    6.30    5.30
   2 -19   2    2.50    3.80
  -2 -19  -2    1.60    4.60
  -2  19  -2    0.30    2.90
  -2  19  -2   -0.50    2.90
   2  19   2    3.10    4.40
  -2  19  -2    3.40    4.10
  -3 -19  -2   20.50    7.30
  -3 -19  -2   11.20    2.90
   3 -19   2   24.80    7.80
  -3 -19  -2   16.40    8.60
  -3  19  -2   20.70    7.60
  -3  19  -2   12.30    5.20
   3  19   2   13.70    5.10
  -4 -19  -2   -0.50    4.30
  -4 -19  -2   -8.70    6.50
   4 -19   2    1.50    5.20
  -4  19  -2    5.00    5.70
   4  19   2    4.00    3.90
  -4  19  -2    7.50    3.90
   5 -19   2    4.20    6.10
  -5 -19  -2    8.30   11.00
  -5 -19  -2   12.30    4.30
  -5  19  -2   16.10    6.30
  -5  19  -2   14.60    6.10
  -5  19  -2    9.50    7.50
   5  19   2   15.70    5.80
  -5  19  -2   11.40    5.90
  -6 -19  -2   13.70    9.60
   6 -19   2   15.20    8.00
  -6  19  -2   17.20    6.40
  -6  19  -2   10.70    6.10
   6  19   2   10.70    6.20
  -6  19  -2   14.40    6.60
  -6  19  -2    7.70    7.50
  -7 -19  -2   23.70   12.30
   7 -19   2   22.90   10.90
  -7  19  -2   28.00   10.80
   7  19   2   22.00   10.70
  -7  19  -2   21.00    7.70
  -7  19  -2   11.90    9.10
  -7  19  -2   19.90    8.00
  -7  20   2   -3.90    4.70
   7  20  -2   15.20    7.40
  -7  20   2    3.60    6.50
  -7  20   2    0.80    5.70
  -7  20   2    2.60    5.80
   6 -20  -2   15.10    7.10
   6 -20  -2   -5.00    5.20
   6  20  -2    4.30    5.50
  -6  20   2   -3.80    4.20
  -6  20   2   -0.70    4.40
  -6  20   2   -6.90    4.60
  -6  20   2   -4.60    4.60
   5 -20  -2   -5.90    8.80
   5 -20  -2   -5.40    4.10
   5 -20  -2   -9.40    4.80
  -5  20   2   -3.00    3.90
   5  20  -2    7.70    5.10
  -5  20   2   -6.90    3.60
   5  20  -2   -0.10    3.30
  -5  20   2    7.70    5.50
   4 -20  -2    0.40    8.10
   4 -20  -2    7.50    6.50
   4  20  -2   10.20    6.10
  -4  20   2    5.60    3.90
   4  20  -2    3.30    3.70
  -4  20   2    2.70    4.60
   3 -20  -2   26.30    3.60
   3 -20  -2   43.30   12.00
   3 -20  -2   30.90   10.30
  -3  20   2   32.00    9.30
  -3  20   2   39.20    7.90
   3  20  -2   27.10    8.30
   3  20  -2   24.20    7.30
   2 -20  -2    0.60    4.60
   2 -20  -2   -2.50    6.80
   2  20  -2   -1.10    1.60
   2  20  -2   -5.30    3.00
  -2  20   2    7.50    5.20
  -2  20   2   -1.40    3.00
   1 -20  -2   49.80   14.60
  -1 -20   2   53.79   11.60
   1 -20  -2   69.99   15.00
   1  20  -2   72.19    6.20
   1  20  -2   58.79   10.50
  -1  20   2   57.69   10.90
  -1  20   2   51.39    7.70
   0 -20  -2    7.00    6.30
   0 -20  -2    2.60    5.20
   0 -20   2    0.20    5.40
   0  20   2    9.00    3.30
   0  20  -2   -0.30    4.80
   1 -20   2    4.90    4.50
  -1 -20  -2    1.70    4.50
   1 -20   2    7.50    6.10
  -1 -20  -2   -0.50    3.10
  -1  20  -2    3.70    3.40
  -1  20  -2    9.70    5.00
   1  20   2   13.00    5.60
   2 -20   2    0.20    5.50
  -2 -20  -2    3.60    7.20
   2 -20   2   -3.30    6.90
  -2 -20  -2    1.00    6.80
  -2  20  -2   15.10    5.00
  -2  20  -2   -1.40    3.30
   2  20   2   12.30    6.00
  -2  20  -2   15.40    6.80
   3 -20   2    1.40    5.00
  -3 -20  -2    3.10    7.00
  -3 -20  -2    2.10    5.60
  -3  20  -2    3.50    3.90
   3  20   2   -5.40    3.90
  -3  20  -2   -1.20    3.40
  -4 -20  -2    6.10    8.50
   4 -20   2   10.90    8.10
  -4 -20  -2   13.40    7.00
  -4  20  -2   15.60    6.90
  -4  20  -2    4.20    4.40
   4  20   2   12.90    4.80
  -4  20  -2    6.70    5.10
   5 -20   2   -0.70    5.90
   5  20   2    0.20    4.00
  -5  20  -2   -0.10    3.60
  -5  20  -2    2.50    4.00
  -5  20  -2   -4.60    5.20
   6 -20   2   16.70    7.90
  -6 -20  -2    2.40    9.80
  -6  20  -2    9.90    6.50
   6  20   2   10.60    5.80
  -6  20  -2    3.50    5.90
  -6  20  -2   10.50    6.70
   7 -20   2    9.20    7.70
  -7  20  -2    0.90    6.10
  -7  20  -2    4.30    6.30
   7  20   2   -4.40    5.30
  -7  20  -2    6.30    6.70
   6 -21  -2  -11.50   11.10
   6 -21  -2   -9.70    6.30
  -6  21   2    7.10    7.70
  -6  21   2    0.00    4.20
  -6  21   2   -1.00    5.00
   5 -21  -2   -9.90   10.50
   5 -21  -2   14.00    7.00
  -5  21   2   12.70    6.30
   5  21  -2    4.20    4.30
  -5  21   2   11.40    5.40
   4 -21  -2    6.50   12.70
   4 -21  -2   -5.80    5.30
   4  21  -2    3.90    3.90
   4  21  -2   -6.20    4.20
  -4  21   2   -4.20    5.30
  -4  21   2    2.40    3.30
   3 -21  -2   -3.90    5.90
   3 -21  -2    6.70    9.20
   3  21  -2   -3.10    4.10
   3  21  -2   -2.60    3.30
  -3  21   2   -3.00    4.80
  -3  21   2    3.40    4.00
   2 -21  -2   23.60   10.60
   2 -21  -2   19.50    8.30
  -2 -21   2    7.70    6.00
   2  21  -2   17.10    5.30
   2  21  -2   26.20    6.70
  -2  21   2    2.30    3.80
  -2  21   2   14.70    7.30
   1 -21  -2   -1.90    8.60
  -1 -21   2    5.60    5.90
   1 -21  -2    6.90    6.70
   1  21  -2   -1.90    2.20
   1  21  -2    3.60    4.90
  -1  21   2    3.10    4.40
  -1  21   2    1.10    3.20
   0 -21  -2    3.20    5.40
   0  21   2    4.70    4.70
   0  21   2   -1.80    2.80
   0  21  -2   -1.20    2.70
   0  21  -2    2.50    3.90
  -1 -21  -2   -1.60    4.40
  -1 -21  -2    3.40    9.80
  -1  21  -2    4.20    5.30
  -1  21  -2   -4.40    3.00
   1  21   2   -2.20    4.60
  -2 -21  -2    5.20    7.50
  -2 -21  -2    1.60    5.00
   2 -21   2    5.40    5.80
  -2  21  -2    9.80    4.90
  -2  21  -2   -5.00    4.40
  -2  21  -2    5.90    4.00
   2  21   2   -2.60    4.80
  -3 -21  -2   -4.30    4.80
   3 -21   2    0.90    5.40
  -3 -21  -2   -3.90    8.00
  -3  21  -2   -6.90    3.00
   3  21   2   -5.90    4.90
  -3  21  -2    4.10    5.20
  -3  21  -2   -9.70    3.50
  -4 -21  -2    7.20   10.00
  -4 -21  -2   16.20    9.40
   4 -21   2   11.90    7.10
  -4  21  -2   -3.10    6.30
   4  21   2   15.20    6.10
  -4  21  -2   12.80    6.50
  -4  21  -2    4.30    5.10
   5 -21   2   13.80    7.80
  -5  21  -2   -5.50    4.20
  -5  21  -2    8.10    5.50
  -5  21  -2    9.50    6.30
   5  21   2   -2.30    4.70
   6 -21   2   10.70    7.50
  -6  21  -2   17.50    7.20
  -6  21  -2    6.30    5.30
  -6  21  -2    5.30    6.90
   6  21   2    9.30    5.80
  -6  21  -2   -1.30    5.10
   6  21   2    7.40    6.10
   6 -22  -2   -1.40    7.80
  -6  22   2    2.10    7.00
  -6  22   2    6.20    5.80
   6  22  -2   14.80    6.60
   5 -22  -2   -5.70    5.70
  -5  22   2    2.60    4.30
   5  22  -2   -6.10    4.20
  -5  22   2   -4.80    9.00
   4 -22  -2  -12.90   12.20
   4 -22  -2   -5.00    5.30
  -4  22   2   -1.10    4.40
   4  22  -2    1.70    4.50
   4  22  -2    2.60    4.80
  -4  22   2    0.30    6.20
   3 -22  -2    9.70    7.40
   3 -22  -2  -12.20    9.70
  -3  22   2   -2.60    4.10
   3  22  -2   -6.20    4.20
  -3  22   2    5.10    5.30
   3  22  -2    6.70    6.20
   2 -22  -2   -9.10   10.40
   2 -22  -2   -3.40    5.30
  -2 -22   2   -3.80    5.20
  -2  22   2   -2.20    3.10
  -2  22   2   -1.00    5.40
   2  22  -2    4.70    4.70
   2  22  -2    5.20    4.90
   1 -22  -2    2.30    9.30
  -1 -22   2    0.90    5.70
   1 -22  -2   -6.70    5.60
  -1  22   2   -6.10    3.90
   1  22  -2   -3.30    4.10
   1  22  -2   -4.10    2.30
  -1  22   2   -4.90    3.20
   1  22  -2    5.40    4.30
   0 -22  -2   -2.50    4.90
   0 -22  -2   -4.90   10.00
   0 -22   2    7.90    6.30
   0  22   2    3.90    2.70
   0  22   2    2.60    5.00
   0  22  -2    2.20    5.00
   0  22  -2    6.60    4.40
   1 -22   2   -2.90    4.70
  -1 -22  -2   -7.40    9.50
  -1 -22  -2    2.90    5.10
   1  22   2   -0.10    5.20
  -1  22  -2   -6.70    4.20
  -1  22  -2   -1.60    2.90
   2 -22   2   -0.40    6.10
  -2 -22  -2   -4.70    4.70
  -2 -22  -2   -6.50    9.70
   2  22   2    5.40    5.60
  -2  22  -2   10.20    4.00
  -2  22  -2   -0.90    3.80
  -3 -22  -2    6.40   10.00
   3 -22   2   10.40    7.00
  -3 -22  -2   -4.70    5.20
   3  22   2    0.00    5.20
  -3  22  -2    2.80    4.80
  -3  22  -2    5.60    5.90
  -3  22  -2    3.60    4.60
   4 -22   2   23.30    9.50
  -4 -22  -2   21.10    9.80
  -4  22  -2   13.30    6.00
  -4  22  -2   24.80    9.40
  -4  22  -2   18.00    7.20
   4  22   2   25.90    7.80
   5  22   2    4.90    5.90
  -5  22  -2   -1.00    6.90
  -5  22  -2   -1.40    5.50
  -5  22  -2   -6.00    3.90
   5 -23  -2   -3.40    6.80
   5  23  -2    2.50    5.30
  -5  23   2    6.60    7.50
  -5  23   2    4.40    6.20
  -4  23   2    8.30    5.10
   4  23  -2   -2.10    4.60
   4  23  -2   -8.60    4.80
   3 -23  -2   -4.40    5.10
   3  23  -2    1.60    5.80
  -3  23   2   11.60    6.80
  -3  23   2   -4.90    4.30
   3  23  -2    0.90    5.00
   2 -23  -2   -2.00    6.40
  -2 -23   2   -0.30    5.50
  -2  23   2   -0.30    4.20
  -2  23   2    5.10    4.80
   2  23  -2    3.70    4.50
   2  23  -2    4.30    5.10
   1 -23  -2   10.90    7.90
  -1 -23   2   17.20    8.90
[truncated: 793,402 more chars]
