# Supplementary material for: (E)-3-(1,3-Diphenyl-1H-pyrazol-4-yl)-1-(thia­zol-2-yl)prop-2-en-1-one
Source: IUCrdata. 2023 Nov 21;8(Pt 11):x230997. doi: 10.1107/S2414314623009975 (PMC10833127; doi:10.1107/S2414314623009975)
Supplement: Supplementary file 2 [file x-08-x230997-Isup2.hkl]

data_I                                                                          
_shelx_title ' LH2045'                                                          
_shelx_refln_list_code          4                                               
_shelx_F_calc_maximum      201.98                                               
_exptl_crystal_F_000       744.00                                               
_reflns_d_resolution_high  0.7490                                               
                                                                                
loop_                                                                           
 _space_group_symop_operation_xyz                                               
 'x, y, z'                                                                      
 '-x, y+1/2, -z+1/2'                                                            
 '-x, -y, -z'                                                                   
 'x, -y-1/2, z-1/2'                                                             
                                                                                
_cell_length_a     9.3312                                                       
_cell_length_b    19.1240                                                       
_cell_length_c     9.9773                                                       
_cell_angle_alpha  90.000                                                       
_cell_angle_beta   95.453                                                       
_cell_angle_gamma  90.000                                                       
                                                                                
_shelx_F_squared_multiplier     1.000                                           
                                                                                
loop_                                                                           
 _refln_index_h                                                                 
 _refln_index_k                                                                 
 _refln_index_l                                                                 
 _refln_F_squared_calc                                                          
 _refln_F_squared_meas                                                          
 _refln_F_squared_sigma                                                         
 _refln_observed_status                                                         
   1   0   0       2477.91       2283.38        54.99 o                         
   2   0   0      12979.91      12282.07       150.77 o                         
   3   0   0       2939.67       2817.13        39.21 o                         
   4   0   0       3693.91       3555.32        50.40 o                         
   5   0   0         38.95        102.50        17.52 o                         
   6   0   0          0.15        172.07        21.61 o                         
   7   0   0         43.56         72.32         8.32 o                         
   8   0   0       1425.11       1546.34        48.95 o                         
   9   0   0         88.55         85.92        12.31 o                         
  10   0   0        343.07        428.86        25.80 o                         
  11   0   0        204.07        245.31        24.36 o                         
  12   0   0         36.26         35.50        13.43 o                         
   1   1   0        115.55        108.58         2.32 o                         
   2   1   0      13737.03      12869.53       120.50 o                         
   3   1   0        311.23        277.25         5.58 o                         
   4   1   0        455.27        427.19         8.18 o                         
   5   1   0       1034.57       1016.39        16.05 o                         
   6   1   0       1006.15       1028.07        27.28 o                         
   7   1   0          8.62          7.90         3.67 o                         
   8   1   0        395.94        408.83        20.73 o                         
   9   1   0         32.69         27.17         5.86 o                         
  10   1   0        238.57        257.59        15.46 o                         
  11   1   0         12.81          7.90         6.89 o                         
  12   1   0         26.51         16.88        13.19 o                         
   1   2   0        365.87        348.45         4.57 o                         
   2   2   0      13022.45      12064.34        98.36 o                         
   3   2   0       2026.44       1983.46        21.27 o                         
   4   2   0        765.51        808.31        12.38 o                         
   5   2   0          1.05          3.47         1.87 o                         
   6   2   0        671.71        768.50        18.45 o                         
   7   2   0         91.41         79.90         6.71 o                         
   8   2   0        198.60        191.65        10.82 o                         
   9   2   0         59.27         59.93         8.15 o                         
  10   2   0        343.30        361.63        17.13 o                         
  11   2   0        179.56        156.46        12.05 o                         
  12   2   0         23.43         -0.77         8.84 o                         
   1   3   0      10570.69       9498.21        69.03 o                         
   2   3   0        525.34        503.82         6.45 o                         
   3   3   0        370.54        346.55         6.42 o                         
   4   3   0        190.64        201.44         6.18 o                         
   5   3   0          9.65         10.51         2.22 o                         
   6   3   0        137.22        184.33         7.70 o                         
   7   3   0        504.49        536.04        13.95 o                         
   8   3   0        129.75        133.26         8.80 o                         
   9   3   0         17.20          9.47         5.39 o                         
  10   3   0         30.07         20.46         6.56 o                         
  11   3   0         56.33         76.06         9.83 o                         
  12   3   0          1.27         -4.01         8.36 o                         
   0   4   0       8655.10       8095.38        79.27 o                         
   1   4   0          1.61          1.35         0.82 o                         
   2   4   0          6.94          9.23         1.03 o                         
   3   4   0        123.74        112.48         3.72 o                         
   4   4   0        109.52        116.15         4.59 o                         
   5   4   0        309.70        306.23         7.81 o                         
   6   4   0         11.27         15.25         3.27 o                         
   7   4   0          0.62          1.10         2.70 o                         
   8   4   0         35.03         42.99         5.49 o                         
   9   4   0         42.44         40.46         6.66 o                         
  10   4   0          3.30         -4.10         5.63 o                         
  11   4   0         35.51         25.39         7.52 o                         
  12   4   0         40.17         45.42        12.22 o                         
   1   5   0        168.22        205.94         3.54 o                         
   2   5   0        136.85        131.83         3.81 o                         
   3   5   0         12.66         16.91         1.58 o                         
   4   5   0        505.44        467.95         8.13 o                         
   5   5   0        819.86        875.91        14.12 o                         
   6   5   0        365.01        374.88        10.53 o                         
   7   5   0         19.13         16.94         3.54 o                         
   8   5   0        353.91        333.43        13.39 o                         
   9   5   0         32.27         41.67         6.07 o                         
  10   5   0         38.01         17.19         9.31 o                         
  11   5   0         28.57         12.09         7.63 o                         
  12   5   0         20.70          8.87        10.15 o                         
   0   6   0        730.11        767.00        11.00 o                         
   1   6   0        649.87        665.02         7.59 o                         
   2   6   0        143.79        153.80         4.13 o                         
   3   6   0        282.97        303.05         5.77 o                         
   4   6   0          8.05          4.93         1.32 o                         
   5   6   0        113.03        111.68         5.12 o                         
   6   6   0        142.09        185.76         7.42 o                         
   7   6   0        304.04        295.12        11.70 o                         
   8   6   0        114.45        117.23         8.65 o                         
   9   6   0          0.01          2.02         4.82 o                         
  10   6   0          0.15         -5.50         5.50 o                         
  11   6   0        134.08        102.10        11.30 o                         
  12   6   0         14.41         13.23        11.86 o                         
   1   7   0        216.93        207.74         3.71 o                         
   2   7   0       2176.02       2146.64        21.53 o                         
   3   7   0          8.19         16.06         1.90 o                         
   4   7   0        285.06        269.94         6.54 o                         
   5   7   0       2488.26       2570.06        30.71 o                         
   6   7   0          8.27          4.83         2.48 o                         
   7   7   0         33.03         40.15         4.90 o                         
   8   7   0         35.81         41.12         5.20 o                         
   9   7   0         32.07         31.76         6.00 o                         
  10   7   0         50.82         37.85         7.33 o                         
  11   7   0          2.22          4.01         7.72 o                         
   0   8   0         38.98         32.30         2.23 o                         
   1   8   0       3094.39       3143.67        25.98 o                         
   2   8   0        794.42        741.47        10.61 o                         
   3   8   0         16.85         17.54         2.07 o                         
   4   8   0         31.29         36.49         2.48 o                         
   5   8   0          9.24         12.02         2.26 o                         
   6   8   0        113.77        110.76         6.38 o                         
   7   8   0         11.33          6.79         3.30 o                         
   8   8   0        185.38        182.88         9.63 o                         
   9   8   0        186.45        176.22        14.24 o                         
  10   8   0         54.91         71.12        10.02 o                         
  11   8   0        119.76        150.20        15.00 o                         
   1   9   0        173.49        178.91         3.76 o                         
   2   9   0        197.50        192.79         5.67 o                         
   3   9   0       1804.68       1877.33        21.95 o                         
   4   9   0        150.64        177.17         7.45 o                         
   5   9   0        235.37        203.79        10.16 o                         
   6   9   0        473.05        497.44        11.62 o                         
   7   9   0        677.00        700.68        18.01 o                         
   8   9   0          0.24         -2.02         4.05 o                         
   9   9   0         14.35         15.78         5.47 o                         
  10   9   0          6.41         -3.72         6.28 o                         
  11   9   0          0.99         -4.08        10.45 o                         
   0  10   0         83.22        131.98         7.05 o                         
   1  10   0       1379.41       1401.84        15.03 o                         
   2  10   0        825.84        836.01        11.29 o                         
   3  10   0          8.84          2.57         1.99 o                         
   4  10   0        692.03        703.98        15.70 o                         
   5  10   0        112.34        125.27         6.53 o                         
   6  10   0        353.92        344.05        14.70 o                         
   7  10   0         58.05         47.51         4.74 o                         
   8  10   0         53.06         43.67         6.42 o                         
   9  10   0        236.00        264.22        13.13 o                         
  10  10   0         15.74         -0.39         8.05 o                         
  11  10   0         28.79         34.78        10.96 o                         
   1  11   0         93.46        112.44         4.69 o                         
   2  11   0         68.41         69.51         3.85 o                         
   3  11   0        388.44        403.43         9.89 o                         
   4  11   0        171.13        157.98         7.90 o                         
   5  11   0        234.02        241.87         9.99 o                         
   6  11   0         44.10         37.47         5.13 o                         
   7  11   0        257.20        242.04        14.56 o                         
   8  11   0          0.03         -2.86         4.73 o                         
   9  11   0        139.90        134.74        12.09 o                         
  10  11   0          5.24         -6.68         7.46 o                         
  11  11   0         58.26         40.53        14.24 o                         
   0  12   0        187.76        188.01         8.51 o                         
   1  12   0        360.49        367.34         8.83 o                         
   2  12   0         10.14          6.39         2.47 o                         
   3  12   0         21.49         22.31         2.87 o                         
   4  12   0        637.32        671.85        14.42 o                         
   5  12   0          5.89          6.74         3.08 o                         
   6  12   0        176.99        181.67         9.89 o                         
   7  12   0         12.30         11.05         5.45 o                         
   8  12   0         13.15          5.37         5.82 o                         
   9  12   0         63.79         61.97        11.10 o                         
  10  12   0         35.26          8.03         8.13 o                         
   1  13   0        248.01        242.89        12.15 o                         
   2  13   0        680.99        706.95        15.83 o                         
   3  13   0          1.09          0.12         2.76 o                         
   4  13   0         58.15         64.11         5.70 o                         
   5  13   0       1134.92       1178.67        21.43 o                         
   6  13   0        435.69        481.72        19.15 o                         
   7  13   0          6.69         10.41         4.66 o                         
   8  13   0          5.19          9.59         6.11 o                         
   9  13   0         25.56         20.00         7.57 o                         
  10  13   0         41.78         41.39        11.59 o                         
   0  14   0        275.67        302.41        14.66 o                         
   1  14   0        113.44        119.75         7.57 o                         
   2  14   0         73.46         75.97         6.50 o                         
   3  14   0        132.97        136.51         9.51 o                         
   4  14   0         48.28         57.06         4.97 o                         
   5  14   0        134.13        154.19        10.09 o                         
   6  14   0         76.45         75.51         7.80 o                         
   7  14   0          6.25          5.10         5.57 o                         
   8  14   0         51.89         54.15        11.68 o                         
   9  14   0         23.44         21.05         8.55 o                         
  10  14   0          8.58         13.47        11.74 o                         
   1  15   0        786.15        761.53        20.41 o                         
   2  15   0         15.49         16.39         5.20 o                         
   3  15   0        102.76        101.77         9.39 o                         
   4  15   0        366.81        364.50        12.13 o                         
   5  15   0        348.52        355.63        12.37 o                         
   6  15   0        272.43        301.46        14.44 o                         
   7  15   0         14.39         20.41         7.47 o                         
   8  15   0          0.92          2.33         7.74 o                         
   9  15   0          1.66         -7.97         7.97 o                         
  10  15   0          7.25         -5.53        23.57 o                         
   0  16   0        519.13        553.63        21.38 o                         
   1  16   0        573.78        588.65        20.55 o                         
   2  16   0        569.68        585.62        19.13 o                         
   3  16   0        588.17        620.94        26.04 o                         
   4  16   0        145.74        156.23        10.19 o                         
   5  16   0        196.06        178.43        10.66 o                         
   6  16   0         46.15         43.39         7.66 o                         
   7  16   0         56.60         43.85        10.52 o                         
   8  16   0         34.12         12.79         8.01 o                         
   9  16   0        119.58        137.79        17.42 o                         
   1  17   0        482.18        473.40        18.47 o                         
   2  17   0        206.18        181.14        12.86 o                         
   3  17   0        100.90        125.90        11.06 o                         
   4  17   0        504.91        585.18        24.39 o                         
   5  17   0         41.18         28.66         5.31 o                         
   6  17   0         20.18         13.43         6.05 o                         
   7  17   0         62.41         87.77        12.71 o                         
   8  17   0         50.73         43.06        12.53 o                         
   9  17   0          0.05         -4.73         9.98 o                         
   0  18   0        655.12        682.44        24.55 o                         
   1  18   0        196.92        205.69        11.81 o                         
   2  18   0        297.18        302.64        18.63 o                         
   3  18   0          4.76          2.05         5.22 o                         
   4  18   0        147.20        135.61        12.65 o                         
   5  18   0         24.37         26.54         7.39 o                         
   6  18   0         38.80         34.83         7.79 o                         
   7  18   0         19.36          2.12         8.42 o                         
   8  18   0          1.84         -1.59         8.80 o                         
   1  19   0        342.79        317.26        15.10 o                         
   2  19   0         40.33         33.78         8.39 o                         
   3  19   0          6.20          0.58         8.26 o                         
   4  19   0         61.40         65.11         9.28 o                         
   5  19   0          1.22         -6.06         6.06 o                         
   6  19   0        113.38        128.94        17.26 o                         
   7  19   0         11.13          8.21         9.46 o                         
   8  19   0         37.89         44.34        13.08 o                         
   0  20   0         11.08         21.87         8.59 o                         
   1  20   0          6.18         -0.07         5.12 o                         
   2  20   0         39.48         36.02         8.84 o                         
   3  20   0         32.95         35.32         8.66 o                         
   4  20   0          6.01         -7.41         7.41 o                         
   5  20   0         16.97          7.36         8.39 o                         
   6  20   0          4.41         -8.53         8.53 o                         
   7  20   0          3.06         -4.49        13.38 o                         
   1  21   0         30.87         30.26        11.73 o                         
   2  21   0          0.29         -0.94         6.98 o                         
   3  21   0         11.85          5.89         8.39 o                         
   4  21   0         36.27         47.38        10.78 o                         
   5  21   0          0.27         -8.86         8.86 o                         
   6  21   0         29.78         32.16        14.22 o                         
   7  21   0          3.29         45.17        23.33 o                         
   0  22   0         17.57         13.34        10.62 o                         
   1  22   0          0.72         -6.36         6.48 o                         
   2  22   0          3.50         -8.56         8.56 o                         
   3  22   0          0.24          3.72         9.07 o                         
   4  22   0         12.71         19.98         9.49 o                         
   5  22   0          0.09         -7.19        11.40 o                         
   6  22   0          2.67          1.00        16.12 o                         
   1  23   0         42.07         27.65        16.17 o                         
   2  23   0          0.22          5.62        10.49 o                         
   3  23   0         17.23         30.35        11.18 o                         
   4  23   0         12.82         14.94        11.55 o                         
   5  23   0          7.88         14.92        11.86 o                         
   0  24   0          0.06         41.00        19.24 o                         
   1  24   0         12.64         16.00        10.56 o                         
   2  24   0          5.54         -1.94         9.83 o                         
   3  24   0          0.01          1.95        14.58 o                         
   4  24   0          2.51        -10.12        10.12 o                         
   1  25   0          1.99         -6.33        14.99 o                         
   2  25   0         20.06          6.76        11.91 o                         
 -12   1   1          4.46          3.39         8.33 o                         
 -11   1   1         42.55         45.53         8.35 o                         
 -10   1   1         43.85         54.89         7.45 o                         
  -9   1   1         96.79         86.86         8.24 o                         
  -8   1   1         79.34         64.10         6.94 o                         
  -7   1   1        165.67        173.45        10.16 o                         
  -6   1   1        254.48        257.65        13.03 o                         
  -5   1   1       1344.80       1504.90        33.01 o                         
  -4   1   1          9.00         10.76         1.94 o                         
  -3   1   1      11242.70      10708.67        80.10 o                         
  -2   1   1       1862.39       1790.14        16.27 o                         
  -1   1   1        252.86        211.87         3.52 o                         
   0   1   1         61.45         47.68         2.72 o                         
   1   1   1         38.15         32.24         2.02 o                         
   2   1   1        242.13        242.70         5.21 o                         
   3   1   1         87.02         80.35         3.92 o                         
   4   1   1        825.38        886.81        15.46 o                         
   5   1   1        564.07        588.57        13.39 o                         
   6   1   1        147.36        138.64         8.88 o                         
   7   1   1          0.80          2.95         3.71 o                         
   8   1   1        106.87        117.32         9.68 o                         
   9   1   1         14.27         17.01         6.05 o                         
  10   1   1         19.46         27.01         6.69 o                         
  11   1   1          0.00         -2.21         6.58 o                         
  12   1   1         70.85         69.26        15.35 o                         
 -12   2   1          1.82         -8.41         8.41 o                         
 -11   2   1          7.82         -4.88         6.14 o                         
 -10   2   1          1.75          5.61         6.23 o                         
  -9   2   1        104.08        104.78         8.98 o                         
  -8   2   1         30.02         25.39         4.93 o                         
  -7   2   1        157.34        159.08        10.09 o                         
  -6   2   1        858.33        881.65        16.61 o                         
  -5   2   1       3089.70       3023.29        31.98 o                         
  -4   2   1        577.48        592.07         9.47 o                         
  -3   2   1       3434.65       3326.26        28.42 o                         
  -2   2   1       3032.09       2845.16        25.86 o                         
  -1   2   1        429.61        411.65         5.51 o                         
   0   2   1         17.55         18.75         1.07 o                         
   1   2   1         15.14         10.67         1.19 o                         
   2   2   1        438.23        426.31         6.30 o                         
   3   2   1       1637.99       1566.71        18.35 o                         
   4   2   1       1615.69       1600.70        20.52 o                         
   5   2   1        109.98        147.73         6.56 o                         
   6   2   1         24.05         28.78         4.96 o                         
   7   2   1        100.62         90.25         7.96 o                         
   8   2   1        333.29        343.06        14.63 o                         
   9   2   1          7.15         14.58         6.16 o                         
  10   2   1          7.22          5.47         5.99 o                         
  11   2   1          0.14         -2.07         7.78 o                         
  12   2   1          0.16         -7.82         8.33 o                         
 -12   3   1          6.55          2.52         8.90 o                         
 -11   3   1         34.33         44.84         8.96 o                         
 -10   3   1         22.78         20.31         6.40 o                         
  -9   3   1         48.75         50.19         6.69 o                         
  -8   3   1        414.63        465.71        17.74 o                         
  -7   3   1          1.89         -3.15         3.15 o                         
  -6   3   1        272.83        275.64         9.84 o                         
  -5   3   1        190.65        192.94         6.66 o                         
  -4   3   1         23.39         20.71         2.27 o                         
  -3   3   1         38.37         34.85         1.96 o                         
  -2   3   1        925.93        880.74         9.79 o                         
  -1   3   1       1867.58       1741.88        16.55 o                         
   0   3   1        477.67        411.84         6.06 o                         
   1   3   1       2951.86       2714.85        26.36 o                         
   2   3   1        322.12        311.85         5.39 o                         
   3   3   1       3304.89       3001.91        30.73 o                         
   4   3   1       1080.45       1120.82        15.63 o                         
   5   3   1        322.62        325.62         8.34 o                         
   6   3   1        313.54        314.75        12.87 o                         
   7   3   1          2.38          7.23         3.69 o                         
   8   3   1         34.06         32.41         5.55 o                         
   9   3   1         74.30         68.59         8.17 o                         
  10   3   1         91.80        104.42         9.51 o                         
  11   3   1        112.08        115.98        10.69 o                         
  12   3   1         53.17         29.55        10.56 o                         
 -12   4   1         33.25         21.37         9.67 o                         
 -11   4   1          2.88          7.77         7.26 o                         
 -10   4   1          0.22          5.38         5.21 o                         
  -9   4   1         40.73         42.50         6.69 o                         
  -8   4   1         56.42         62.47         6.15 o                         
  -7   4   1         88.40         87.80         6.14 o                         
  -6   4   1        740.56        764.42        14.09 o                         
  -5   4   1         58.56         37.55         2.95 o                         
  -4   4   1       2891.49       2773.58        27.23 o                         
  -3   4   1         16.19         12.37         1.33 o                         
  -2   4   1        353.84        314.15         4.53 o                         
  -1   4   1          4.39          6.78         1.03 o                         
   0   4   1       3786.52       3636.82        33.58 o                         
   1   4   1       1079.31       1057.59        11.30 o                         
   2   4   1         39.27         43.77         2.07 o                         
   3   4   1        102.37        122.53         4.17 o                         
   4   4   1       6130.37       6202.07        55.71 o                         
   5   4   1         41.42         47.93         3.55 o                         
   6   4   1        311.24        303.90        12.40 o                         
   7   4   1        461.46        482.31        13.25 o                         
   8   4   1         89.85         93.43         8.09 o                         
   9   4   1         15.19         29.79         6.38 o                         
  10   4   1          3.42          4.96         5.98 o                         
  11   4   1        105.25         81.83        10.05 o                         
  12   4   1         23.12          8.66        10.87 o                         
 -12   5   1          4.06         -9.53         9.53 o                         
 -11   5   1         41.76         42.34         9.06 o                         
 -10   5   1        246.53        257.92        15.16 o                         
  -9   5   1          0.92          0.28         5.40 o                         
  -8   5   1        111.99        119.46         7.95 o                         
  -7   5   1        188.01        185.14         8.69 o                         
  -6   5   1       1348.37       1385.47        21.22 o                         
  -5   5   1          0.40         -1.50         1.65 o                         
  -4   5   1        792.47        821.52        11.28 o                         
  -3   5   1        214.23        204.77         4.75 o                         
  -2   5   1        122.60        129.94         3.30 o                         
  -1   5   1        106.69         86.87         2.96 o                         
   0   5   1       1295.47       1160.96        12.84 o                         
   1   5   1        110.78        107.12         3.38 o                         
   2   5   1       3590.80       3459.41        29.14 o                         
   3   5   1        846.74        756.53        10.85 o                         
   4   5   1         36.79         24.48         2.32 o                         
   5   5   1        326.63        324.12         8.56 o                         
   6   5   1          0.03         -1.72         2.23 o                         
   7   5   1        126.24        135.51         8.10 o                         
   8   5   1        363.11        367.02        15.75 o                         
   9   5   1        174.73        185.22        13.02 o                         
  10   5   1         62.30         63.19         8.84 o                         
  11   5   1         27.14         21.64         8.21 o                         
  12   5   1         45.74         26.78        17.03 o                         
 -12   6   1          2.56         -9.17         9.17 o                         
 -11   6   1         57.05         62.73        10.07 o                         
 -10   6   1         38.56         41.06         7.67 o                         
  -9   6   1          0.03         -4.09         4.09 o                         
  -8   6   1        161.23        160.30        11.37 o                         
  -7   6   1         80.13         82.59         5.66 o                         
  -6   6   1        349.26        341.79         9.77 o                         
  -5   6   1        376.53        343.88         9.66 o                         
  -4   6   1        516.16        456.16         7.90 o                         
  -3   6   1        972.79        934.46        12.67 o                         
  -2   6   1         10.90         10.36         1.26 o                         
  -1   6   1         55.61         49.11         2.30 o                         
   0   6   1        198.88        191.50         3.94 o                         
   1   6   1        102.85        101.49         3.09 o                         
   2   6   1       1500.65       1491.15        16.33 o                         
   3   6   1        270.96        256.36         5.54 o                         
   4   6   1       1319.61       1300.66        17.83 o                         
   5   6   1        265.46        259.17         7.79 o                         
   6   6   1       1948.30       1967.68        27.43 o                         
   7   6   1          2.93          3.95         3.16 o                         
   8   6   1         13.81          5.45         4.05 o                         
   9   6   1        306.59        328.94        17.30 o                         
  10   6   1         14.25         24.81         6.54 o                         
  11   6   1          4.48         -7.10         7.17 o                         
 -11   7   1        121.72        130.16        12.88 o                         
 -10   7   1          1.52          0.34         6.17 o                         
  -9   7   1         10.51          6.48         4.72 o                         
  -8   7   1        502.14        527.31        14.21 o                         
  -7   7   1         28.17         34.19         3.75 o                         
  -6   7   1         22.76         22.34         3.12 o                         
  -5   7   1        661.86        687.63        13.68 o                         
  -4   7   1        405.49        400.25         8.03 o                         
  -3   7   1       1327.31       1386.35        15.27 o                         
  -2   7   1          4.42          2.49         1.10 o                         
  -1   7   1          0.06          1.04         1.02 o                         
   0   7   1        356.36        372.81         5.32 o                         
   1   7   1       4460.82       4332.28        35.56 o                         
   2   7   1         35.10         56.62         3.20 o                         
   3   7   1        254.96        321.44         6.42 o                         
   4   7   1       1932.47       2054.06        23.60 o                         
   5   7   1          0.76         -0.12         1.79 o                         
   6   7   1        232.84        253.20         8.84 o                         
   7   7   1         57.54         58.83         5.44 o                         
   8   7   1         78.87         71.30         6.60 o                         
   9   7   1        326.21        350.85        18.92 o                         
  10   7   1          6.48         -5.53         6.04 o                         
  11   7   1         22.04         24.44         8.37 o                         
 -11   8   1         77.08         53.87        10.41 o                         
 -10   8   1         37.78         32.46         8.02 o                         
  -9   8   1         47.64         28.75         5.51 o                         
  -8   8   1         28.77         21.01         4.32 o                         
  -7   8   1         99.83        101.04         6.41 o                         
  -6   8   1        636.27        685.99        13.30 o                         
  -5   8   1         21.09         27.72         3.03 o                         
  -4   8   1        125.54        152.96         5.54 o                         
  -3   8   1        773.56        736.26        10.24 o                         
  -2   8   1        966.83       1030.26        12.43 o                         
  -1   8   1         36.90         34.71         2.29 o                         
   0   8   1       2790.37       2970.90        25.96 o                         
   1   8   1        264.01        268.93         5.35 o                         
   2   8   1        451.31        529.08         8.73 o                         
   3   8   1       2399.62       2560.16        28.43 o                         
   4   8   1       1540.88       1556.00        20.57 o                         
   5   8   1         62.47         74.69         5.08 o                         
   6   8   1        115.53        114.44         6.58 o                         
   7   8   1        507.22        549.28        15.38 o                         
   8   8   1          1.81         -1.35         3.84 o                         
   9   8   1         18.90         15.28         6.91 o                         
  10   8   1         16.30          5.24         7.86 o                         
  11   8   1         29.30         27.96        11.09 o                         
 -11   9   1         28.49         34.36        10.93 o                         
 -10   9   1         14.70          2.84         6.77 o                         
  -9   9   1         32.85         31.32         8.16 o                         
  -8   9   1        199.43        183.01        11.30 o                         
  -7   9   1          0.96         -2.95         2.95 o                         
  -6   9   1          5.72          5.54         2.23 o                         
  -5   9   1         88.82         84.46         4.93 o                         
  -4   9   1        159.09        157.56         5.89 o                         
  -3   9   1         17.45         17.16         1.63 o                         
  -2   9   1        804.86        855.91        11.89 o                         
  -1   9   1        689.50        709.80        10.41 o                         
   0   9   1        208.87        205.59         4.69 o                         
   1   9   1       1436.36       1501.15        17.28 o                         
   2   9   1         12.59         12.51         2.03 o                         
   3   9   1         68.87         87.82         4.76 o                         
   4   9   1        152.19        178.92         7.19 o                         
   5   9   1        205.22        194.99         8.30 o                         
   6   9   1         25.38         24.46         3.77 o                         
   7   9   1          0.65          0.45         3.47 o                         
   8   9   1          1.45         -1.85         4.09 o                         
   9   9   1        408.78        404.88        18.14 o                         
  10   9   1         47.66         43.56         8.33 o                         
  11   9   1         21.59         11.79        10.51 o                         
 -11  10   1         29.64         15.66        10.67 o                         
 -10  10   1         18.26         -2.73         6.61 o                         
  -9  10   1          0.33         -5.34         5.34 o                         
  -8  10   1          8.25          2.03         5.16 o                         
  -7  10   1        154.37        169.62        11.39 o                         
  -6  10   1          1.74         -2.20         2.86 o                         
  -5  10   1          0.13         -2.03         2.19 o                         
  -4  10   1        217.81        204.57         7.38 o                         
  -3  10   1         28.74         27.71         3.16 o                         
  -2  10   1         19.97         20.55         2.06 o                         
  -1  10   1        428.09        493.80         9.18 o                         
   0  10   1         54.03         62.28         3.06 o                         
   1  10   1       1815.92       1991.80        20.84 o                         
   2  10   1         10.79         10.50         2.28 o                         
   3  10   1          0.26          0.99         2.00 o                         
   4  10   1        117.56        124.23         7.26 o                         
   5  10   1         25.39         24.55         4.29 o                         
   6  10   1        498.00        507.04        12.45 o                         
   7  10   1         32.90         24.55         4.67 o                         
   8  10   1         35.41         42.55         5.65 o                         
   9  10   1          2.09         -4.43         5.65 o                         
  10  10   1          1.55         -6.32         6.65 o                         
  11  10   1          7.40         -9.13         9.13 o                         
 -11  11   1          0.02         -8.79         8.79 o                         
 -10  11   1          0.87         -4.43         7.53 o                         
  -9  11   1         18.88         12.87         7.04 o                         
  -8  11   1          0.01         -3.98         4.61 o                         
  -7  11   1        103.99        106.13         8.02 o                         
  -6  11   1         10.60         11.41         2.80 o                         
  -5  11   1        193.12        203.29         9.68 o                         
  -4  11   1          0.77          0.13         2.10 o                         
  -3  11   1        234.41        276.47         8.77 o                         
  -2  11   1       1178.80       1219.81        17.12 o                         
  -1  11   1        463.90        606.55        11.18 o                         
   0  11   1         16.48         10.17         1.83 o                         
   1  11   1        532.81        544.29         9.23 o                         
   2  11   1        589.05        535.36        10.63 o                         
   3  11   1        189.78        185.65         8.39 o                         
   4  11   1        110.86        118.26         6.83 o                         
   5  11   1        187.81        208.75        12.89 o                         
   6  11   1          5.83          7.12         3.37 o                         
   7  11   1         26.91         24.62         5.00 o                         
   8  11   1          3.40         -4.29         4.29 o                         
   9  11   1         54.49         44.38         7.83 o                         
  10  11   1         50.35         41.62        15.34 o                         
  11  11   1         15.49         20.81        13.55 o                         
 -10  12   1          1.40         -9.21         9.21 o                         
  -9  12   1          2.05          7.44         7.34 o                         
  -8  12   1          2.38         -3.64         5.45 o                         
  -7  12   1        115.97        112.26        12.95 o                         
  -6  12   1         76.43         69.83         8.89 o                         
  -5  12   1        464.05        480.48        12.13 o                         
  -4  12   1        454.26        451.04        12.85 o                         
  -3  12   1        504.51        471.99        11.46 o                         
  -2  12   1         41.58         32.24         3.13 o                         
  -1  12   1        206.99        247.58         8.56 o                         
   0  12   1        397.59        448.09         9.04 o                         
   1  12   1          4.26          0.80         1.77 o                         
   2  12   1         20.85         18.42         2.56 o                         
   3  12   1          2.17          0.66         2.78 o                         
   4  12   1         10.36          4.35         2.93 o                         
   5  12   1       1219.67       1250.54        23.15 o                         
   6  12   1         78.49         73.73         6.78 o                         
   7  12   1        142.13         99.84        18.39 o                         
   8  12   1          0.01          8.04         5.37 o                         
   9  12   1         25.45         29.51         9.52 o                         
  10  12   1         16.39         21.35        12.39 o                         
 -10  13   1          7.00         -0.67         8.63 o                         
  -9  13   1         32.67         31.45         8.50 o                         
  -8  13   1         44.74         33.59         7.44 o                         
  -7  13   1        200.32        206.83        13.73 o                         
  -6  13   1         95.52         75.53        10.15 o                         
  -5  13   1          9.60          9.23         3.34 o                         
  -4  13   1         62.04         62.42         5.85 o                         
  -3  13   1        894.95        867.23        17.14 o                         
  -2  13   1         26.31         32.12         3.24 o                         
  -1  13   1         31.36         18.85         2.74 o                         
   0  13   1        202.51        181.41         7.26 o                         
   1  13   1       1125.49       1052.97        15.25 o                         
   2  13   1        579.73        591.76        13.11 o                         
   3  13   1        548.08        517.07        15.58 o                         
   4  13   1         30.47         31.37         3.94 o                         
   5  13   1         94.48         91.51         8.14 o                         
   6  13   1         15.92          7.91         4.03 o                         
   7  13   1         13.69         12.52         6.35 o                         
   8  13   1         11.65          5.48         7.15 o                         
   9  13   1          0.84         -2.44         7.60 o                         
  10  13   1         30.29         22.39        10.18 o                         
 -10  14   1          7.66         -5.45        11.40 o                         
  -9  14   1          8.07         -2.11         7.35 o                         
  -8  14   1         12.36         11.54         6.61 o                         
  -7  14   1         20.25         14.14         6.35 o                         
  -6  14   1         28.60         28.40         5.59 o                         
  -5  14   1        685.41        751.05        17.04 o                         
  -4  14   1        501.02        495.56        15.11 o                         
  -3  14   1        144.56        156.29         9.27 o                         
  -2  14   1          1.11         -0.85         2.15 o                         
  -1  14   1        202.87        186.88         8.39 o                         
   0  14   1        429.15        482.40        12.74 o                         
   1  14   1         43.29         41.84         4.08 o                         
   2  14   1         11.30         12.11         3.42 o                         
   3  14   1        431.53        450.59        16.93 o                         
   4  14   1        282.06        276.68        11.83 o                         
   5  14   1        169.61        160.02         8.75 o                         
   6  14   1          5.78         -4.05         4.05 o                         
   7  14   1        159.88        165.72        13.52 o                         
   8  14   1         60.85         55.01        10.32 o                         
   9  14   1         10.30          6.21         9.00 o                         
  10  14   1          0.43         -9.58         9.58 o                         
 -10  15   1         34.50         67.61        15.11 o                         
  -9  15   1         26.22         11.98         8.83 o                         
  -8  15   1         17.86         13.09         6.77 o                         
  -7  15   1        102.32        122.40        12.64 o                         
  -6  15   1        223.08        218.41        13.39 o                         
  -5  15   1         24.82         12.05         4.44 o                         
  -4  15   1         40.88         31.27         4.75 o                         
  -3  15   1        349.57        394.92        12.89 o                         
  -2  15   1        827.53        861.01        15.92 o                         
  -1  15   1       1734.92       1689.63        29.98 o                         
   0  15   1         69.98         75.79         4.83 o                         
   1  15   1         43.14         28.92         3.39 o                         
   2  15   1        430.57        418.71        12.82 o                         
   3  15   1       1994.63       1977.15        30.02 o                         
   4  15   1          0.05         -3.65         3.65 o                         
   5  15   1          0.05         -1.54         3.59 o                         
   6  15   1         66.52         81.76         7.41 o                         
   7  15   1         81.08         80.87        11.10 o                         
   8  15   1          0.27          0.82         7.26 o                         
   9  15   1          2.57         -9.13         9.13 o                         
  -9  16   1         28.59         45.12        20.53 o                         
  -8  16   1          0.21          4.68         7.95 o                         
  -7  16   1          0.96          3.95         7.12 o                         
  -6  16   1        101.56        113.54        12.59 o                         
  -5  16   1        289.13        311.85        14.06 o                         
  -4  16   1         96.02         91.14         7.12 o                         
  -3  16   1         25.32         26.05         4.37 o                         
  -2  16   1         92.81         90.11         6.21 o                         
  -1  16   1        746.11        725.23        18.18 o                         
   0  16   1          4.31          0.09         4.36 o                         
   1  16   1         30.88         31.24         5.48 o                         
   2  16   1          2.12         -4.70         4.70 o                         
   3  16   1          0.10          1.24         3.62 o                         
   4  16   1        488.58        561.10        22.69 o                         
   5  16   1        312.32        302.84        14.56 o                         
   6  16   1         53.76         40.13         6.54 o                         
   7  16   1         61.12         44.97         9.86 o                         
   8  16   1         26.98         16.74         8.73 o                         
   9  16   1          1.94         -9.04         9.21 o                         
  -9  17   1         58.66         52.56        14.47 o                         
  -8  17   1         13.55          5.79        15.76 o                         
  -7  17   1         20.17         13.41         8.06 o                         
  -6  17   1         49.39         60.55         7.79 o                         
  -5  17   1         90.56        113.44         9.53 o                         
  -4  17   1         68.78         62.47         6.82 o                         
  -3  17   1        301.03        294.81        14.00 o                         
  -2  17   1         79.53         74.66         7.06 o                         
  -1  17   1         10.46          4.29         3.85 o                         
   0  17   1        239.77        245.77        12.73 o                         
   1  17   1        489.55        473.58        15.51 o                         
   2  17   1         15.96         19.94         6.30 o                         
   3  17   1        182.13        173.75        12.95 o                         
   4  17   1         11.19         10.40         4.51 o                         
   5  17   1         44.34         32.20         7.29 o                         
   6  17   1         21.95         15.29         6.97 o                         
   7  17   1          1.00         -6.96         6.96 o                         
   8  17   1         11.11         -2.62         8.72 o                         
   9  17   1         52.56         42.72        15.48 o                         
  -8  18   1          0.29          2.05        13.81 o                         
  -7  18   1         37.30         14.01        11.98 o                         
  -6  18   1          1.56         -4.52         6.04 o                         
  -5  18   1        327.17        328.54        15.71 o                         
  -4  18   1         59.09         61.22         6.31 o                         
  -3  18   1         67.23         59.75         8.86 o                         
  -2  18   1        144.85        165.74         9.52 o                         
  -1  18   1          0.03         -4.19         4.19 o                         
   0  18   1         45.92         61.79         7.18 o                         
   1  18   1         16.59         15.24         5.62 o                         
   2  18   1        100.56         88.44        10.15 o                         
   3  18   1        105.44         97.34         9.85 o                         
   4  18   1          3.65         -3.87         5.57 o                         
   5  18   1          6.02          1.62         6.08 o                         
   6  18   1          0.67         -6.60         6.60 o                         
   7  18   1         49.93         48.11        12.38 o                         
   8  18   1          0.63        -11.09        11.09 o                         
  -8  19   1          0.01         -3.82        12.09 o                         
  -7  19   1         23.94          6.04         8.60 o                         
  -6  19   1          0.77         -7.00         7.00 o                         
  -5  19   1        118.06        117.45        11.14 o                         
  -4  19   1         31.10         32.38         8.53 o                         
  -3  19   1          0.00         -4.39         6.25 o                         
  -2  19   1         22.74         19.63        11.36 o                         
  -1  19   1         63.53         44.81         9.62 o                         
   0  19   1          0.21         -4.40         4.40 o                         
   1  19   1         15.30         18.82         8.35 o                         
   2  19   1         46.71         51.82         9.48 o                         
   3  19   1         37.62         29.79         6.94 o                         
   4  19   1          0.08         -6.57         6.57 o                         
   5  19   1          5.43          7.48         8.22 o                         
   6  19   1         23.49         14.13         8.44 o                         
   7  19   1         17.00         24.31        11.58 o                         
   8  19   1         24.96         25.47        11.60 o                         
  -7  20   1         28.36         22.09        11.73 o                         
  -6  20   1         12.64          7.31         9.44 o                         
  -5  20   1         66.02         76.13        11.97 o                         
  -4  20   1          1.06         -5.16         6.80 o                         
  -3  20   1          0.12          0.81         6.37 o                         
  -2  20   1         22.33          4.40         7.84 o                         
  -1  20   1          1.91         -5.35         5.35 o                         
   0  20   1          0.24         -4.65         4.65 o                         
   1  20   1         15.53         23.28         5.92 o                         
   2  20   1         20.09          3.98         7.80 o                         
   3  20   1         81.44         91.37        11.08 o                         
   4  20   1         12.76         10.12         8.76 o                         
   5  20   1          9.94          2.52         8.96 o                         
   6  20   1         43.55         45.19        10.41 o                         
   7  20   1          6.91          1.75        10.09 o                         
  -7  21   1          3.44        -12.03        12.03 o                         
  -6  21   1          0.17         -5.66        10.83 o                         
  -5  21   1         21.42         10.55        13.60 o                         
  -4  21   1          5.92         -9.06        13.12 o                         
  -3  21   1          6.61          2.90         7.89 o                         
  -2  21   1          8.34          0.86         7.64 o                         
  -1  21   1         57.81         68.48        11.77 o                         
   0  21   1         28.70         21.10         7.80 o                         
   1  21   1         13.29          9.61         7.54 o                         
   2  21   1         64.57         64.58        12.33 o                         
   3  21   1          8.06         13.91         7.49 o                         
   4  21   1         17.78          4.87         8.58 o                         
   5  21   1          0.45          8.01        10.01 o                         
   6  21   1         26.59         33.01        10.40 o                         
  -6  22   1          3.95         22.54        13.10 o                         
  -5  22   1          0.66          0.29        19.54 o                         
  -4  22   1         65.03         57.86        18.82 o                         
  -3  22   1         68.74         78.76        15.47 o                         
  -2  22   1         14.49          5.64         8.29 o                         
  -1  22   1         27.60         28.70        10.22 o                         
   0  22   1          5.16          0.02         6.81 o                         
   1  22   1         44.98         32.57        11.91 o                         
   2  22   1         17.13          3.71         9.71 o                         
   3  22   1         23.65         17.43        12.04 o                         
   4  22   1         45.03         39.23        14.91 o                         
   5  22   1        109.23        123.07        20.70 o                         
   6  22   1          1.09        -10.56        10.56 o                         
  -5  23   1          0.09        -12.49        12.49 o                         
  -4  23   1         29.93         41.03        13.23 o                         
  -3  23   1         35.36         34.42        15.60 o                         
  -2  23   1         16.33          8.36        13.87 o                         
  -1  23   1        156.39        210.47        29.60 o                         
   0  23   1         20.58         13.22         8.11 o                         
   1  23   1          3.68          7.90         9.89 o                         
   2  23   1        115.51        133.52        19.75 o                         
   3  23   1         35.69         32.45        14.08 o                         
   4  23   1          4.51         -0.09        11.93 o                         
   5  23   1         13.30         14.19        13.43 o                         
  -4  24   1         60.42         99.46        17.16 o                         
  -3  24   1         35.25         23.49        13.41 o                         
  -2  24   1          0.76         -2.53         9.48 o                         
  -1  24   1         12.58         18.59        10.56 o                         
   0  24   1         70.49         87.79        17.68 o                         
   1  24   1         30.96         27.43        11.86 o                         
   2  24   1         13.07          7.10        10.88 o                         
   3  24   1          3.68         -8.65        11.37 o                         
   4  24   1          0.10        -12.11        32.00 o                         
  -2  25   1          4.89        -12.21        12.21 o                         
  -1  25   1          2.08         10.58        13.64 o                         
   0  25   1         61.98        100.30        20.84 o                         
   1  25   1         23.07         38.26        16.24 o                         
   2  25   1         24.80         25.37        16.04 o                         
 -12   0   2          0.07        -11.59        11.59 o                         
 -11   0   2          0.01         -9.16         9.16 o                         
 -10   0   2        219.01        285.75        20.98 o                         
  -9   0   2          2.08         -5.83         5.83 o                         
  -8   0   2        495.50        515.31        20.93 o                         
  -7   0   2        742.70        777.81        24.73 o                         
  -6   0   2        336.62        348.17        16.33 o                         
  -5   0   2         74.73         65.08         8.99 o                         
  -4   0   2       6770.32       6905.33        82.77 o                         
  -3   0   2       1105.82       1119.97        17.74 o                         
  -2   0   2      40794.49      38374.96       521.57 o                         
  -1   0   2       5285.76       4840.99        59.72 o                         
   0   0   2        781.01        742.17        12.29 o                         
   1   0   2      13694.32      14195.86       404.57 o                         
   2   0   2       1874.40       1942.50        41.51 o                         
   3   0   2       4582.88       4356.19        68.85 o                         
   4   0   2        691.97        713.26        18.18 o                         
   5   0   2          1.57          7.74         3.89 o                         
   6   0   2         93.75         91.11        11.01 o                         
   7   0   2        251.31        251.31        24.20 o                         
   8   0   2       1270.85       1332.04        46.21 o                         
   9   0   2        112.96        136.63        15.24 o                         
  10   0   2        162.27        158.00        16.10 o                         
  11   0   2         18.38         37.20        11.67 o                         
  12   0   2          5.27         -3.68        16.73 o                         
 -12   1   2         78.12         74.90        11.35 o                         
 -11   1   2         34.42         46.06         8.29 o                         
 -10   1   2        113.09        125.98        10.71 o                         
  -9   1   2         11.56          7.77         5.08 o                         
  -8   1   2        623.69        654.92        17.78 o                         
  -7   1   2         14.12         17.52         4.32 o                         
  -6   1   2          1.16          4.07         2.83 o                         
  -5   1   2       1054.19       1026.29        17.75 o                         
  -4   1   2       1679.34       1611.82        25.33 o                         
  -3   1   2        294.64        342.96         8.18 o                         
  -1   1   2       3239.32       2917.60        25.58 o                         
   0   1   2       5086.10       5009.15        47.85 o                         
   1   1   2       2200.31       2119.55        23.13 o                         
   2   1   2        182.98        168.80         4.75 o                         
   3   1   2        375.45        320.86         7.57 o                         
   4   1   2         16.63         21.03         2.68 o                         
   5   1   2          7.89         10.24         2.64 o                         
   6   1   2       2557.67       2695.68        49.81 o                         
   7   1   2        607.06        656.11        20.85 o                         
   8   1   2        282.22        468.50        43.22 o                         
   9   1   2        252.99        246.81        13.95 o                         
  10   1   2          4.53          1.90         6.08 o                         
  11   1   2          9.74          7.15         6.94 o                         
  12   1   2         37.11         16.51        10.04 o                         
 -12   2   2         10.61         -8.58         8.58 o                         
 -11   2   2          9.33         -5.59         8.99 o                         
 -10   2   2        177.76        173.34        11.41 o                         
  -9   2   2        101.12        107.34         9.34 o                         
  -8   2   2         13.16         13.66         5.20 o                         
  -7   2   2        271.50        259.34        11.24 o                         
  -6   2   2        858.78        849.56        17.17 o                         
  -5   2   2        968.85       1006.76        15.44 o                         
  -4   2   2        140.86        162.72         5.51 o                         
  -3   2   2       4206.97       4075.24        33.24 o                         
  -2   2   2        334.14        384.05         5.61 o                         
  -1   2   2       4868.57       4588.52        42.12 o                         
   0   2   2      15942.43      14736.64       137.26 o                         
   1   2   2        632.70        587.58         7.93 o                         
   2   2   2        120.39        116.30         5.09 o                         
   3   2   2         25.19         31.84         2.72 o                         
   4   2   2       1985.48       2053.26        26.06 o                         
   5   2   2        376.40        401.29        10.87 o                         
   6   2   2        324.61        330.91        13.00 o                         
   7   2   2         10.44          9.90         3.99 o                         
   8   2   2       1425.38       1538.55        31.04 o                         
   9   2   2          0.11         -4.91         4.91 o                         
  10   2   2         59.70         60.41         8.36 o                         
  11   2   2          0.95         -6.56         6.56 o                         
  12   2   2         20.01         -6.91        15.99 o                         
 -12   3   2         71.00         72.54        12.37 o                         
 -11   3   2          0.35         -6.65         6.65 o                         
 -10   3   2          8.65         10.47         5.97 o                         
  -9   3   2          0.08         -2.05         5.78 o                         
  -8   3   2         52.38         54.22         5.94 o                         
  -7   3   2        462.02        467.55        14.08 o                         
  -6   3   2         83.73         72.86         6.03 o                         
  -5   3   2         82.81         96.04         5.04 o                         
  -4   3   2        747.33        720.49        10.23 o                         
  -3   3   2         21.50         17.45         1.84 o                         
  -2   3   2      13257.15      12656.20        91.04 o                         
  -1   3   2       1985.64       1884.49        20.92 o                         
   0   3   2       3944.54       3713.06        33.08 o                         
   1   3   2         28.76         28.66         1.67 o                         
   2   3   2        435.57        380.77         7.23 o                         
   3   3   2         20.01         33.56         2.63 o                         
   4   3   2        102.13         94.14         4.62 o                         
   5   3   2          5.37          0.51         2.33 o                         
   6   3   2         90.11         75.05         8.02 o                         
   7   3   2          9.34         10.75         4.81 o                         
   8   3   2        582.99        595.14        18.28 o                         
   9   3   2        438.29        450.67        22.89 o                         
  10   3   2         54.08         67.50         8.43 o                         
  11   3   2          2.64          6.03         7.25 o                         
 -12   4   2          3.84         -3.39         8.79 o                         
 -11   4   2          0.55         -6.75         6.75 o                         
 -10   4   2          5.95          4.51         6.94 o                         
  -9   4   2        163.85        157.88         9.57 o                         
  -8   4   2        286.57        285.47        11.57 o                         
  -7   4   2        641.61        637.60        14.63 o                         
  -6   4   2        341.67        356.53         9.04 o                         
  -5   4   2        387.26        374.12         9.18 o                         
  -4   4   2        311.82        317.13         6.84 o                         
  -3   4   2          3.47          2.51         1.37 o                         
  -2   4   2       1298.74       1295.00        14.29 o                         
  -1   4   2        305.53        272.82         5.71 o                         
   0   4   2          6.73          8.03         1.04 o                         
   1   4   2        486.66        478.48         7.34 o                         
   2   4   2       1132.45       1128.01        14.49 o                         
   3   4   2        672.96        743.97        13.12 o                         
   4   4   2       1339.89       1293.77        18.80 o                         
   5   4   2        338.79        361.15        14.52 o                         
   6   4   2         65.69         62.60         5.50 o                         
   7   4   2        119.36        104.05         8.17 o                         
   8   4   2         73.14         76.72         7.52 o                         
   9   4   2          0.65         -4.59         4.96 o                         
  10   4   2         68.87         55.17         8.26 o                         
  11   4   2         15.13          8.68         7.70 o                         
 -12   5   2          0.62          0.28         9.35 o                         
 -11   5   2          4.78          1.16         7.92 o                         
 -10   5   2         10.26          5.95         5.69 o                         
  -9   5   2        118.87        103.71        10.61 o                         
  -8   5   2        298.86        292.46        17.89 o                         
  -7   5   2         91.01         86.43         6.18 o                         
  -6   5   2         12.38          8.11         3.01 o                         
  -5   5   2          6.68          3.61         2.34 o                         
  -4   5   2        217.83        231.48         6.42 o                         
  -3   5   2         21.34         18.95         2.14 o                         
  -2   5   2        174.79        150.94         4.20 o                         
  -1   5   2         10.34         14.61         1.70 o                         
   0   5   2       1325.47       1384.24        16.06 o                         
   1   5   2         36.26         34.49         2.12 o                         
   2   5   2        566.97        585.36         9.69 o                         
   3   5   2        815.36        860.61        14.17 o                         
   4   5   2        731.43        756.38        14.23 o                         
   5   5   2         18.64         22.59         4.18 o                         
   6   5   2        466.01        463.46        12.60 o                         
   7   5   2         35.70         34.21         4.96 o                         
   8   5   2         64.39         57.11         6.54 o                         
   9   5   2        377.83        374.26        20.20 o                         
  10   5   2         38.65         45.29         7.50 o                         
  11   5   2         58.45         43.63         9.51 o                         
 -12   6   2         16.15          7.26         9.49 o                         
 -11   6   2         14.96          2.00         7.78 o                         
 -10   6   2         83.19         88.25         9.91 o                         
  -9   6   2         69.14         64.75         6.98 o                         
  -8   6   2          3.70          0.70         4.54 o                         
  -7   6   2        122.86        131.04         8.24 o                         
  -6   6   2        184.05        180.65         9.32 o                         
  -5   6   2         10.62         11.81         2.67 o                         
  -4   6   2       1035.38       1106.14        15.79 o                         
  -3   6   2         15.61         19.87         2.10 o                         
  -2   6   2          9.55         15.13         1.76 o                         
  -1   6   2        256.83        256.99         5.90 o                         
   0   6   2       2006.69       1970.46        21.61 o                         
   1   6   2        324.26        325.99         5.95 o                         
   2   6   2        354.49        324.81         7.52 o                         
   3   6   2       1099.34       1182.08        14.71 o                         
   4   6   2          4.82          2.98         2.04 o                         
   5   6   2         34.41         33.56         3.42 o                         
   6   6   2        186.85        177.51         8.63 o                         
   7   6   2         20.84         12.48         4.05 o                         
   8   6   2        138.16        163.15        15.18 o                         
   9   6   2          4.48          1.48         7.11 o                         
  10   6   2         49.39         39.94        13.70 o                         
  11   6   2         72.52         85.39        11.41 o                         
 -11   7   2          0.06         -7.79         7.79 o                         
 -10   7   2         63.11         70.92         9.48 o                         
  -9   7   2          0.00          0.49         5.23 o                         
  -8   7   2         48.75         41.00         6.24 o                         
  -7   7   2         10.20          7.62         4.03 o                         
  -6   7   2         21.46         18.77         3.69 o                         
  -5   7   2         43.82         41.81         4.04 o                         
  -4   7   2        626.44        636.12        13.11 o                         
  -3   7   2        778.53        759.41        11.44 o                         
  -2   7   2        130.15         83.77         3.95 o                         
  -1   7   2        275.12        263.71         6.45 o                         
   0   7   2        407.12        392.48         7.84 o                         
   1   7   2        213.08        225.44         6.37 o                         
   2   7   2        444.04        488.70         9.03 o                         
   3   7   2       2931.08       2999.92        29.73 o                         
   4   7   2          0.04          1.55         1.74 o                         
   5   7   2        153.09        127.83         5.70 o                         
   6   7   2        807.91        835.67        20.40 o                         
   7   7   2        211.14        202.99        10.51 o                         
   8   7   2        165.91        201.20        12.05 o                         
   9   7   2        139.40        148.99        11.28 o                         
  10   7   2         53.85         43.74         8.44 o                         
  11   7   2          1.23         -6.05         9.33 o                         
 -11   8   2          4.49         -2.19         8.04 o                         
 -10   8   2         11.08         25.90         8.30 o                         
  -9   8   2         69.26         94.55        10.07 o                         
  -8   8   2        131.98        139.66        10.21 o                         
  -7   8   2        317.46        328.43        12.69 o                         
  -6   8   2        110.88        109.41         7.80 o                         
  -5   8   2        153.33        159.11         8.85 o                         
  -4   8   2         90.46         92.44         5.74 o                         
  -3   8   2        189.54        175.52         5.67 o                         
  -2   8   2         66.38         74.01         5.02 o                         
  -1   8   2        381.75        382.16         7.97 o                         
   0   8   2       1712.29       1609.28        20.81 o                         
   1   8   2        765.06        758.49        10.95 o                         
   2   8   2        510.15        489.43         8.88 o                         
   3   8   2       1728.06       1758.46        21.55 o                         
   4   8   2        205.42        165.63         6.36 o                         
   5   8   2        111.12        109.07         7.38 o                         
   6   8   2          4.49          3.45         2.84 o                         
   7   8   2         29.42         22.29         4.75 o                         
   8   8   2         38.11         39.63         6.64 o                         
   9   8   2         55.19         51.14         8.50 o                         
  10   8   2         13.10          0.51         6.87 o                         
  11   8   2         54.87         47.76        10.85 o                         
 -11   9   2         52.34         72.64        14.90 o                         
 -10   9   2         19.26         10.84         7.52 o                         
  -9   9   2         39.17         40.96         7.84 o                         
  -8   9   2         54.76         60.28         8.50 o                         
  -7   9   2         14.55         11.96         4.67 o                         
  -6   9   2        193.29        179.74         9.74 o                         
  -5   9   2        181.25        192.80         8.81 o                         
  -4   9   2        236.24        216.24         7.66 o                         
  -3   9   2       1087.27       1112.31        15.63 o                         
  -2   9   2        152.24        136.73         4.91 o                         
  -1   9   2       1540.34       1563.54        20.38 o                         
   0   9   2        540.27        503.68         9.93 o                         
   1   9   2       1100.17       1171.57        16.24 o                         
   2   9   2          6.15          3.59         1.83 o                         
   3   9   2          0.34          1.46         2.09 o                         
   4   9   2       1138.57       1133.35        17.72 o                         
   5   9   2        185.12        168.08         9.30 o                         
   6   9   2        247.82        237.25         8.33 o                         
   7   9   2        482.99        466.35        20.96 o                         
   8   9   2         94.82        108.80         8.73 o                         
   9   9   2        205.50        214.68        12.98 o                         
  10   9   2          1.17         -7.10         7.10 o                         
  11   9   2          1.35          3.00         9.43 o                         
 -11  10   2         75.10         48.43        15.88 o                         
 -10  10   2          1.88         -6.62         6.62 o                         
  -9  10   2         56.44         56.49         7.75 o                         
  -8  10   2        156.94        165.38        10.20 o                         
  -7  10   2        479.52        540.48        16.49 o                         
  -6  10   2         49.74         54.96         5.52 o                         
  -5  10   2        154.06        148.69         7.98 o                         
  -4  10   2         59.80         61.85         4.11 o                         
  -3  10   2         56.19         58.37         4.53 o                         
  -2  10   2        109.19        101.52         4.38 o                         
  -1  10   2       1493.50       1466.97        20.58 o                         
   0  10   2        242.05        214.56         7.73 o                         
   1  10   2        740.95        746.84        12.54 o                         
   2  10   2        698.79        724.93        12.28 o                         
   3  10   2        175.77        141.18         7.28 o                         
   4  10   2          0.44          0.48         2.15 o                         
   5  10   2       1718.28       1668.62        25.43 o                         
   6  10   2        107.19        106.68         7.08 o                         
   7  10   2         22.24         17.45         4.33 o                         
   8  10   2          1.82          1.68         5.58 o                         
   9  10   2         79.85         52.86         8.72 o                         
  10  10   2         43.57         51.55        10.46 o                         
  11  10   2          6.76         -5.02        10.74 o                         
 -11  11   2         19.91          0.38        17.33 o                         
 -10  11   2         21.50         21.16         8.67 o                         
  -9  11   2         54.47         41.46         9.67 o                         
  -8  11   2          3.26         -6.49         6.49 o                         
  -7  11   2         60.88         50.07         6.12 o                         
  -6  11   2        447.78        507.49        16.40 o                         
  -5  11   2        369.09        383.98        13.08 o                         
  -4  11   2        100.20        101.68         5.72 o                         
  -3  11   2        645.58        656.16        13.97 o                         
  -2  11   2        387.99        420.64         8.81 o                         
  -1  11   2       1010.46        958.87        18.30 o                         
   0  11   2        213.81        216.49         7.39 o                         
   1  11   2         46.18         46.93         3.24 o                         
   2  11   2         49.32         47.68         3.52 o                         
   3  11   2        234.17        263.34         9.29 o                         
   4  11   2        325.16        325.41        11.40 o                         
   5  11   2         62.80         61.67         5.40 o                         
   6  11   2          0.87         -2.15         2.76 o                         
   7  11   2        612.13        637.66        25.68 o                         
   8  11   2          0.53         -1.60         5.45 o                         
   9  11   2         25.18         29.62        11.67 o                         
  10  11   2         61.63         65.31        11.79 o                         
 -10  12   2          5.74         -7.69         7.69 o                         
  -9  12   2         47.37         32.96         8.53 o                         
  -8  12   2          0.75         -4.23         4.69 o                         
  -7  12   2        101.91         94.56        11.12 o                         
  -6  12   2          0.03         -2.67         3.58 o                         
  -5  12   2        461.91        485.21        14.55 o                         
  -4  12   2        281.50        274.24        13.09 o                         
  -3  12   2         49.59         41.78         3.78 o                         
  -2  12   2         13.05         18.01         2.74 o                         
  -1  12   2        168.21        187.73         7.89 o                         
   0  12   2         35.66         33.49         3.29 o                         
   1  12   2        274.70        265.87         6.83 o                         
   2  12   2        108.01        117.71         5.35 o                         
   3  12   2        960.96        949.24        21.36 o                         
   4  12   2        373.43        357.88        12.66 o                         
   5  12   2        124.81        125.57         7.55 o                         
   6  12   2         26.16         21.03         5.11 o                         
   7  12   2         12.56         13.23         7.15 o                         
   8  12   2        120.52        101.99        12.14 o                         
   9  12   2        134.39        122.05        19.76 o                         
  10  12   2         15.72         12.36        10.17 o                         
 -10  13   2          3.78         -8.80         8.80 o                         
  -9  13   2         13.43          6.54         7.52 o                         
  -8  13   2         81.73         87.28         9.66 o                         
  -7  13   2        174.54        176.87        15.25 o                         
  -6  13   2        164.96        168.10        12.41 o                         
  -5  13   2         12.81         14.78         4.97 o                         
  -4  13   2        204.44        213.98        12.89 o                         
  -3  13   2        720.54        747.45        13.16 o                         
  -2  13   2        208.89        206.49         7.86 o                         
  -1  13   2         63.68         60.02         4.72 o                         
   0  13   2         59.88         55.86         4.12 o                         
   1  13   2         11.95          7.45         2.43 o                         
   2  13   2        920.85        933.41        16.64 o                         
   3  13   2        377.43        347.13        14.14 o                         
   4  13   2          2.24         -0.24         3.10 o                         
   5  13   2          6.47          5.45         4.15 o                         
   6  13   2          9.49         17.49         4.85 o                         
   7  13   2         81.64         69.48         9.29 o                         
   8  13   2          1.02          6.83         7.05 o                         
   9  13   2          2.01          3.02         8.01 o                         
  10  13   2         37.47         39.11        12.05 o                         
 -10  14   2          2.65         -5.71         9.63 o                         
  -9  14   2          8.52         -3.04         8.65 o                         
  -8  14   2        305.52        266.93        20.35 o                         
  -7  14   2        633.43        644.26        28.29 o                         
  -6  14   2         71.06         72.35         9.74 o                         
  -5  14   2        290.53        306.11        13.59 o                         
  -4  14   2         43.04         40.43         5.35 o                         
  -3  14   2         28.66         36.28         4.46 o                         
  -2  14   2         89.44        102.64         6.05 o                         
  -1  14   2          7.30         14.05         3.23 o                         
   0  14   2        445.71        471.88        12.78 o                         
   1  14   2          1.28          1.25         2.24 o                         
   2  14   2        107.01        112.31         5.83 o                         
   3  14   2        237.89        241.84        11.41 o                         
   4  14   2        281.50        286.31        12.51 o                         
   5  14   2         15.02          8.04         6.27 o                         
   6  14   2         30.01         28.48         5.20 o                         
   7  14   2          0.38         -6.98         6.98 o                         
   8  14   2         34.62         33.73         9.50 o                         
   9  14   2         24.82         13.43         8.82 o                         
  10  14   2          1.46        -19.11        19.11 o                         
 -10  15   2          2.26        -10.65        21.83 o                         
  -9  15   2         27.71         18.02        10.01 o                         
  -8  15   2          6.29          7.15         7.92 o                         
  -7  15   2         30.90         31.82        10.07 o                         
  -6  15   2         66.86         51.63         9.02 o                         
  -5  15   2        515.25        558.59        18.59 o                         
  -4  15   2          0.02         -3.50         3.50 o                         
  -3  15   2        927.69        873.99        17.72 o                         
  -2  15   2          0.78          4.19         2.71 o                         
  -1  15   2        114.58        108.14         6.86 o                         
   0  15   2        117.39        105.67         7.01 o                         
   1  15   2         12.58          9.70         2.83 o                         
   2  15   2        739.78        785.37        21.55 o                         
   3  15   2        347.57        340.39        12.89 o                         
   4  15   2         30.04         32.18         5.12 o                         
   5  15   2        100.32        106.17         9.19 o                         
   6  15   2         42.78         44.68         6.72 o                         
   7  15   2         57.59         46.66        12.28 o                         
   8  15   2         17.22          1.05         8.18 o                         
   9  15   2          0.10         -2.04         8.93 o                         
  -9  16   2         14.73          3.87        10.22 o                         
  -8  16   2         20.53          0.24        13.28 o                         
  -7  16   2         94.63        100.67        13.20 o                         
  -6  16   2        566.81        631.72        26.01 o                         
  -5  16   2          1.91         -1.83         4.15 o                         
  -4  16   2        402.62        409.99        29.56 o                         
  -3  16   2         99.37         86.01         7.78 o                         
  -2  16   2        414.92        419.61        11.78 o                         
  -1  16   2       1109.27       1116.11        22.76 o                         
   0  16   2        216.48        278.19        12.45 o                         
   1  16   2        167.58        158.11         8.36 o                         
   2  16   2        710.57        719.75        22.06 o                         
   3  16   2        146.71        130.19         8.57 o                         
   4  16   2        101.51        112.50         9.18 o                         
   5  16   2         40.35         39.03         6.59 o                         
   6  16   2         24.05         26.07         8.48 o                         
   7  16   2         40.35         44.85         9.26 o                         
   8  16   2         31.56         16.64         9.37 o                         
   9  16   2          1.12         -5.75         9.96 o                         
  -9  17   2          4.21        -10.18        10.18 o                         
  -8  17   2          0.04         -7.97         8.69 o                         
  -7  17   2         35.15         40.59         9.79 o                         
  -6  17   2         41.88         39.68         9.73 o                         
  -5  17   2         22.54         22.41         5.76 o                         
  -4  17   2         17.90         19.79         5.27 o                         
  -3  17   2        280.91        274.11        13.13 o                         
  -2  17   2        140.34        140.62         8.00 o                         
  -1  17   2         19.79         15.98         6.46 o                         
   0  17   2        102.54         91.47         7.47 o                         
   1  17   2        739.16        727.45        21.21 o                         
   2  17   2         90.77         86.71         9.15 o                         
   3  17   2        317.91        271.73        13.00 o                         
   4  17   2         41.25         36.13         6.18 o                         
   5  17   2        100.44         95.07         8.86 o                         
   6  17   2        110.67        115.26        11.79 o                         
   7  17   2        151.80        196.13        16.81 o                         
   8  17   2         51.19         41.87        11.68 o                         
  -8  18   2        144.95        178.59        19.37 o                         
  -7  18   2         57.74         42.29        11.80 o                         
  -6  18   2          8.05         -1.69         7.31 o                         
  -5  18   2         20.39         21.73         7.29 o                         
  -4  18   2          6.22          8.89         5.73 o                         
  -3  18   2         29.88         14.71         5.54 o                         
  -2  18   2         62.03         55.62         5.51 o                         
  -1  18   2        573.49        571.56        15.19 o                         
   0  18   2         10.23          9.83         3.68 o                         
   1  18   2          3.44          6.27         3.78 o                         
   2  18   2        430.86        412.14        19.93 o                         
   3  18   2          1.98         -2.70         5.13 o                         
   4  18   2         33.51         34.78         6.88 o                         
   5  18   2          0.30         -5.93         5.93 o                         
   6  18   2        144.41        162.66        13.75 o                         
   7  18   2          1.22         -5.54         8.25 o                         
   8  18   2         24.46         25.13        10.96 o                         
  -8  19   2         35.79         17.61        17.04 o                         
  -7  19   2          8.14         -3.16         9.26 o                         
  -6  19   2         36.58         44.38        10.39 o                         
  -5  19   2          6.04          5.12         7.57 o                         
  -4  19   2          2.54         -6.23         6.23 o                         
  -3  19   2        188.28        219.11        13.91 o                         
  -2  19   2         41.37         48.83         5.34 o                         
  -1  19   2          0.98         -3.70         4.12 o                         
   0  19   2         33.95         16.25         6.29 o                         
   1  19   2         65.05         61.92         9.07 o                         
   2  19   2         12.52          9.08         5.95 o                         
   3  19   2         54.09         66.59         8.48 o                         
   4  19   2         11.66          9.08         8.22 o                         
   5  19   2         42.72         51.00         9.27 o                         
   6  19   2         35.64         55.19        11.38 o                         
   7  19   2         94.79         90.81        15.60 o                         
  -7  20   2         12.33         12.05        11.25 o                         
  -6  20   2         15.71         -4.94         9.55 o                         
  -5  20   2          3.35         -8.52         8.52 o                         
  -4  20   2         13.84         21.13         8.62 o                         
  -3  20   2        135.73        129.26        11.01 o                         
  -2  20   2          4.88         -4.01         5.33 o                         
  -1  20   2        234.80        270.42        15.59 o                         
   0  20   2         32.19         17.81         8.98 o                         
   1  20   2          9.47         21.26         6.94 o                         
   2  20   2         17.18         21.57        10.76 o                         
   3  20   2          4.04          0.84         7.76 o                         
   4  20   2         40.23         41.71         9.58 o                         
   5  20   2          2.04         -1.35         8.36 o                         
   6  20   2         36.81         38.96        11.96 o                         
   7  20   2          7.82         11.68        12.14 o                         
  -6  21   2          1.49         -9.81        12.79 o                         
  -5  21   2         18.19         32.71        15.67 o                         
  -4  21   2          2.88         -3.88         9.35 o                         
  -3  21   2          1.55         -4.22         7.93 o                         
  -2  21   2         47.09         62.52        12.04 o                         
  -1  21   2         13.47          7.09         6.36 o                         
   0  21   2          4.32          3.59         6.75 o                         
   1  21   2          0.11         -4.73         8.55 o                         
   2  21   2         15.40         11.60         8.08 o                         
   3  21   2          0.01         -7.16         7.16 o                         
   4  21   2         24.16         37.88        10.97 o                         
   5  21   2          1.72         13.88        15.57 o                         
   6  21   2         17.47         31.82         9.96 o                         
  -6  22   2         13.22         24.95        14.45 o                         
  -5  22   2          1.62        -11.02        11.02 o                         
  -4  22   2          0.00         -5.09         9.38 o                         
  -3  22   2          6.30         -0.06        13.70 o                         
  -2  22   2          4.03         -3.33         7.80 o                         
  -1  22   2          6.57         -5.88         5.88 o                         
   0  22   2          2.54         12.31         7.36 o                         
   1  22   2          1.12         -7.80         7.80 o                         
   2  22   2          5.35          5.69         9.91 o                         
   3  22   2          5.07         12.51         9.14 o                         
   4  22   2         80.50         88.84        13.94 o                         
   5  22   2         10.25         -6.36        11.22 o                         
  -5  23   2          7.14         10.71        13.61 o                         
  -4  23   2         10.57         -4.32        18.35 o                         
  -3  23   2         10.04          0.73        10.09 o                         
  -2  23   2          1.97          8.23         8.73 o                         
  -1  23   2         44.89         34.14        14.32 o                         
   0  23   2         39.78         43.49         8.71 o                         
   1  23   2         33.44         45.81        11.72 o                         
   2  23   2         52.03         47.56        13.97 o                         
   3  23   2         13.04          2.64        13.97 o                         
   4  23   2          7.86          6.45        10.77 o                         
  -3  24   2          6.37        -12.32        16.89 o                         
  -2  24   2          2.79         -0.35        17.33 o                         
  -1  24   2          0.24          1.42         9.06 o                         
   0  24   2          0.78          2.64         9.74 o                         
   1  24   2          1.28         -0.45        11.48 o                         
   2  24   2         10.04         30.38        12.34 o                         
   3  24   2          1.00          4.86        12.30 o                         
  -1  25   2         12.39          4.94        12.51 o                         
   0  25   2          3.61          1.31        14.49 o                         
   1  25   2         22.90         13.44        16.52 o                         
 -12   1   3          1.10         -6.88        10.64 o                         
 -11   1   3         19.25         15.13         7.66 o                         
 -10   1   3         16.53         14.96         6.14 o                         
  -9   1   3         52.35         55.23         6.78 o                         
  -8   1   3        526.42        594.33        16.84 o                         
  -7   1   3        170.12        176.21         9.44 o                         
  -6   1   3         36.34         36.07         4.41 o                         
  -5   1   3       1398.53       1465.30        19.78 o                         
  -4   1   3       1004.05       1046.40        14.40 o                         
  -3   1   3         11.21         12.53         1.70 o                         
  -2   1   3         45.70         48.27         2.52 o                         
  -1   1   3        903.82        878.79        11.29 o                         
   0   1   3       5231.73       5095.80        46.30 o                         
   1   1   3        114.78         95.55         3.37 o                         
   2   1   3        246.65        254.90         6.40 o                         
   3   1   3       1251.01       1398.35        24.78 o                         
   4   1   3        879.41        885.63        16.62 o                         
   5   1   3        102.26        107.61         7.41 o                         
   6   1   3         65.53         67.64         6.77 o                         
   7   1   3         13.37         15.10         4.56 o                         
   8   1   3         19.34         13.97         5.18 o                         
   9   1   3         11.54         23.51         6.97 o                         
  10   1   3        108.21         98.45         9.92 o                         
  11   1   3          0.01         -7.17         7.31 o                         
 -12   2   3         33.69         54.45        10.51 o                         
 -11   2   3         24.93         15.51         7.41 o                         
 -10   2   3         69.06         72.94         8.54 o                         
  -9   2   3          9.50         -3.89         5.14 o                         
  -8   2   3          0.20          2.39         3.77 o                         
  -7   2   3         37.75         38.34         4.90 o                         
  -6   2   3         25.97         31.42         3.73 o                         
  -5   2   3         65.48         66.65         4.63 o                         
  -4   2   3       1653.53       1576.95        17.86 o                         
  -3   2   3        102.35        108.70         3.93 o                         
  -2   2   3        510.99        454.20         8.38 o                         
  -1   2   3       8038.63       7816.50        65.72 o                         
   0   2   3        318.67        329.58         6.62 o                         
   1   2   3       3109.59       2928.10        30.09 o                         
   2   2   3        176.12        181.98         5.94 o                         
   3   2   3       1466.50       1461.29        21.09 o                         
   4   2   3        431.86        439.36        10.54 o                         
   5   2   3         85.85         99.79         9.25 o                         
   6   2   3        456.64        479.47        15.55 o                         
   7   2   3         17.43         17.96         5.81 o                         
   8   2   3         28.53         25.89         5.33 o                         
   9   2   3         39.35         43.37         7.39 o                         
  10   2   3        170.22        192.56        15.16 o                         
  11   2   3         27.68         11.78         8.28 o                         
 -12   3   3          4.25          5.66         9.58 o                         
 -11   3   3         15.66         13.31         7.70 o                         
 -10   3   3        176.45        181.19        14.49 o                         
  -9   3   3         65.42         81.54         7.75 o                         
  -8   3   3         94.00        101.12         7.96 o                         
  -7   3   3        374.66        403.78        13.02 o                         
  -6   3   3        390.53        387.19        10.85 o                         
  -5   3   3        436.56        443.64        10.64 o                         
  -4   3   3         50.07         40.05         2.72 o                         
  -3   3   3         81.27         78.58         3.62 o                         
  -2   3   3       2551.55       2437.72        24.14 o                         
  -1   3   3        782.77        732.52        10.51 o                         
   0   3   3        415.19        411.96         7.61 o                         
   1   3   3         28.30         15.90         1.74 o                         
   2   3   3      10179.07       9999.48        95.46 o                         
   3   3   3          1.16          6.25         1.72 o                         
   4   3   3         43.87         55.71         3.78 o                         
   5   3   3        135.38        117.28         7.70 o                         
   6   3   3        846.45        836.18        20.00 o                         
   7   3   3         52.65         51.90         6.29 o                         
   8   3   3         52.47         41.84         6.89 o                         
   9   3   3         97.63         84.31         9.49 o                         
  10   3   3         90.13         78.38        13.87 o                         
  11   3   3          5.88         -5.77         8.38 o                         
 -12   4   3         45.82         39.50        10.73 o                         
 -11   4   3         21.04         28.95         8.12 o                         
 -10   4   3          0.03         -5.08         5.08 o                         
  -9   4   3         16.96         15.82         5.24 o                         
  -8   4   3         74.44         62.35         6.44 o                         
  -7   4   3          0.15          1.91         2.93 o                         
  -6   4   3        543.32        546.35        12.84 o                         
  -5   4   3        744.74        731.57        15.73 o                         
  -4   4   3         13.58         19.52         2.48 o                         
  -3   4   3        106.52        107.43         4.80 o                         
  -2   4   3          0.63          0.92         1.33 o                         
  -1   4   3       1282.07       1172.58        14.29 o                         
   0   4   3        792.32        751.66        10.75 o                         
   1   4   3        325.60        295.23         5.71 o                         
   2   4   3         80.43         93.75         4.88 o                         
   3   4   3        852.79        861.36        14.19 o                         
   4   4   3        280.76        283.05        10.34 o                         
   5   4   3        167.49        168.76        12.66 o                         
   6   4   3         40.32         50.23         6.03 o                         
   7   4   3        345.30        406.52        14.86 o                         
   8   4   3        411.17        412.92        15.93 o                         
   9   4   3        208.04        175.79        11.90 o                         
  10   4   3         26.06         40.28         8.48 o                         
  11   4   3         45.89         41.69        10.77 o                         
 -12   5   3         24.28         16.00        10.04 o                         
 -11   5   3         10.70         -2.84         8.91 o                         
 -10   5   3          1.21          1.04         6.57 o                         
  -9   5   3          0.26         -1.54         5.21 o                         
  -8   5   3        389.22        388.57        16.37 o                         
  -7   5   3         83.36         77.49         7.73 o                         
  -6   5   3         52.53         47.52         5.04 o                         
  -5   5   3        464.02        483.43        13.63 o                         
  -4   5   3         63.99         65.30         4.35 o                         
  -3   5   3        787.33        806.02        11.40 o                         
  -2   5   3       1096.23       1069.79        14.74 o                         
  -1   5   3        620.97        657.24        10.71 o                         
   0   5   3       1184.36       1177.78        13.74 o                         
   1   5   3       1009.29        961.13        12.93 o                         
   2   5   3       3672.00       3698.70        46.12 o                         
   3   5   3        230.21        208.81         6.91 o                         
   4   5   3        926.70        896.87        19.13 o                         
   5   5   3        472.35        455.24        16.49 o                         
   6   5   3          6.74          7.98         3.61 o                         
   7   5   3          2.93         -0.02         3.65 o                         
   8   5   3          1.61          1.81         4.44 o                         
   9   5   3         32.11         44.93         8.41 o                         
  10   5   3         41.30         37.49         8.28 o                         
  11   5   3        167.10        175.75        17.03 o                         
 -11   6   3          0.02         -3.60         8.01 o                         
 -10   6   3         48.74         60.30         9.69 o                         
  -9   6   3         52.91         63.78         8.28 o                         
  -8   6   3         13.18          8.58         4.69 o                         
  -7   6   3         11.52         12.99         4.18 o                         
  -6   6   3          1.23         11.14         3.06 o                         
  -5   6   3        211.46        206.43        10.86 o                         
  -4   6   3         19.26         17.87         2.83 o                         
  -3   6   3        809.55        830.39        11.00 o                         
  -2   6   3        385.96        353.22         7.60 o                         
  -1   6   3        194.11        142.80         6.10 o                         
   0   6   3         25.26         32.69         2.75 o                         
   1   6   3        458.78        427.95        11.12 o                         
   2   6   3         63.26         57.98         4.35 o                         
   3   6   3          8.03          8.95         2.19 o                         
   4   6   3       1256.88       1288.30        25.23 o                         
   5   6   3        212.03        202.67        13.64 o                         
   6   6   3        255.35        261.83        15.21 o                         
   7   6   3        770.44        788.35        19.16 o                         
   8   6   3          0.64         -4.50         4.50 o                         
   9   6   3        304.90        316.88        20.28 o                         
  10   6   3         55.45         55.89         9.70 o                         
  11   6   3         12.91         14.58        10.07 o                         
 -11   7   3          4.48          9.12         7.66 o                         
 -10   7   3        134.65        137.18        12.74 o                         
  -9   7   3         51.99         39.70         8.82 o                         
  -8   7   3         56.69         61.44         7.40 o                         
  -7   7   3        143.23        160.87        10.17 o                         
  -6   7   3        118.42        125.40         7.88 o                         
  -5   7   3          0.50         -0.69         2.56 o                         
  -4   7   3         85.69         99.62         8.42 o                         
  -3   7   3        156.45        178.47         5.16 o                         
  -2   7   3        274.40        296.93        10.30 o                         
  -1   7   3        385.95        419.35         8.40 o                         
   0   7   3          6.32          1.69         1.42 o                         
   1   7   3        531.57        498.09         8.77 o                         
   2   7   3       5264.66       5309.57        46.84 o                         
   3   7   3         92.04         73.10         4.76 o                         
   4   7   3        428.43        408.85        13.29 o                         
   5   7   3        116.02        126.97         9.26 o                         
   6   7   3          1.54          2.18         4.10 o                         
   7   7   3        141.69        145.93        11.66 o                         
   8   7   3         86.70         91.15         9.36 o                         
   9   7   3        129.65        127.34        12.07 o                         
  10   7   3        122.66        116.16        12.20 o                         
  11   7   3          0.03         -0.12         9.52 o                         
 -11   8   3         15.41          5.56         9.45 o                         
 -10   8   3         52.58         42.65         8.73 o                         
  -9   8   3         70.99         74.62         9.10 o                         
  -8   8   3         10.02          9.25         9.87 o                         
  -7   8   3         51.98         64.55         6.30 o                         
  -6   8   3        175.62        164.23         9.64 o                         
  -5   8   3        175.62        182.55         9.01 o                         
  -4   8   3         69.72         60.77         5.52 o                         
  -3   8   3          6.87          4.08         1.81 o                         
  -2   8   3        541.62        564.04        13.18 o                         
  -1   8   3       4233.42       4357.66        48.37 o                         
   0   8   3        685.46        688.60        11.83 o                         
   1   8   3       3533.19       3958.50        38.00 o                         
   2   8   3        331.10        373.82         8.22 o                         
   3   8   3        131.38        140.27         5.63 o                         
   4   8   3        439.65        472.18        12.75 o                         
   5   8   3        251.46        240.06        13.45 o                         
   6   8   3         37.96         29.43         8.58 o                         
   7   8   3        972.86       1015.23        26.23 o                         
   8   8   3         10.04          7.81         5.86 o                         
   9   8   3         75.78         84.37        10.98 o                         
  10   8   3        149.65        141.52        19.79 o                         
  11   8   3         21.86          8.62        10.50 o                         
 -11   9   3          0.24          9.86         9.46 o                         
 -10   9   3         39.58         36.66         8.92 o                         
  -9   9   3        113.99        127.78        14.16 o                         
  -8   9   3          5.72          9.99         5.00 o                         
  -7   9   3         11.96         16.33         4.77 o                         
  -6   9   3          0.71          7.67         3.68 o                         
  -5   9   3         13.10          9.36         3.62 o                         
  -4   9   3         42.88         49.99         5.53 o                         
  -3   9   3         97.83        115.78         5.87 o                         
  -2   9   3        120.73        151.31         6.16 o                         
  -1   9   3        531.92        569.30        12.07 o                         
   0   9   3         38.03         50.81         3.90 o                         
   1   9   3         43.75         42.88         3.26 o                         
   2   9   3        927.16        944.67        15.00 o                         
   3   9   3        306.58        340.67        11.07 o                         
   4   9   3        673.49        648.00        17.03 o                         
   5   9   3        522.95        514.00        15.82 o                         
   6   9   3          8.52         11.31         4.73 o                         
   7   9   3        167.37        160.54        15.12 o                         
   8   9   3         57.16         47.43        11.20 o                         
   9   9   3         13.84         21.16         7.88 o                         
  10   9   3          0.46         -7.62         7.62 o                         
 -11  10   3          4.03          4.66        10.30 o                         
 -10  10   3         45.21         39.55         8.62 o                         
  -9  10   3          1.47         -3.30         6.29 o                         
  -8  10   3          2.02          4.76         5.17 o                         
  -7  10   3         27.26         31.85         5.08 o                         
  -6  10   3         72.40         75.72         6.66 o                         
  -5  10   3        166.55        156.90         9.28 o                         
  -4  10   3        513.10        569.82        14.30 o                         
  -3  10   3        521.24        588.09        14.89 o                         
  -2  10   3         51.04         58.45         3.91 o                         
  -1  10   3        589.80        645.85        14.98 o                         
   0  10   3         39.73         31.64         3.62 o                         
   1  10   3         30.41         24.78         2.98 o                         
   2  10   3         68.45         75.84         4.44 o                         
   3  10   3        214.77        231.90         7.37 o                         
   4  10   3        185.06        174.58         7.04 o                         
   5  10   3         50.65         57.08         5.73 o                         
   6  10   3         49.33         62.88         6.91 o                         
   7  10   3        297.39        263.90        18.09 o                         
   8  10   3         20.86         13.00         6.35 o                         
   9  10   3         20.63          4.54         7.99 o                         
  10  10   3          7.45         -3.43         8.82 o                         
 -11  11   3          4.56         -4.43        10.09 o                         
 -10  11   3         16.79          5.88         8.17 o                         
  -9  11   3         36.84         40.59         8.63 o                         
  -8  11   3         64.82         60.92         7.61 o                         
  -7  11   3         35.47         25.43         5.99 o                         
  -6  11   3        467.44        482.89        16.61 o                         
  -5  11   3          2.32          1.40         3.09 o                         
  -4  11   3        216.29        209.74         9.30 o                         
  -3  11   3         78.46         77.49         5.37 o                         
  -2  11   3         77.23         73.76         6.72 o                         
  -1  11   3         62.49         68.22         5.52 o                         
   0  11   3          5.14          1.88         2.45 o                         
   1  11   3         66.48         64.38         5.93 o                         
   2  11   3          1.55         -0.68         1.97 o                         
   3  11   3        501.04        468.38         9.80 o                         
   4  11   3         23.68         22.17         3.33 o                         
   5  11   3        606.99        564.36        15.25 o                         
   6  11   3          1.81         -1.33         3.73 o                         
   7  11   3        105.96        101.45         9.13 o                         
   8  11   3          3.22         -5.65         6.72 o                         
   9  11   3         19.73          4.56         7.52 o                         
  10  11   3         64.22         80.49        18.90 o                         
 -10  12   3          3.91          3.99         9.94 o                         
  -9  12   3          9.72          7.81         7.32 o                         
  -8  12   3         14.78          3.78         5.85 o                         
  -7  12   3        205.62        184.14        12.86 o                         
  -6  12   3         48.72         33.85         6.85 o                         
  -5  12   3         53.35         52.08         6.11 o                         
  -4  12   3        601.82        630.02        14.27 o                         
  -3  12   3         44.71         46.41         5.13 o                         
  -2  12   3        456.52        502.42        12.30 o                         
  -1  12   3         98.48         85.55         6.63 o                         
   0  12   3        536.09        548.80        13.54 o                         
   1  12   3        429.21        412.93        12.21 o                         
   2  12   3          6.66          4.76         2.54 o                         
   3  12   3        297.46        293.84         7.82 o                         
   4  12   3         58.05         58.11         5.18 o                         
   5  12   3         48.40         41.57         5.15 o                         
   6  12   3        107.83         97.28         9.20 o                         
   7  12   3          6.47         13.13         5.25 o                         
   8  12   3        101.11        100.21        12.01 o                         
   9  12   3         35.24         28.18        11.22 o                         
  10  12   3         15.97         29.66        10.32 o                         
 -10  13   3         44.55          9.58        11.37 o                         
  -9  13   3         34.87         10.65        11.75 o                         
  -8  13   3         75.88         61.86         9.42 o                         
  -7  13   3         58.17         53.73         8.05 o                         
  -6  13   3        154.01        155.44         9.94 o                         
  -5  13   3         23.72         22.87         4.53 o                         
  -4  13   3         78.88         81.47         5.89 o                         
  -3  13   3         92.92         96.54         6.10 o                         
  -2  13   3          0.11          0.97         2.68 o                         
  -1  13   3         54.59         56.56         5.45 o                         
   0  13   3        116.66        100.82         5.35 o                         
   1  13   3        292.35        276.04         9.14 o                         
   2  13   3        218.03        215.94         7.66 o                         
   3  13   3        414.53        400.78        11.93 o                         
   4  13   3        175.36        159.77        10.68 o                         
   5  13   3          0.34          7.55         4.84 o                         
   6  13   3         41.33         41.55         6.41 o                         
   7  13   3          6.30         19.28         7.37 o                         
   8  13   3          9.31         17.94         8.43 o                         
   9  13   3          8.89          9.58         8.66 o                         
  10  13   3         28.05         -1.41        32.65 o                         
 -10  14   3         47.91         30.50        16.79 o                         
  -9  14   3          0.44          7.61         8.27 o                         
  -8  14   3        136.71        124.42        13.47 o                         
  -7  14   3          1.05         -2.50         5.40 o                         
  -6  14   3        217.90        214.25        15.58 o                         
  -5  14   3        117.47        108.36         7.91 o                         
  -4  14   3        120.47        119.18         6.64 o                         
  -3  14   3        313.74        321.66        10.35 o                         
  -2  14   3        195.19        208.20         9.97 o                         
  -1  14   3        263.87        259.13        10.51 o                         
   0  14   3        255.89        264.34        10.45 o                         
   1  14   3        485.20        450.67        12.83 o                         
   2  14   3          8.82          9.74         3.09 o                         
   3  14   3         82.74        103.17         7.66 o                         
   4  14   3         70.01         68.95         6.59 o                         
   5  14   3        326.08        310.18        17.12 o                         
   6  14   3         31.05         27.90         7.12 o                         
   7  14   3          0.15          2.71         7.28 o                         
   8  14   3         59.58         34.37        10.38 o                         
   9  14   3        126.52        155.41        17.41 o                         
  -9  15   3         53.15         70.64        14.43 o                         
  -8  15   3          7.69         -3.00         7.83 o                         
  -7  15   3        196.96        188.92        22.22 o                         
  -6  15   3         25.53         35.97         9.04 o                         
  -5  15   3        131.38        138.60        12.39 o                         
  -4  15   3         87.51         73.26         5.87 o                         
  -3  15   3        188.68        195.03         8.89 o                         
  -2  15   3        103.04        118.11         7.91 o                         
  -1  15   3        154.80        164.83         8.12 o                         
   0  15   3          5.31          7.32         3.66 o                         
   1  15   3        908.56        954.38        19.92 o                         
   2  15   3        378.89        382.04        12.21 o                         
   3  15   3        437.58        463.04        14.66 o                         
   4  15   3        135.62        125.25         9.00 o                         
   5  15   3         94.44        103.00         6.99 o                         
   6  15   3        238.82        213.95        15.33 o                         
   7  15   3         33.61         37.10         9.42 o                         
   8  15   3         38.80         31.42         9.27 o                         
   9  15   3         40.00         41.33        12.32 o                         
  -9  16   3         17.44         10.47        12.43 o                         
  -8  16   3         15.41          5.55        11.32 o                         
  -7  16   3          0.24          0.82         6.98 o                         
  -6  16   3         12.66          0.47         6.13 o                         
  -5  16   3         29.39         30.76         6.70 o                         
  -4  16   3         29.44         25.82         4.13 o                         
  -3  16   3        971.16        969.38        20.18 o                         
  -2  16   3          0.89          3.41         4.56 o                         
  -1  16   3         45.26         45.63         5.11 o                         
   0  16   3        110.12        114.79         7.10 o                         
   1  16   3       1240.10       1288.45        23.42 o                         
   2  16   3          5.19          4.04         3.81 o                         
   3  16   3        465.91        515.03        22.61 o                         
   4  16   3         42.12         33.20         5.93 o                         
   5  16   3         85.06         90.24         7.09 o                         
   6  16   3         22.98         12.28         7.49 o                         
   7  16   3        184.23        229.55        19.85 o                         
   8  16   3          0.57         -3.35         9.35 o                         
  -9  17   3          4.87         -9.92         9.92 o                         
  -8  17   3         15.79          7.56         9.43 o                         
  -7  17   3        183.90        182.45        19.08 o                         
  -6  17   3          3.27         -6.65         7.65 o                         
  -5  17   3          1.48          0.05         6.32 o                         
  -4  17   3        157.16        160.48        13.87 o                         
  -3  17   3         52.73         51.54         6.54 o                         
  -2  17   3         48.14         69.31         7.91 o                         
  -1  17   3         11.63          6.46         4.47 o                         
   0  17   3          1.87         -2.34         3.53 o                         
   1  17   3        110.39         98.59         7.16 o                         
   2  17   3         54.21         50.37         9.95 o                         
   3  17   3        120.49        114.67         9.14 o                         
   4  17   3         16.46         14.10         5.05 o                         
   5  17   3        114.91        127.69         9.73 o                         
   6  17   3          4.09          0.09         6.53 o                         
   7  17   3         32.12         40.42         9.43 o                         
   8  17   3          4.06         -3.88         8.74 o                         
  -8  18   3          2.65         10.19        10.05 o                         
  -7  18   3         77.92         93.92        12.19 o                         
  -6  18   3          1.02         -2.17         7.05 o                         
  -5  18   3          4.14         -5.17         7.13 o                         
  -4  18   3          2.42          4.43         5.71 o                         
  -3  18   3          1.83          1.18         3.54 o                         
  -2  18   3        127.25        114.99        10.12 o                         
  -1  18   3        116.15        104.85         7.67 o                         
   0  18   3          1.89          1.98         4.06 o                         
   1  18   3         53.41         59.96         5.91 o                         
   2  18   3          4.21          5.92         4.80 o                         
   3  18   3          6.54          0.77         6.17 o                         
   4  18   3         29.33         30.54         7.03 o                         
   5  18   3          4.42          4.54         5.35 o                         
   6  18   3          4.63          6.56         7.21 o                         
   7  18   3         20.65          0.35         8.83 o                         
   8  18   3          4.02        -10.15        10.55 o                         
  -8  19   3          2.44        -13.48        13.48 o                         
  -7  19   3          0.12         -6.95         9.28 o                         
  -6  19   3          5.52         -7.19         7.19 o                         
  -5  19   3          0.06         -5.78         5.78 o                         
  -4  19   3         10.81         18.00         7.28 o                         
  -3  19   3          0.09         -4.02         5.03 o                         
  -2  19   3         15.83          9.54         6.00 o                         
  -1  19   3          4.42          1.22         4.80 o                         
   0  19   3         33.20         31.01         6.29 o                         
   1  19   3          5.28         -1.05         4.59 o                         
   2  19   3         45.98         47.95         6.94 o                         
   3  19   3          1.46         -1.22         5.42 o                         
   4  19   3         11.93          2.93         5.64 o                         
   5  19   3         14.75         23.32         8.00 o                         
   6  19   3         61.98         69.57        10.85 o                         
   7  19   3          0.00         -9.64         9.64 o                         
  -7  20   3          0.35         -8.21        10.14 o                         
  -6  20   3          1.13         -7.34         8.29 o                         
  -5  20   3         13.88         11.19        11.02 o                         
  -4  20   3         22.22         12.25         8.92 o                         
  -3  20   3         12.51         22.92         8.82 o                         
  -2  20   3          9.34          8.11         7.06 o                         
  -1  20   3         32.39         31.25         6.87 o                         
   0  20   3         54.02         69.30         7.46 o                         
   1  20   3          6.21          6.07         5.48 o                         
   2  20   3          9.59         12.69         5.92 o                         
   3  20   3          1.20          1.63         5.46 o                         
   4  20   3         82.05         85.72        10.66 o                         
   5  20   3          3.01         -3.62        10.03 o                         
   6  20   3         10.64         17.11        10.96 o                         
  -6  21   3         19.48          3.85        12.92 o                         
  -5  21   3          4.98         15.06        14.12 o                         
  -4  21   3          4.54         -0.80         9.73 o                         
  -3  21   3          6.40         -5.22         7.32 o                         
  -2  21   3          4.78          8.46         6.88 o                         
  -1  21   3         74.12         86.44        10.57 o                         
   0  21   3          8.93          1.35         6.14 o                         
   1  21   3          0.70         -6.70         6.70 o                         
   2  21   3        112.00        131.02        12.28 o                         
   3  21   3         86.73        112.28        12.67 o                         
   4  21   3          1.42         -7.78         7.78 o                         
   5  21   3          1.79        -10.11        10.11 o                         
   6  21   3          0.91         -2.06        11.95 o                         
  -5  22   3          1.82         -8.73        13.01 o                         
  -4  22   3          5.83         -7.33         9.18 o                         
  -3  22   3         40.30         54.29        11.48 o                         
  -2  22   3         39.62         30.50        10.12 o                         
  -1  22   3          1.12         -6.50         6.50 o                         
   0  22   3         96.92         91.65        10.75 o                         
   1  22   3          0.43         -7.20         7.20 o                         
   2  22   3          0.22         -6.76         6.76 o                         
   3  22   3          8.74         13.50         8.20 o                         
   4  22   3          8.66         12.19        10.48 o                         
   5  22   3         11.97          6.07        11.73 o                         
  -4  23   3          1.11         -9.08        10.84 o                         
  -3  23   3         12.37          1.98        12.94 o                         
  -2  23   3         25.16         48.65        11.24 o                         
  -1  23   3          1.42         -8.89         8.89 o                         
   0  23   3         32.99         42.67        10.95 o                         
   1  23   3         86.50         91.66        13.12 o                         
   2  23   3          5.72          4.27        10.17 o                         
   3  23   3         60.51         55.86        11.71 o                         
   4  23   3          9.36          7.08        14.76 o                         
  -3  24   3         41.71          6.62        14.47 o                         
  -2  24   3        115.26        141.67        19.04 o                         
  -1  24   3          1.64         -5.19         9.57 o                         
   0  24   3         14.77          9.70        13.86 o                         
   1  24   3         12.10         11.38        10.06 o                         
   2  24   3          2.15         -9.74         9.74 o                         
 -12   0   4          9.53          3.22        15.42 o                         
 -11   0   4          0.03          4.95         9.71 o                         
 -10   0   4        207.54        239.40        26.04 o                         
  -9   0   4        293.82        294.52        21.76 o                         
  -8   0   4        142.47        165.16        14.37 o                         
  -7   0   4        122.98        129.63        15.89 o                         
  -6   0   4       1031.94        989.85        25.06 o                         
  -5   0   4         34.03         25.93         4.44 o                         
  -4   0   4      10364.28      10115.84       117.90 o                         
  -3   0   4        414.78        472.58        12.88 o                         
  -2   0   4       1162.63       1303.96        47.72 o                         
  -1   0   4        567.68        564.03        13.05 o                         
   0   0   4       1800.89       1777.97        28.94 o                         
   1   0   4       4455.71       4276.24        64.77 o                         
   2   0   4         44.26         36.78         4.16 o                         
   3   0   4        593.10        716.80        22.30 o                         
   4   0   4       5670.81       6382.20       107.22 o                         
   5   0   4       2423.69       2348.84        49.62 o                         
   6   0   4        127.95        133.70        17.58 o                         
   7   0   4       1317.88       1344.59        43.62 o                         
   8   0   4         15.58         29.11        12.33 o                         
   9   0   4          0.95        -10.58        10.58 o                         
  10   0   4        115.60        125.46        16.80 o                         
  11   0   4        141.08        139.95        18.92 o                         
 -12   1   4         43.25         28.78        11.02 o                         
 -11   1   4          9.77          0.98         7.00 o                         
 -10   1   4         19.51         17.96         6.40 o                         
  -9   1   4        151.01        165.47        11.35 o                         
  -8   1   4        127.55        125.16        11.40 o                         
  -7   1   4        473.00        496.94        18.80 o                         
  -6   1   4         50.90         51.00         4.67 o                         
  -5   1   4       1453.31       1493.27        23.36 o                         
  -4   1   4       5760.48       5920.31        51.94 o                         
  -3   1   4        487.21        487.89        10.23 o                         
  -2   1   4        667.93        733.10        24.76 o                         
  -1   1   4       5435.29       5233.51        47.96 o                         
   0   1   4       1072.63       1005.58        12.66 o                         
   1   1   4          8.18          2.27         1.39 o                         
   2   1   4       1281.37       1419.87        18.39 o                         
   3   1   4         15.28         11.27         2.08 o                         
   4   1   4          5.93          6.86         2.81 o                         
   5   1   4          1.22         -0.28         2.67 o                         
   6   1   4       3619.39       3569.21        52.87 o                         
   7   1   4         53.35         54.55         7.02 o                         
   8   1   4        271.55        319.48        20.46 o                         
   9   1   4         71.64        109.07        10.88 o                         
  10   1   4         11.60          1.72         7.19 o                         
  11   1   4         65.94         43.86        10.67 o                         
 -12   2   4          0.37         -8.90         8.90 o                         
 -11   2   4          1.06         -6.94         6.94 o                         
 -10   2   4         14.03         11.93         8.25 o                         
  -9   2   4         97.08         91.26         8.75 o                         
  -8   2   4        142.63        149.25         9.84 o                         
  -7   2   4          1.75          3.15         3.17 o                         
  -6   2   4        710.31        710.75        14.33 o                         
  -5   2   4          1.61          0.15         2.20 o                         
  -4   2   4       4734.53       4824.27        50.73 o                         
  -3   2   4        695.10        654.17        10.09 o                         
  -2   2   4       1141.83       1252.54        16.09 o                         
  -1   2   4         41.82         40.71         2.79 o                         
   0   2   4         44.21         45.08         3.16 o                         
   1   2   4         89.85        131.43         5.43 o                         
   2   2   4       1003.87        960.85        13.48 o                         
   3   2   4        307.79        299.79         9.45 o                         
   4   2   4        971.40       1006.26        21.82 o                         
   5   2   4        322.13        299.26        10.65 o                         
   6   2   4         75.71         77.59         6.48 o                         
   7   2   4        267.64        243.35        13.28 o                         
   8   2   4          0.00         -3.33         5.76 o                         
   9   2   4          2.22         -2.04         5.51 o                         
  10   2   4        122.03        111.64        11.57 o                         
  11   2   4         67.58         73.15        12.33 o                         
 -12   3   4         10.35          9.21        10.92 o                         
 -11   3   4         58.15         44.14         9.14 o                         
 -10   3   4         75.74         74.82         8.70 o                         
  -9   3   4        184.58        195.47        10.74 o                         
  -8   3   4         41.51         46.37         6.03 o                         
  -7   3   4         35.67         44.51         6.09 o                         
  -6   3   4         25.07         22.06         3.85 o                         
  -5   3   4        726.81        747.63        14.04 o                         
  -4   3   4       4459.99       4540.36        45.39 o                         
  -3   3   4         68.52         65.34         4.03 o                         
  -2   3   4       1544.79       1562.59        20.82 o                         
  -1   3   4        209.95        196.85         8.95 o                         
   0   3   4         46.85         53.07         3.39 o                         
   1   3   4         72.65         80.28         4.29 o                         
   2   3   4        309.95        288.79         6.82 o                         
   3   3   4       1171.42       1226.46        18.61 o                         
   4   3   4         57.37         54.70         3.87 o                         
   5   3   4         51.69         46.39         4.28 o                         
   6   3   4       1234.32       1202.16        22.81 o                         
   7   3   4         70.61         75.34         6.75 o                         
   8   3   4        270.73        285.47        15.38 o                         
   9   3   4          6.48          1.48         5.87 o                         
  10   3   4          3.80          7.76         6.79 o                         
  11   3   4         34.15         33.99        10.79 o                         
 -12   4   4          1.83         16.37        19.43 o                         
 -11   4   4         25.57         11.74         8.44 o                         
 -10   4   4         39.55         23.16         7.52 o                         
  -9   4   4         48.61         31.96         7.12 o                         
  -8   4   4         25.02         32.08         6.32 o                         
  -7   4   4         81.12         69.46         7.69 o                         
  -6   4   4         98.62         97.24         8.34 o                         
  -5   4   4          0.24         -1.84         1.84 o                         
  -4   4   4        234.03        252.67         8.73 o                         
  -3   4   4         79.60         92.07         4.63 o                         
  -2   4   4        824.47        834.22        13.52 o                         
  -1   4   4         31.03         29.92         2.78 o                         
   0   4   4        519.81        548.08         9.62 o                         
   1   4   4       1423.30       1513.86        20.20 o                         
   2   4   4         24.68         19.23         2.01 o                         
   3   4   4         30.51         23.14         3.54 o                         
   4   4   4        106.31        138.02         8.83 o                         
   5   4   4         64.15         64.90         7.24 o                         
   6   4   4        719.74        672.94        16.99 o                         
   7   4   4        265.62        236.19        16.96 o                         
   8   4   4        114.98        101.98         7.88 o                         
   9   4   4          2.29          5.73         5.53 o                         
  10   4   4          0.29          4.38         7.78 o                         
  11   4   4         18.28         -9.99        10.52 o                         
 -11   5   4          8.06         -0.63         7.62 o                         
 -10   5   4          0.07          3.87         6.53 o                         
  -9   5   4          0.10         -5.26         5.26 o                         
  -8   5   4         32.76         26.71         5.76 o                         
  -7   5   4          0.56         -3.70         3.70 o                         
  -6   5   4        110.49        113.93         9.07 o                         
  -5   5   4          0.01         -2.35         2.35 o                         
  -4   5   4         23.66         26.54         3.44 o                         
  -3   5   4          8.63         11.52         2.15 o                         
  -2   5   4          0.37         -0.62         1.57 o                         
  -1   5   4        255.30        271.64         7.11 o                         
   0   5   4        353.94        336.98         7.92 o                         
   1   5   4        258.43        266.84         7.48 o                         
   2   5   4        662.76        642.73        12.89 o                         
   3   5   4         41.20         53.41         4.53 o                         
   4   5   4          1.98          3.00         2.96 o                         
   5   5   4         43.88         31.43         5.40 o                         
   6   5   4          9.77          9.87         5.50 o                         
   7   5   4        509.77        503.81        19.57 o                         
   8   5   4          9.01         14.15         6.72 o                         
   9   5   4         42.19         42.60         9.46 o                         
  10   5   4         41.72         37.05         9.00 o                         
  11   5   4         41.76         18.84        13.67 o                         
 -11   6   4          0.44          5.45         8.51 o                         
 -10   6   4         50.94         50.15         8.69 o                         
  -9   6   4          0.85         -1.10         5.35 o                         
  -8   6   4         70.43         58.99         7.25 o                         
  -7   6   4          1.61         -3.03         3.80 o                         
  -6   6   4         70.26         79.85         7.29 o                         
  -5   6   4          0.01         -2.68         2.68 o                         
  -4   6   4         47.86         44.71         4.65 o                         
  -3   6   4         96.75        104.90         5.96 o                         
  -2   6   4        367.41        377.13         7.80 o                         
  -1   6   4        119.51        120.39         4.99 o                         
   0   6   4          6.58          7.61         1.77 o                         
   1   6   4       1686.03       1727.56        20.07 o                         
   2   6   4       1092.71       1097.16        16.66 o                         
   3   6   4         57.15         50.83         6.28 o                         
   4   6   4        889.74        847.61        26.64 o                         
   5   6   4          4.38          2.23         3.60 o                         
   6   6   4          0.10         -4.10         4.10 o                         
   7   6   4        806.63        838.48        27.13 o                         
   8   6   4        268.99        237.18        15.83 o                         
   9   6   4          6.38         11.28         6.41 o                         
  10   6   4          6.80          4.16         7.51 o                         
  11   6   4         21.45         10.84        10.92 o                         
 -11   7   4          0.88         -7.65         9.16 o                         
 -10   7   4          9.61          8.10         7.82 o                         
  -9   7   4        100.12         85.44        11.56 o                         
  -8   7   4         20.61         11.67         5.49 o                         
  -7   7   4          1.72         -1.31         4.54 o                         
  -6   7   4          1.25          7.29         3.79 o                         
  -5   7   4         36.89         33.49         4.80 o                         
  -4   7   4         57.14         62.91         5.60 o                         
  -3   7   4        162.78        154.77         7.02 o                         
  -2   7   4       2195.69       2181.62        25.27 o                         
  -1   7   4        139.07        124.31         6.52 o                         
   0   7   4        571.22        551.19        10.20 o                         
   1   7   4        197.70        203.20         6.06 o                         
   2   7   4          0.10         -1.06         1.47 o                         
   3   7   4          0.51          0.34         3.29 o                         
   4   7   4          0.04          0.41         2.69 o                         
   5   7   4         40.01         33.96         5.89 o                         
   6   7   4       1560.61       1688.20        42.40 o                         
   7   7   4         18.79         10.87         5.84 o                         
   8   7   4          3.34          8.01         5.60 o                         
   9   7   4        263.18        264.07        17.46 o                         
  10   7   4        185.10        221.92        16.80 o                         
 -11   8   4          7.69          8.95         9.99 o                         
 -10   8   4          7.78         -1.77         7.43 o                         
  -9   8   4         15.78         30.07         7.45 o                         
  -8   8   4        111.07        132.82        10.00 o                         
  -7   8   4         62.83         54.83         6.86 o                         
  -6   8   4         55.97         62.50         7.24 o                         
  -5   8   4        168.72        160.74         9.62 o                         
  -4   8   4        110.53         99.13         7.18 o                         
  -3   8   4        277.25        278.18         8.38 o                         
  -2   8   4         20.10         17.87         2.88 o                         
  -1   8   4        238.79        229.28         9.53 o                         
   0   8   4       1292.67       1351.45        21.35 o                         
   1   8   4        992.95        956.54        17.75 o                         
   2   8   4        138.46        109.52         7.53 o                         
   3   8   4        117.31        107.99         8.84 o                         
   4   8   4       1351.94       1312.57        30.08 o                         
   5   8   4        665.75        631.19        18.82 o                         
   6   8   4         84.01         92.94         9.56 o                         
   7   8   4        111.33        102.91        12.44 o                         
   8   8   4        102.63         92.08        10.30 o                         
   9   8   4         18.26         16.58         7.43 o                         
  10   8   4         37.65         37.98        11.42 o                         
 -11   9   4         10.39          2.96         9.09 o                         
 -10   9   4         56.44         45.71        10.58 o                         
  -9   9   4         49.62         54.10        10.11 o                         
  -8   9   4         15.05         16.76         6.37 o                         
  -7   9   4         24.04         14.03         5.51 o                         
  -6   9   4         27.01         33.88         5.65 o                         
  -5   9   4        137.95        125.63         8.75 o                         
  -4   9   4        146.07        150.47         9.13 o                         
  -3   9   4        551.54        565.63        12.89 o                         
  -2   9   4        407.59        367.65        10.39 o                         
  -1   9   4        307.36        287.90        10.68 o                         
   0   9   4        277.90        297.31        10.42 o                         
   1   9   4        839.37        826.34        15.18 o                         
   2   9   4          0.05          6.51         2.12 o                         
   3   9   4        234.72        223.93        13.09 o                         
   4   9   4        846.11        882.35        21.96 o                         
   5   9   4        281.79        258.18        13.68 o                         
   6   9   4        196.47        175.37        11.62 o                         
   7   9   4        684.04        688.54        24.86 o                         
   8   9   4        490.24        468.71        26.33 o                         
   9   9   4         17.45          5.90        10.07 o                         
  10   9   4          2.17          1.35        12.50 o                         
 -11  10   4          9.83         18.05        10.58 o                         
 -10  10   4          0.02         -0.07         8.04 o                         
  -9  10   4         43.34         66.36        10.00 o                         
  -8  10   4         18.70         10.49         6.87 o                         
  -7  10   4        165.41        171.12        17.08 o                         
  -6  10   4        131.02        137.14         9.70 o                         
  -5  10   4        324.37        341.34        17.82 o                         
  -4  10   4         87.77         75.52         6.28 o                         
  -3  10   4         99.07         93.38         5.96 o                         
  -2  10   4        408.66        404.02        11.42 o                         
  -1  10   4        385.44        401.48        11.72 o                         
   0  10   4         44.00         41.66         4.77 o                         
   1  10   4        552.29        551.57        11.61 o                         
   2  10   4        352.82        346.86         9.36 o                         
   3  10   4       1096.77       1058.59        20.93 o                         
   4  10   4         46.38         48.40         5.84 o                         
   5  10   4        690.53        673.14        17.26 o                         
   6  10   4        229.21        211.20        12.88 o                         
   7  10   4          1.75          8.62         6.44 o                         
   8  10   4         18.98         10.27         6.99 o                         
   9  10   4          9.72          5.85         8.24 o                         
  10  10   4         40.74         39.31        11.39 o                         
 -10  11   4          1.52          1.48         9.22 o                         
  -9  11   4        235.96        220.62        16.18 o                         
  -8  11   4         42.65         61.09         9.72 o                         
  -7  11   4          0.69         -5.07         5.07 o                         
  -6  11   4          3.55          2.11         4.51 o                         
  -5  11   4        105.27        113.30         9.87 o                         
  -4  11   4        180.12        175.06        10.30 o                         
  -3  11   4       1363.64       1324.07        23.22 o                         
  -2  11   4        118.28        107.29         6.75 o                         
  -1  11   4        125.94        120.65         7.45 o                         
   0  11   4        221.26        211.02         9.67 o                         
   1  11   4         89.41         69.96         4.80 o                         
   2  11   4        350.79        356.73         8.67 o                         
   3  11   4        412.73        413.09        14.49 o                         
   4  11   4        175.69        172.81         9.18 o                         
   5  11   4        517.93        506.48        16.65 o                         
   6  11   4          6.49          7.70         5.16 o                         
   7  11   4        156.13        171.83        12.44 o                         
   8  11   4         30.90         26.49         7.16 o                         
   9  11   4         38.59         36.77        11.47 o                         
  10  11   4         42.43         48.45        12.19 o                         
 -10  12   4         32.65          0.68        10.83 o                         
  -9  12   4          2.36         -2.29         7.76 o                         
  -8  12   4        118.37        110.74        12.12 o                         
  -7  12   4        246.03        247.76        14.45 o                         
  -6  12   4        159.86        143.08        15.12 o                         
  -5  12   4        192.13        197.67        11.75 o                         
  -4  12   4        102.27         91.33         6.47 o                         
  -3  12   4         25.59         21.18         3.58 o                         
  -2  12   4          9.05          8.99         2.97 o                         
  -1  12   4         49.42         44.47         4.69 o                         
   0  12   4        315.08        347.02        11.99 o                         
   1  12   4        727.64        686.17        17.18 o                         
   2  12   4         20.65         17.13         2.92 o                         
   3  12   4        100.24         81.34         5.73 o                         
   4  12   4          2.21          0.30         3.18 o                         
   5  12   4         87.83         77.07         6.95 o                         
   6  12   4         30.81         27.56         5.73 o                         
   7  12   4          4.80          1.45         5.74 o                         
   8  12   4         52.66         77.45        10.60 o                         
   9  12   4          8.07         -5.85         8.35 o                         
 -10  13   4          2.29        -10.90        10.90 o                         
  -9  13   4         23.32          7.13         8.78 o                         
  -8  13   4          0.10         -4.72         7.68 o                         
  -7  13   4         53.12         32.21         8.64 o                         
  -6  13   4         66.60         69.53         8.81 o                         
  -5  13   4        181.25        195.37        11.43 o                         
  -4  13   4          1.74          0.04         2.75 o                         
  -3  13   4         24.79         22.30         4.01 o                         
  -2  13   4        200.70        213.82         9.35 o                         
  -1  13   4         49.60         48.60         5.81 o                         
   0  13   4        464.72        445.55        13.46 o                         
   1  13   4        285.32        285.56         9.63 o                         
   2  13   4        724.95        699.58        13.98 o                         
   3  13   4         11.68         12.91         3.38 o                         
   4  13   4         33.61         23.70         4.14 o                         
   5  13   4          1.28         -4.11         4.11 o                         
   6  13   4         76.73         81.29         7.92 o                         
   7  13   4          6.10          4.82         7.66 o                         
   8  13   4         28.92         21.35        10.77 o                         
   9  13   4         28.91         26.52        10.21 o                         
 -10  14   4          8.51         -3.05        20.88 o                         
  -9  14   4         46.67         32.98        10.75 o                         
  -8  14   4          2.73         17.36         7.68 o                         
  -7  14   4         28.07          8.33         9.21 o                         
  -6  14   4         25.06         17.25         6.19 o                         
  -5  14   4          0.59         -4.01         4.01 o                         
  -4  14   4          0.02          2.97         3.62 o                         
  -3  14   4         78.50         84.50         6.96 o                         
  -2  14   4        121.65        114.77         7.28 o                         
  -1  14   4          9.50         13.04         3.88 o                         
   0  14   4        504.40        500.37        16.34 o                         
   1  14   4        132.54        122.56         7.30 o                         
   2  14   4          1.89          0.30         3.51 o                         
   3  14   4         12.53         13.81         3.11 o                         
   4  14   4        102.75         97.00         6.91 o                         
   5  14   4         12.36          3.42         5.98 o                         
   6  14   4         12.80         11.45         6.93 o                         
   7  14   4          6.09          1.84         8.14 o                         
   8  14   4         16.51         17.19         9.10 o                         
   9  14   4          0.58         -9.29         9.29 o                         
  -9  15   4        185.94        163.94        20.59 o                         
  -8  15   4          0.10         -1.97         8.33 o                         
  -7  15   4        160.63        162.15        13.60 o                         
  -6  15   4          1.27         -2.39         4.34 o                         
  -5  15   4        159.27        162.25        10.65 o                         
  -4  15   4         73.85         73.35         6.26 o                         
  -3  15   4         18.70          8.41         4.22 o                         
  -2  15   4        454.90        454.69        14.65 o                         
  -1  15   4          3.00          0.29         4.40 o                         
   0  15   4          4.11          4.17         3.87 o                         
   1  15   4         60.88         41.82         5.31 o                         
   2  15   4        141.21        164.73         8.65 o                         
   3  15   4          1.35          4.76         3.21 o                         
   4  15   4          0.92         -1.56         5.04 o                         
   5  15   4         44.63         37.84         7.93 o                         
   6  15   4         66.28         82.92        11.94 o                         
   7  15   4         26.30         42.09        10.64 o                         
   8  15   4         15.79         10.60         9.55 o                         
  -9  16   4          1.96         10.21        10.63 o                         
  -8  16   4        117.38        117.32        14.96 o                         
  -7  16   4        110.68        107.26        15.46 o                         
  -6  16   4         46.56         46.83         9.40 o                         
  -5  16   4        287.93        284.18        11.81 o                         
  -4  16   4        119.18        118.38         8.26 o                         
  -3  16   4         63.61         62.24         6.88 o                         
  -2  16   4          5.62         -0.15         3.74 o                         
  -1  16   4        112.72         98.83         7.08 o                         
   0  16   4       1043.15       1117.78        21.42 o                         
   1  16   4        781.51        707.14        19.38 o                         
   2  16   4         49.69         48.74         5.12 o                         
   3  16   4        439.09        440.58        12.39 o                         
   4  16   4         63.65         70.30         5.65 o                         
   5  16   4         57.45         44.22         8.61 o                         
   6  16   4         23.62         27.89         8.98 o                         
   7  16   4          0.33          0.34         9.55 o                         
   8  16   4          4.89         -1.08        13.61 o                         
  -8  17   4          4.64         20.40        12.06 o                         
  -7  17   4          3.07         -8.48         8.48 o                         
  -6  17   4         84.21         96.10        14.30 o                         
  -5  17   4         16.19          4.56         7.38 o                         
  -4  17   4          7.24          3.92         4.35 o                         
  -3  17   4        309.90        345.45        20.28 o                         
  -2  17   4        135.52        124.71        10.16 o                         
  -1  17   4        112.85         82.36         9.05 o                         
   0  17   4        303.88        333.80        12.85 o                         
   1  17   4         13.30          6.74         6.33 o                         
   2  17   4         58.00         47.32         5.64 o                         
   3  17   4          5.42          7.19         5.76 o                         
   4  17   4         34.79         35.02         7.53 o                         
   5  17   4         54.47         58.21         8.73 o                         
   6  17   4        142.37        135.39        12.74 o                         
   7  17   4         22.23         -0.17        10.33 o                         
   8  17   4          5.46         -2.79         9.71 o                         
  -8  18   4         31.06         25.22        12.10 o                         
  -7  18   4          0.63         -7.31         8.54 o                         
  -6  18   4         28.79         25.59         9.10 o                         
  -5  18   4        189.75        230.50        18.73 o                         
  -4  18   4         53.94         68.10         9.17 o                         
  -3  18   4        123.80        136.07         9.64 o                         
  -2  18   4         14.31         15.95         5.22 o                         
  -1  18   4          0.16         -3.56         4.59 o                         
   0  18   4        247.21        248.68        12.56 o                         
   1  18   4          3.09         -2.28         4.80 o                         
   2  18   4        127.37        147.18         9.57 o                         
   3  18   4          0.33          6.31         4.84 o                         
   4  18   4        160.87        204.82        11.96 o                         
   5  18   4        242.27        242.29        16.27 o                         
   6  18   4          1.01          0.80         7.36 o                         
   7  18   4         13.84         -8.44        11.22 o                         
  -7  19   4          0.26         -9.32         9.32 o                         
  -6  19   4          6.29         -0.43         8.40 o                         
  -5  19   4          1.25          5.56         8.74 o                         
  -4  19   4          3.16         -4.59         7.15 o                         
  -3  19   4        273.26        293.62        21.87 o                         
  -2  19   4         76.19         85.50         9.45 o                         
  -1  19   4          5.32         12.27         5.89 o                         
   0  19   4         11.46         20.78         7.83 o                         
   1  19   4         20.27         13.98         5.71 o                         
   2  19   4         91.08         83.65         9.83 o                         
   3  19   4         23.34         21.41         9.82 o                         
   4  19   4         39.11         39.67         7.47 o                         
   5  19   4          0.88          9.84         8.47 o                         
   6  19   4        124.37        136.64        15.73 o                         
   7  19   4        107.90        144.59        24.36 o                         
  -7  20   4         10.75         -4.77        14.41 o                         
  -6  20   4          7.28          2.61        11.17 o                         
  -5  20   4         24.45         33.84        11.47 o                         
  -4  20   4          8.01         -8.86         8.92 o                         
  -3  20   4          2.69         -1.25         6.94 o                         
  -2  20   4          6.06          6.82        10.06 o                         
  -1  20   4         12.64         19.52         6.42 o                         
   0  20   4         23.84         22.97         7.03 o                         
   1  20   4         35.50         38.92         7.65 o                         
   2  20   4         24.53         32.85         6.86 o                         
   3  20   4         24.80         11.14         8.24 o                         
   4  20   4         62.27         84.00        10.83 o                         
   5  20   4        111.57        143.52        14.64 o                         
   6  20   4          2.41         -9.98        10.66 o                         
  -6  21   4          6.21        -11.77        11.77 o                         
  -5  21   4         17.38         22.86        12.38 o                         
  -4  21   4         72.43         70.83        11.88 o                         
  -3  21   4         69.51         71.68        10.35 o                         
  -2  21   4         24.53          4.13         6.70 o                         
  -1  21   4         11.95          9.96         6.73 o                         
   0  21   4         20.03         33.93         8.24 o                         
   1  21   4          7.44         -2.73         5.75 o                         
   2  21   4         24.05         25.36         7.24 o                         
   3  21   4          5.44          9.89         8.03 o                         
   4  21   4          0.02         -8.47         8.47 o                         
   5  21   4         11.94         -9.54        11.30 o                         
  -5  22   4          5.77         18.42        17.58 o                         
  -4  22   4          4.64         -5.88        10.55 o                         
  -3  22   4          3.86         -9.07        10.51 o                         
  -2  22   4          0.21          0.57         8.66 o                         
  -1  22   4          4.07          1.60         6.82 o                         
   0  22   4         15.19          2.40         8.98 o                         
   1  22   4          5.44         13.74         8.10 o                         
   2  22   4         18.50         38.73        15.38 o                         
   3  22   4          5.01         -3.89         9.71 o                         
   4  22   4          1.97        -12.56        24.09 o                         
  -4  23   4          5.61         -7.34        15.04 o                         
  -3  23   4          4.00         -9.41         9.41 o                         
  -2  23   4         21.72         27.81        15.71 o                         
  -1  23   4          0.27         -1.84         8.62 o                         
   0  23   4          0.35         -9.06         9.06 o                         
   1  23   4          0.50          8.09         9.25 o                         
   2  23   4         52.71         81.56        13.50 o                         
   3  23   4         17.98         28.33        19.74 o                         
  -2  24   4         21.65          4.18        10.73 o                         
  -1  24   4         14.75         -0.41        13.34 o                         
   0  24   4         23.40         21.52        10.99 o                         
   1  24   4          6.46          3.72        10.15 o                         
 -11   1   5          1.82         -6.52         7.84 o                         
 -10   1   5         22.69         18.22         8.81 o                         
  -9   1   5         33.57         36.83         7.08 o                         
  -8   1   5         32.99         34.19         5.71 o                         
  -7   1   5         14.75         14.11         4.23 o                         
  -6   1   5         25.48         24.31         3.94 o                         
  -5   1   5         41.21         43.41         4.48 o                         
  -4   1   5         29.60         37.09         4.10 o                         
  -3   1   5         52.99         60.77         4.60 o                         
  -2   1   5       2464.05       2448.75        25.95 o                         
  -1   1   5       1758.69       1812.34        22.95 o                         
   0   1   5        517.87        532.70         9.09 o                         
   1   1   5        697.98        716.51        12.83 o                         
   2   1   5       1219.99       1240.68        20.41 o                         
   3   1   5          0.38          1.44         2.48 o                         
   4   1   5         77.58        130.18         8.37 o                         
   5   1   5        130.93        144.91         8.99 o                         
   6   1   5         11.18          5.32         3.45 o                         
   7   1   5         11.10          0.74         4.38 o                         
   8   1   5          2.08         -2.75         4.81 o                         
   9   1   5         69.99         66.09        11.33 o                         
  10   1   5          6.58          5.04         6.99 o                         
  11   1   5         14.75        -10.34        15.18 o                         
 -11   2   5          4.86         -6.43         7.45 o                         
 -10   2   5         31.65         19.97        10.24 o                         
  -9   2   5         48.31         50.59         6.90 o                         
  -8   2   5          0.01          3.87         4.29 o                         
  -7   2   5         67.01         76.41         6.30 o                         
  -6   2   5         12.04         12.59         3.23 o                         
  -5   2   5          9.47          5.45         3.07 o                         
  -4   2   5       1017.45        973.64        17.12 o                         
  -3   2   5        149.47        167.36         6.97 o                         
  -2   2   5        241.02        209.94         8.90 o                         
  -1   2   5        989.86        949.24        21.94 o                         
   0   2   5       1365.69       1338.83        18.46 o                         
   1   2   5        401.70        477.00        10.25 o                         
   2   2   5        223.89        228.29         7.30 o                         
   3   2   5        474.77        488.59        19.37 o                         
   4   2   5         14.06         11.79         3.09 o                         
   5   2   5         93.16        107.26         7.00 o                         
   6   2   5        122.37        117.41         8.18 o                         
   7   2   5         94.98         79.01         7.30 o                         
   8   2   5        201.48        209.54        12.37 o                         
   9   2   5        145.16        125.68        12.65 o                         
  10   2   5          2.60          2.81         8.50 o                         
  11   2   5         12.73        -17.24        17.24 o                         
 -11   3   5         11.97          4.36        10.30 o                         
 -10   3   5          0.05         -3.29         6.25 o                         
  -9   3   5         55.17         59.49         8.68 o                         
  -8   3   5         16.80         24.67         5.13 o                         
  -7   3   5         35.25         42.08         5.58 o                         
  -6   3   5        446.63        458.00        11.90 o                         
  -5   3   5         76.40         74.58         5.18 o                         
  -4   3   5        109.55        127.36         6.91 o                         
  -3   3   5        348.57        368.73         9.00 o                         
  -2   3   5        626.20        637.00        11.14 o                         
  -1   3   5        711.34        722.00        13.04 o                         
   0   3   5       2595.73       2685.88        29.43 o                         
   1   3   5        757.36        719.96        13.03 o                         
   2   3   5        390.66        368.86         9.91 o                         
   3   3   5         31.61         33.72         4.40 o                         
   4   3   5        880.32        831.24        24.36 o                         
   5   3   5         30.26         25.21         4.35 o                         
   6   3   5         33.90         30.07         4.58 o                         
   7   3   5        554.72        527.76        15.09 o                         
   8   3   5          0.02          1.41         7.63 o                         
   9   3   5         38.33         32.29        11.10 o                         
  10   3   5        106.07        138.04        17.46 o                         
 -11   4   5         15.14         -4.41         8.20 o                         
 -10   4   5         70.52         65.18         9.94 o                         
  -9   4   5         71.51         74.69         8.81 o                         
  -8   4   5         32.53         26.37         6.75 o                         
  -7   4   5        216.12        215.83         9.60 o                         
  -6   4   5         94.20         96.85         6.11 o                         
  -5   4   5        113.34        113.77         7.63 o                         
  -4   4   5        921.26        969.42        20.65 o                         
  -3   4   5        352.76        358.46        10.49 o                         
  -2   4   5        224.04        196.68         7.58 o                         
  -1   4   5         93.52        125.03         6.06 o                         
   0   4   5       3966.50       3959.82        39.68 o                         
   1   4   5          7.46          4.51         2.61 o                         
   2   4   5        314.48        295.19         9.71 o                         
   3   4   5         13.55          6.44         2.93 o                         
   4   4   5          0.01          0.22         3.31 o                         
   5   4   5        267.53        260.13        15.48 o                         
   6   4   5        171.10        169.93        15.31 o                         
   7   4   5        176.88        167.22        13.18 o                         
   8   4   5        183.93        232.65        16.65 o                         
   9   4   5        312.13        287.07        18.59 o                         
  10   4   5        101.51        106.66        12.05 o                         
 -11   5   5          0.16         -8.22         8.22 o                         
 -10   5   5          0.75         -6.98         7.43 o                         
  -9   5   5          8.22         12.78         8.43 o                         
  -8   5   5         47.06         36.56         7.74 o                         
  -7   5   5        257.06        269.40        14.37 o                         
  -6   5   5          0.61          7.42         4.24 o                         
  -5   5   5         13.55         13.39         4.22 o                         
  -4   5   5        162.80        161.36        11.62 o                         
  -3   5   5         95.21         84.25         6.24 o                         
  -2   5   5          2.69          1.28         2.02 o                         
  -1   5   5         38.26         36.55         3.39 o                         
   0   5   5        114.31        137.13         6.13 o                         
   1   5   5        658.78        678.90        12.53 o                         
   2   5   5        794.50        788.60        16.89 o                         
   3   5   5        741.28        729.71        19.71 o                         
   4   5   5        361.31        373.21        16.06 o                         
   5   5   5        271.25        283.74        16.91 o                         
   6   5   5        178.17        181.02        13.72 o                         
   7   5   5        265.19        329.03        20.58 o                         
   8   5   5        129.88        131.50        12.37 o                         
   9   5   5          9.67          1.06         6.92 o                         
  10   5   5         14.27         23.76         8.85 o                         
 -11   6   5          8.41         13.04         9.95 o                         
 -10   6   5         22.67         25.14         7.64 o                         
  -9   6   5          3.04         -0.25         6.08 o                         
  -8   6   5         41.40         34.68         6.85 o                         
  -7   6   5         38.75         33.69         6.55 o                         
  -6   6   5          2.60         -2.55         4.15 o                         
  -5   6   5        325.12        362.29        16.17 o                         
  -4   6   5        143.24        137.01         8.63 o                         
  -3   6   5          8.17          5.69         2.84 o                         
  -2   6   5        117.04        109.92         6.90 o                         
  -1   6   5        795.95        776.57        15.47 o                         
   0   6   5       3247.77       3255.15        40.30 o                         
   1   6   5        388.19        356.29         9.72 o                         
   2   6   5         11.85          8.06         2.98 o                         
   3   6   5         98.54         82.11         7.84 o                         
   4   6   5        121.41        104.07         8.38 o                         
   5   6   5          3.95          6.78         4.46 o                         
   6   6   5          1.41         -4.21         4.21 o                         
   7   6   5        554.96        570.66        25.02 o                         
   8   6   5        172.12        198.07        15.30 o                         
   9   6   5          3.38         10.66         7.56 o                         
  10   6   5        139.06        116.51        15.37 o                         
 -11   7   5         43.43         44.19        13.00 o                         
 -10   7   5          0.01         -1.10         6.96 o                         
  -9   7   5         11.15         14.23         6.59 o                         
  -8   7   5          1.78          5.22         5.45 o                         
  -7   7   5          5.48          7.40         5.67 o                         
  -6   7   5         57.56         63.08         7.97 o                         
  -5   7   5        419.94        458.44        16.89 o                         
  -4   7   5        144.21        144.80         8.22 o                         
  -3   7   5         83.48         84.82         6.00 o                         
  -2   7   5        164.16        149.05         7.51 o                         
  -1   7   5        251.00        242.29         8.52 o                         
   0   7   5         97.91        101.47         6.10 o                         
   1   7   5        180.69        170.81         9.06 o                         
   2   7   5       1194.99       1216.67        24.30 o                         
   3   7   5       1124.58       1146.87        31.74 o                         
   4   7   5         41.70         53.86         6.39 o                         
   5   7   5       1202.06       1172.45        33.96 o                         
   6   7   5         60.62         92.42        10.54 o                         
   7   7   5          5.90          6.08         5.69 o                         
   8   7   5         53.72         51.15        12.32 o                         
   9   7   5         83.90         70.63        10.35 o                         
  10   7   5          0.04         -2.68        11.81 o                         
 -11   8   5          1.90         -9.07         9.07 o                         
 -10   8   5          0.69         -3.01         7.07 o                         
  -9   8   5         24.36         33.18         8.71 o                         
  -8   8   5         19.44         10.39         6.85 o                         
  -7   8   5         17.64          5.45         5.43 o                         
  -6   8   5          0.38         -1.57         4.19 o                         
  -5   8   5        121.37        113.22        10.38 o                         
  -4   8   5          3.64          1.65         2.69 o                         
  -3   8   5        611.08        666.29        13.87 o                         
  -2   8   5        104.54         99.56        10.01 o                         
  -1   8   5         41.37         54.60         5.52 o                         
   0   8   5       2354.88       2444.64        37.19 o                         
   1   8   5         18.96         14.81         2.98 o                         
   2   8   5        111.71         95.47         5.63 o                         
   3   8   5       1421.80       1444.00        28.46 o                         
   4   8   5        257.43        308.17        14.87 o                         
   5   8   5        508.45        474.71        24.47 o                         
   6   8   5        269.81        313.33        17.14 o                         
   7   8   5         20.65          7.61         5.95 o                         
   8   8   5        426.16        495.30        26.22 o                         
   9   8   5         39.63         14.55        11.20 o                         
  10   8   5          0.08          0.66         9.71 o                         
 -11   9   5         47.97         15.55        14.59 o                         
 -10   9   5          5.59         -8.61         8.61 o                         
  -9   9   5          0.48         -7.13         7.13 o                         
  -8   9   5         17.32         15.58         7.98 o                         
  -7   9   5          4.28          3.36         6.43 o                         
  -6   9   5         53.07         55.90         8.34 o                         
  -5   9   5        132.53        150.76        13.16 o                         
  -4   9   5         32.99         29.95         4.09 o                         
  -3   9   5        233.95        235.23         8.09 o                         
  -2   9   5         16.95         17.51         4.06 o                         
  -1   9   5        267.09        306.74        12.92 o                         
   0   9   5         39.94         36.96         5.14 o                         
   1   9   5        361.81        331.05         9.18 o                         
   2   9   5        817.87        843.75        20.94 o                         
   3   9   5        226.63        215.19        11.82 o                         
   4   9   5        150.91        160.81        11.50 o                         
   5   9   5        832.00        811.50        23.34 o                         
   6   9   5         60.53         67.70         9.85 o                         
   7   9   5          0.03          7.22         6.22 o                         
   8   9   5         11.00          5.34         7.27 o                         
   9   9   5         21.09         34.26         8.89 o                         
  10   9   5         20.70         27.55        11.71 o                         
 -10  10   5          0.52         -2.10        11.22 o                         
  -9  10   5          0.89         -7.16         7.16 o                         
  -8  10   5         36.57         33.15         9.54 o                         
  -7  10   5         44.13         35.36         7.88 o                         
  -6  10   5         77.53         79.64         9.24 o                         
  -5  10   5          6.74          8.37         4.92 o                         
  -4  10   5         32.97         27.30         3.78 o                         
  -3  10   5         29.74         32.47         3.79 o                         
  -2  10   5         60.37         53.68         6.73 o                         
  -1  10   5         13.26          8.88         3.34 o                         
   0  10   5        209.18        198.70        10.98 o                         
   1  10   5          4.93          4.93         3.01 o                         
   2  10   5          8.17          6.64         2.69 o                         
   3  10   5        451.04        396.75        14.31 o                         
   4  10   5        267.66        238.11        12.35 o                         
   5  10   5        270.17        245.61        13.94 o                         
   6  10   5          0.04          1.65         5.58 o                         
   7  10   5         19.94         20.15         7.60 o                         
   8  10   5        109.85        120.72        13.61 o                         
   9  10   5        132.37        111.62        14.69 o                         
 -10  11   5         18.11         12.60         9.71 o                         
  -9  11   5        101.99         77.30        11.42 o                         
  -8  11   5        100.83        133.98        13.47 o                         
  -7  11   5          0.45         -3.43         7.21 o                         
  -6  11   5        134.33        123.06        12.17 o                         
  -5  11   5         83.35         90.38         9.54 o                         
  -4  11   5         87.90         96.86         7.61 o                         
  -3  11   5        157.82        162.84         7.97 o                         
  -2  11   5          0.10         -0.03         2.96 o                         
  -1  11   5         14.56         10.69         4.91 o                         
   0  11   5         10.07          4.79         3.40 o                         
   1  11   5          0.21         -2.31         2.31 o                         
   2  11   5        356.41        341.82        11.28 o                         
   3  11   5         50.06         47.41         5.92 o                         
   4  11   5         11.37         10.98         4.32 o                         
   5  11   5         27.08         13.78         5.01 o                         
   6  11   5         33.72         28.57         7.60 o                         
   7  11   5          0.19          3.49         6.76 o                         
   8  11   5         40.95         28.47         9.23 o                         
   9  11   5         32.84         16.10         9.87 o                         
 -10  12   5          1.54          7.03         9.63 o                         
  -9  12   5          0.18         12.21         8.23 o                         
  -8  12   5         62.68         55.09        10.09 o                         
  -7  12   5         67.74         68.31        11.40 o                         
  -6  12   5        165.55        143.35        13.63 o                         
  -5  12   5         65.36         52.22         7.66 o                         
  -4  12   5        108.17        106.87         6.73 o                         
  -3  12   5         98.26        101.53         7.89 o                         
  -2  12   5          0.07          1.35         4.05 o                         
  -1  12   5        549.40        532.74        18.32 o                         
   0  12   5         20.23         18.54         4.87 o                         
   1  12   5        272.65        269.62         9.86 o                         
   2  12   5          1.29         -2.75         2.80 o                         
   3  12   5         71.09         63.91         7.36 o                         
   4  12   5        310.18        314.65        12.83 o                         
   5  12   5        103.73         93.00         8.91 o                         
   6  12   5         30.20         32.42         7.10 o                         
   7  12   5        152.85        138.20        12.56 o                         
   8  12   5         83.04         83.47        14.51 o                         
   9  12   5         26.68         36.29        11.50 o                         
 -10  13   5          0.14        -11.42        15.49 o                         
  -9  13   5          0.06         -4.58         8.52 o                         
  -8  13   5        127.16        118.66        16.06 o                         
  -7  13   5         41.75         54.51         9.75 o                         
  -6  13   5         78.95         73.83        10.61 o                         
  -5  13   5         24.15         33.64         6.70 o                         
  -4  13   5          9.95         11.68         3.70 o                         
  -3  13   5        264.05        261.29        11.42 o                         
  -2  13   5         19.94         22.87         4.14 o                         
  -1  13   5        209.76        212.10        12.45 o                         
   0  13   5         43.91         27.58         5.51 o                         
   1  13   5        495.27        483.68        13.81 o                         
   2  13   5         91.21         93.51         6.15 o                         
   3  13   5         64.02         71.03         8.65 o                         
   4  13   5         23.77         28.01         5.43 o                         
   5  13   5         31.46         36.93         6.39 o                         
   6  13   5         39.39         29.27         6.74 o                         
   7  13   5         90.23        101.45        13.15 o                         
   8  13   5          6.76         -8.05         8.17 o                         
   9  13   5         73.21         55.76        15.37 o                         
  -9  14   5         22.59         17.65        10.36 o                         
  -8  14   5          0.23          1.55         8.52 o                         
  -7  14   5          0.10          4.09         7.21 o                         
  -6  14   5          7.19          7.95         6.19 o                         
  -5  14   5          4.25          7.51         5.98 o                         
  -4  14   5          7.66          2.70         3.36 o                         
  -3  14   5        209.33        199.97        11.56 o                         
  -2  14   5         49.68         53.19         5.33 o                         
  -1  14   5        345.11        370.09        20.69 o                         
   0  14   5        199.47        214.74        12.35 o                         
   1  14   5        338.56        322.05        11.18 o                         
   2  14   5          2.06         -1.85         3.10 o                         
   3  14   5         13.53         10.05         4.74 o                         
   4  14   5          0.76         -4.24         4.24 o                         
   5  14   5         17.01         29.14         5.63 o                         
   6  14   5         83.25         85.64         9.48 o                         
   7  14   5        180.68        165.85        17.58 o                         
   8  14   5         24.00         45.52        12.64 o                         
  -9  15   5         19.28          1.85        13.60 o                         
  -8  15   5          6.49         -3.86         8.19 o                         
  -7  15   5         52.99         37.43        11.48 o                         
  -6  15   5         53.83         64.95        10.37 o                         
  -5  15   5        249.95        272.04        16.09 o                         
  -4  15   5         16.27         12.95         4.36 o                         
  -3  15   5         16.18          4.54         4.50 o                         
  -2  15   5        420.33        449.28        23.00 o                         
  -1  15   5        150.95        146.15        12.40 o                         
   0  15   5         13.29          6.49         4.90 o                         
   1  15   5        397.87        449.48        13.03 o                         
   2  15   5          0.12         -1.78         3.35 o                         
   3  15   5        227.81        243.34        11.13 o                         
   4  15   5        314.63        328.98        13.03 o                         
   5  15   5         12.56         29.69         7.69 o                         
   6  15   5          1.51          4.67         7.64 o                         
   7  15   5         58.51         67.27        10.79 o                         
   8  15   5         74.83         60.79        15.91 o                         
  -8  16   5          0.68        -11.42        11.42 o                         
  -7  16   5          5.95         -1.73         8.28 o                         
  -6  16   5         29.94         28.62         8.27 o                         
  -5  16   5          2.88          4.76         5.49 o                         
  -4  16   5          1.17         -6.05         6.05 o                         
  -3  16   5         46.06         45.48         6.29 o                         
  -2  16   5          1.00          0.33         3.66 o                         
  -1  16   5        609.43        637.81        21.88 o                         
   0  16   5        264.50        258.21        16.28 o                         
   1  16   5          0.22         -3.64         3.64 o                         
   2  16   5         13.29         14.86         5.01 o                         
   3  16   5         66.99         60.85         6.26 o                         
   4  16   5         46.63         35.29         9.47 o                         
   5  16   5        216.49        250.69        17.98 o                         
   6  16   5          5.14         -3.75         7.63 o                         
   7  16   5         16.54          9.96        10.50 o                         
   8  16   5         74.01        197.64        49.73 o                         
  -8  17   5         10.83          4.88        10.82 o                         
  -7  17   5          7.01         -3.91         9.61 o                         
  -6  17   5          5.70         -2.78         7.76 o                         
  -5  17   5         90.49         84.20        10.30 o                         
  -4  17   5         76.58         72.47         9.98 o                         
  -3  17   5         67.91         59.71         7.22 o                         
  -2  17   5          6.33          6.23         4.65 o                         
  -1  17   5        202.66        210.97        13.75 o                         
   0  17   5         24.40         14.73         5.49 o                         
   1  17   5        427.54        452.74        18.03 o                         
   2  17   5         11.93         12.93         4.84 o                         
   3  17   5         25.10         37.86         8.60 o                         
   4  17   5          0.20         -3.79         6.44 o                         
   5  17   5        131.38        160.25        13.83 o                         
   6  17   5         68.26         42.78        13.89 o                         
   7  17   5          2.19          7.13        10.34 o                         
  -7  18   5         10.01         27.64        12.71 o                         
  -6  18   5          0.09         -4.47         8.01 o                         
  -5  18   5          4.07         10.24         8.50 o                         
  -4  18   5         27.09         43.60        12.72 o                         
  -3  18   5          1.41          3.94         5.58 o                         
  -2  18   5         17.20          8.02         4.99 o                         
  -1  18   5         79.47         81.12         9.61 o                         
   0  18   5          2.42         -1.28         6.23 o                         
   1  18   5         96.30        102.34        10.93 o                         
   2  18   5          0.33         -3.57         5.08 o                         
   3  18   5          1.31         -0.96         5.54 o                         
   4  18   5         31.64         55.69         9.66 o                         
   5  18   5         12.07         21.98         9.77 o                         
   6  18   5          3.21         -3.38         8.77 o                         
   7  18   5          0.50        -14.71        14.71 o                         
  -7  19   5          0.06         -0.39        10.95 o                         
  -6  19   5          0.56          5.90        10.32 o                         
  -5  19   5          3.27         -8.91         8.91 o                         
  -4  19   5         10.55         16.07        11.57 o                         
  -3  19   5         89.87         87.74        10.79 o                         
  -2  19   5          2.50          2.62         5.93 o                         
  -1  19   5         11.80         11.03         5.96 o                         
   0  19   5         56.52         54.13         7.15 o                         
   1  19   5          6.55         11.39         5.48 o                         
   2  19   5        155.04        145.09        11.40 o                         
   3  19   5          2.82         -6.32         6.32 o                         
   4  19   5         15.68         -2.22         7.16 o                         
   5  19   5          4.54         -9.02         9.02 o                         
   6  19   5          8.15         -5.24        10.70 o                         
  -6  20   5          8.04         -1.51        12.63 o                         
  -5  20   5          7.46         -7.01        11.90 o                         
  -4  20   5          0.73         -8.00        10.12 o                         
  -3  20   5          4.62          8.11         7.19 o                         
  -2  20   5          1.60         -6.92         6.92 o                         
  -1  20   5          1.40          2.32         7.15 o                         
   0  20   5          0.12         -4.31         6.57 o                         
   1  20   5         37.98         44.47        10.54 o                         
   2  20   5          0.02          9.77         6.81 o                         
   3  20   5          0.17         -6.91         6.91 o                         
   4  20   5          9.38         12.20         8.51 o                         
   5  20   5         41.21         80.94        14.43 o                         
  -5  21   5         18.05         16.97        22.08 o                         
  -4  21   5          0.01        -10.91        10.91 o                         
  -3  21   5         20.39         18.18         9.08 o                         
  -2  21   5         72.15         89.47        10.54 o                         
  -1  21   5          6.89         11.31         7.68 o                         
   0  21   5         42.85         24.25         8.85 o                         
   1  21   5         44.23         40.45        10.16 o                         
   2  21   5         21.01         20.16         8.63 o                         
   3  21   5          1.35         -9.52         9.52 o                         
   4  21   5         20.99         -3.12        10.50 o                         
  -4  22   5          5.35         15.11        12.12 o                         
  -3  22   5          3.99         -8.06        11.51 o                         
  -2  22   5         10.94          1.67         8.22 o                         
  -1  22   5         25.41         35.81         9.90 o                         
   0  22   5         23.55         18.31         9.55 o                         
   1  22   5         28.87         28.09        17.09 o                         
   2  22   5          0.11          4.37         8.89 o                         
   3  22   5         31.14         33.87        12.83 o                         
  -3  23   5          0.15        -16.08        16.08 o                         
  -2  23   5          2.60        -10.40        10.40 o                         
  -1  23   5          0.06         -4.38        13.79 o                         
   0  23   5          0.66          6.74        14.08 o                         
   1  23   5          0.02          7.64         9.79 o                         
   2  23   5         17.12          4.06        13.39 o                         
 -11   0   6         11.12        -13.41        13.41 o                         
 -10   0   6        175.11        192.62        18.64 o                         
  -9   0   6        107.89        134.41        14.42 o                         
  -8   0   6        164.96        174.54        13.61 o                         
  -7   0   6        602.60        730.11        58.11 o                         
  -6   0   6       2338.02       2910.11        82.26 o                         
  -5   0   6          3.44          4.42         4.38 o                         
  -4   0   6        404.74        369.08        19.43 o                         
  -3   0   6        759.84        783.71        22.48 o                         
  -2   0   6       1259.69       1292.30        38.16 o                         
  -1   0   6        318.79        347.71        12.30 o                         
   0   0   6         39.35         69.03        13.29 o                         
   1   0   6        389.05        404.69        14.31 o                         
   2   0   6        693.75        730.25        24.93 o                         
   3   0   6         10.50         50.76         7.06 o                         
   4   0   6       5933.10       6106.30       209.48 o                         
   5   0   6         32.42         36.04         7.24 o                         
   6   0   6        426.05        425.89        27.28 o                         
   7   0   6        296.41        323.35        19.50 o                         
   8   0   6          3.71         -4.61         7.84 o                         
   9   0   6          0.16         -9.53         9.63 o                         
  10   0   6         57.16         58.04        16.82 o                         
 -11   1   6         67.33         74.95        11.61 o                         
 -10   1   6         17.88          5.58         6.78 o                         
  -9   1   6        102.67        112.64        10.07 o                         
  -8   1   6        254.21        243.30        11.78 o                         
  -7   1   6         55.13         69.62         7.64 o                         
  -6   1   6        630.58        737.75        27.34 o                         
  -5   1   6        141.49        134.72         8.36 o                         
  -4   1   6        545.11        557.81        14.59 o                         
  -3   1   6        565.54        567.97        13.79 o                         
  -2   1   6         61.78         67.82         5.19 o                         
  -1   1   6          0.68         10.02         7.67 o                         
   0   1   6       1573.13       1622.78        23.63 o                         
   1   1   6         28.29         38.71         4.41 o                         
   2   1   6       1836.57       1874.34        30.06 o                         
   3   1   6       1094.75       1085.07        22.80 o                         
   4   1   6         95.85        101.96         7.78 o                         
   5   1   6        726.49        777.17        35.66 o                         
   6   1   6        275.00        246.21        15.76 o                         
   7   1   6         37.09         38.35         6.99 o                         
   8   1   6        316.35        297.47        18.44 o                         
   9   1   6        275.49        275.96        18.34 o                         
  10   1   6        174.51        221.24        20.77 o                         
 -11   2   6          0.02         -5.16         8.89 o                         
 -10   2   6          4.53         -6.88         6.88 o                         
  -9   2   6         30.97         31.29         6.45 o                         
  -8   2   6          4.50          0.11         5.15 o                         
  -7   2   6        572.42        652.50        18.92 o                         
  -6   2   6       1779.52       1877.31        32.16 o                         
  -5   2   6        627.63        659.01        16.19 o                         
  -4   2   6          1.28          4.14         3.32 o                         
  -3   2   6        521.43        496.59        12.75 o                         
  -2   2   6        213.09        229.52         9.36 o                         
  -1   2   6        202.92        199.48         8.35 o                         
   0   2   6         33.94         43.35         4.73 o                         
   1   2   6        155.23        165.57         7.97 o                         
   2   2   6          1.78         -0.20         2.39 o                         
   3   2   6        207.79        171.05         8.97 o                         
   4   2   6       3470.21       3512.10        68.38 o                         
   5   2   6         14.28         16.76         5.11 o                         
   6   2   6        280.97        252.88        22.21 o                         
   7   2   6         21.35         16.03         5.73 o                         
   8   2   6          1.15          0.55         5.57 o                         
   9   2   6         31.69         29.34         9.78 o                         
  10   2   6         10.17          9.72         9.19 o                         
 -11   3   6          1.92         -3.45         9.18 o                         
 -10   3   6          0.19          1.99         6.79 o                         
  -9   3   6         55.74         47.32         8.54 o                         
  -8   3   6         42.46         36.03         6.42 o                         
  -7   3   6         48.24         42.43         5.91 o                         
  -6   3   6          5.27        168.54        32.27 o                         
  -5   3   6         15.82         12.51         3.73 o                         
  -4   3   6         55.00         55.65         5.86 o                         
  -3   3   6         33.59         45.18         4.92 o                         
  -2   3   6         41.35         48.63         4.85 o                         
  -1   3   6         69.05         70.01         5.20 o                         
   0   3   6          5.49         24.96         3.89 o                         
   1   3   6        164.60        168.58         7.93 o                         
   2   3   6         26.16         24.58         3.55 o                         
   3   3   6         73.75         72.86         5.46 o                         
   4   3   6         19.30         24.45         3.59 o                         
   5   3   6        304.79        299.16        13.29 o                         
   6   3   6        125.51        121.00         8.71 o                         
   7   3   6         20.68         28.93         8.48 o                         
   8   3   6         22.27         14.05         7.40 o                         
   9   3   6         95.18         87.65        11.91 o                         
  10   3   6         79.76         71.12        13.56 o                         
 -11   4   6          6.41         -5.15        10.85 o                         
 -10   4   6         19.87         20.54         7.52 o                         
  -9   4   6          9.18          0.65         6.16 o                         
  -8   4   6         10.54         12.24         5.74 o                         
  -7   4   6         32.30         27.43         6.24 o                         
  -6   4   6        212.84        227.99        10.31 o                         
  -5   4   6         40.94         48.45         5.35 o                         
  -4   4   6        198.43        236.03        13.76 o                         
  -3   4   6          2.88          1.11         3.42 o                         
  -2   4   6        785.41        788.87        19.88 o                         
  -1   4   6        507.41        489.46        12.59 o                         
   0   4   6        108.94        109.40         7.86 o                         
   1   4   6          1.65          0.75         2.34 o                         
   2   4   6         21.30         27.76         3.62 o                         
   3   4   6          4.33          2.66         3.20 o                         
   4   4   6        476.11        492.68        20.95 o                         
   5   4   6        146.28        152.93        12.64 o                         
   6   4   6          0.01         -3.08         5.14 o                         
   7   4   6         17.52         16.92         6.65 o                         
   8   4   6          4.13         -2.02         6.84 o                         
   9   4   6         73.37        122.76        16.33 o                         
  10   4   6          1.76         -6.47         9.37 o                         
 -11   5   6          0.14         -8.93         8.93 o                         
 -10   5   6          0.60         -7.42         7.42 o                         
  -9   5   6          1.07         -3.54         5.94 o                         
  -8   5   6          9.62          1.67         5.45 o                         
  -7   5   6          8.11          5.21         6.26 o                         
  -6   5   6         70.04        100.21         8.74 o                         
  -5   5   6         31.64         34.45         5.88 o                         
  -4   5   6         22.08         23.00         4.37 o                         
  -3   5   6         21.39         11.37         3.29 o                         
  -2   5   6        305.81        293.31        12.77 o                         
  -1   5   6       1777.90       1771.61        27.06 o                         
   0   5   6        447.44        441.49        18.02 o                         
   1   5   6        317.78        282.42        11.10 o                         
   2   5   6        152.31        157.62         7.82 o                         
   3   5   6        338.15        336.40        14.43 o                         
   4   5   6         43.95         39.65         5.92 o                         
   5   5   6          3.93         -2.09         6.54 o                         
   6   5   6         24.73         16.70         6.62 o                         
   7   5   6          2.12         -4.85         6.41 o                         
   8   5   6         26.46          5.93        10.06 o                         
   9   5   6         10.47          8.41         9.14 o                         
  10   5   6          5.66        -10.23        10.23 o                         
 -11   6   6          4.36         -9.29         9.29 o                         
 -10   6   6          1.49         -1.48         7.33 o                         
  -9   6   6          0.99         21.32         7.06 o                         
  -8   6   6          0.44         -5.15         5.83 o                         
  -7   6   6          4.83          6.02         5.72 o                         
  -6   6   6         41.33         49.00         7.93 o                         
  -5   6   6        114.40        102.54         8.38 o                         
  -4   6   6         89.21         80.59         7.35 o                         
  -3   6   6         70.00         87.52         7.17 o                         
  -2   6   6         26.97         28.17         4.25 o                         
  -1   6   6         65.94         72.97         5.30 o                         
   0   6   6        371.75        480.57        14.65 o                         
   1   6   6         75.15         77.66         5.58 o                         
   2   6   6          0.71          1.85         2.70 o                         
   3   6   6         35.32         44.24         7.53 o                         
   4   6   6        550.01        592.89        32.59 o                         
   5   6   6       1686.00       1668.63        36.76 o                         
   6   6   6        234.51        252.04        18.52 o                         
   7   6   6         45.28         44.65         9.88 o                         
   8   6   6         56.77         76.27        10.58 o                         
   9   6   6         38.73         42.41        11.40 o                         
  10   6   6         43.13         38.54        11.63 o                         
 -11   7   6         22.61          4.67        10.47 o                         
 -10   7   6         26.59         -1.76         8.90 o                         
  -9   7   6          0.00         -6.40         7.26 o                         
  -8   7   6          0.10          5.80         6.05 o                         
  -7   7   6          7.81         -3.89         6.56 o                         
  -6   7   6         15.30         11.41         6.29 o                         
  -5   7   6         39.61         47.11         7.66 o                         
  -4   7   6         80.79         70.81         7.47 o                         
  -3   7   6         16.98         12.73         3.29 o                         
  -2   7   6        723.07        743.23        19.53 o                         
  -1   7   6        533.67        526.71        12.92 o                         
   0   7   6         18.86         12.85         4.00 o                         
   1   7   6        735.67        698.31        15.53 o                         
   2   7   6       1151.20       1110.52        30.38 o                         
   3   7   6         45.40         55.83         7.74 o                         
   4   7   6        530.75        544.90        18.33 o                         
   5   7   6        989.11        980.01        29.63 o                         
   6   7   6         61.09         54.98         9.81 o                         
   7   7   6        657.08        662.39        27.63 o                         
   8   7   6         53.59         53.74        10.33 o                         
   9   7   6          8.32          3.94         8.64 o                         
  10   7   6          0.43        -17.43        17.43 o                         
 -10   8   6         10.57         -9.80         9.80 o                         
  -9   8   6          0.65         -3.61         7.31 o                         
  -8   8   6          2.88          4.63         6.89 o                         
  -7   8   6         68.64         74.71        12.23 o                         
  -6   8   6          7.28          5.76         7.97 o                         
  -5   8   6        120.97        116.36        10.83 o                         
  -4   8   6        235.20        238.07        13.42 o                         
  -3   8   6         99.86        101.59         6.94 o                         
  -2   8   6         11.71         12.03         3.18 o                         
  -1   8   6        130.63        135.70         7.05 o                         
   0   8   6         22.27         24.68         4.04 o                         
   1   8   6          0.04         -2.55         2.55 o                         
   2   8   6        989.05       1014.53        25.72 o                         
   3   8   6        456.08        457.06        20.50 o                         
   4   8   6         20.02         29.35         7.24 o                         
   5   8   6        505.70        470.11        25.05 o                         
   6   8   6        143.16        152.75        12.38 o                         
   7   8   6        293.35        315.74        20.85 o                         
   8   8   6         14.42          8.68         9.01 o                         
   9   8   6          2.00         -4.65         8.84 o                         
 -10   9   6          6.04          3.50        10.56 o                         
  -9   9   6         70.80         67.68        11.46 o                         
  -8   9   6          9.54          2.56         7.61 o                         
  -7   9   6          2.32         -2.98         6.56 o                         
  -6   9   6          1.63         20.79         6.52 o                         
  -5   9   6          5.94          1.59         5.59 o                         
  -4   9   6          1.10          1.23         3.01 o                         
  -3   9   6        263.76        248.30        12.54 o                         
  -2   9   6        102.65        101.77         6.84 o                         
  -1   9   6       1382.75       1413.86        28.23 o                         
   0   9   6        359.79        380.31        21.09 o                         
   1   9   6         14.40          7.23         3.36 o                         
   2   9   6         11.94         15.92         4.32 o                         
   3   9   6        915.39        887.96        27.29 o                         
   4   9   6       1153.69       1223.24        29.45 o                         
   5   9   6        473.31        485.98        22.92 o                         
   6   9   6        615.67        636.09        31.48 o                         
   7   9   6          6.30         -4.39         7.71 o                         
   8   9   6         29.48         12.60         8.78 o                         
   9   9   6        175.11        164.70        18.29 o                         
 -10  10   6          6.87          0.91         9.81 o                         
  -9  10   6          5.54          9.37         9.55 o                         
  -8  10   6          0.38         -1.38         8.72 o                         
  -7  10   6        105.80         84.55        15.30 o                         
  -6  10   6          0.37         -1.52         8.22 o                         
  -5  10   6        207.84        201.44        14.84 o                         
  -4  10   6        219.24        233.57         9.80 o                         
  -3  10   6          8.29          8.89         3.34 o                         
  -2  10   6        180.80        172.37        10.90 o                         
  -1  10   6         25.89         22.67         5.29 o                         
   0  10   6        185.44        177.29        10.78 o                         
   1  10   6         44.80         38.15         5.20 o                         
   2  10   6          6.52          9.32         5.67 o                         
   3  10   6       1058.08       1029.15        29.26 o                         
   4  10   6         54.01         65.07         7.47 o                         
   5  10   6        105.12         89.46        12.66 o                         
   6  10   6        559.06        561.16        25.06 o                         
   7  10   6          4.35         -7.49         7.49 o                         
   8  10   6          7.61          3.18         9.52 o                         
   9  10   6          5.93         -9.63         9.63 o                         
 -10  11   6         15.98         39.99        11.87 o                         
  -9  11   6         26.62         24.11         9.91 o                         
  -8  11   6          0.78         -7.57        10.43 o                         
  -7  11   6          5.24         -7.23         7.23 o                         
  -6  11   6         29.88         22.86         7.95 o                         
  -5  11   6         81.88         65.67         8.58 o                         
  -4  11   6         22.02         12.42         4.38 o                         
  -3  11   6         49.27         49.59         5.81 o                         
  -2  11   6        140.60        149.81        10.58 o                         
  -1  11   6        174.80        184.24        14.42 o                         
   0  11   6          0.53         -3.29         3.29 o                         
   1  11   6        997.56        967.91        28.17 o                         
   2  11   6         50.78         42.92         5.35 o                         
   3  11   6        126.95        140.08        10.55 o                         
   4  11   6         21.79         28.71         6.07 o                         
   5  11   6         42.43         35.76         7.06 o                         
   6  11   6         25.62         28.26         9.00 o                         
   7  11   6         55.45         66.99        11.08 o                         
   8  11   6        132.28        133.40        13.85 o                         
   9  11   6        142.91        149.10        20.17 o                         
  -9  12   6          3.15         -2.83        13.18 o                         
  -8  12   6          0.17         -7.80         8.14 o                         
  -7  12   6         63.74         63.00        10.80 o                         
  -6  12   6          1.10         -2.83         6.18 o                         
  -5  12   6         35.43         33.89        10.51 o                         
  -4  12   6         37.00         37.17         4.96 o                         
  -3  12   6         12.89         11.49         4.65 o                         
  -2  12   6        153.16        145.50         8.83 o                         
  -1  12   6        132.09        124.41        11.43 o                         
   0  12   6        524.42        548.63        21.09 o                         
   1  12   6          6.87          2.90         4.00 o                         
   2  12   6         75.57         63.95         6.42 o                         
   3  12   6         70.53         67.46         7.38 o                         
   4  12   6          5.18         10.35         5.86 o                         
   5  12   6        129.35        119.44        10.31 o                         
   6  12   6         28.53         48.77         8.67 o                         
   7  12   6         62.35         61.80        11.40 o                         
   8  12   6          2.32          6.33        11.53 o                         
  -9  13   6         28.47         14.86        15.28 o                         
  -8  13   6          9.60        -10.98        13.92 o                         
  -7  13   6         22.96         18.30         8.76 o                         
  -6  13   6          0.02         -1.79         6.70 o                         
  -5  13   6          0.72         -5.00         8.15 o                         
  -4  13   6          0.57          1.60         6.74 o                         
  -3  13   6         12.95         13.75         5.10 o                         
  -2  13   6        192.25        204.37        10.55 o                         
  -1  13   6        637.02        668.50        21.85 o                         
   0  13   6         93.26         80.71         7.01 o                         
   1  13   6          6.02          1.78         5.09 o                         
   2  13   6         33.99         28.49         5.00 o                         
   3  13   6        110.33         91.84        12.63 o                         
   4  13   6          4.18          2.43         5.49 o                         
   5  13   6         48.46         35.07         7.88 o                         
   6  13   6         34.62         21.28         7.96 o                         
   7  13   6          0.71         -7.11         7.11 o                         
   8  13   6          0.01         -9.96         9.96 o                         
  -9  14   6          2.39         -4.47        10.86 o                         
  -8  14   6         27.87          6.82        16.28 o                         
  -7  14   6          0.23          5.45         8.22 o                         
  -6  14   6         11.65         10.29         7.46 o                         
  -5  14   6         48.25         59.92         9.53 o                         
  -4  14   6        500.80        534.00        16.31 o                         
  -3  14   6         37.18         39.07         5.84 o                         
  -2  14   6        304.29        313.95        13.74 o                         
  -1  14   6         22.82         -2.03         6.38 o                         
   0  14   6        324.62        320.90        13.60 o                         
   1  14   6          1.95         -1.74         5.76 o                         
   2  14   6        159.93        141.08         8.05 o                         
   3  14   6         14.41         10.29         6.95 o                         
   4  14   6         78.77         72.85         7.68 o                         
   5  14   6          0.58         -4.56         5.85 o                         
   6  14   6          9.01         -6.56         6.56 o                         
   7  14   6         31.60         14.84        10.69 o                         
   8  14   6         13.21          3.58        10.87 o                         
  -8  15   6         13.62         -6.49        12.57 o                         
  -7  15   6          0.13          4.94         8.54 o                         
  -6  15   6         49.41         36.46        10.55 o                         
  -5  15   6         49.67         40.87         9.69 o                         
  -4  15   6         18.62         16.85         5.14 o                         
  -3  15   6          6.20         -4.67         4.67 o                         
  -2  15   6        695.31        697.84        20.29 o                         
  -1  15   6        210.96        216.86        17.42 o                         
   0  15   6         17.29         27.46         5.80 o                         
   1  15   6         19.07         10.55         5.57 o                         
   2  15   6        130.96        121.56         8.51 o                         
   3  15   6          4.02          2.66         5.88 o                         
   4  15   6          0.00         -5.32         5.32 o                         
   5  15   6          8.74         -7.44         7.44 o                         
   6  15   6         52.19         32.39         8.90 o                         
   7  15   6          0.01        -10.75        11.24 o                         
  -8  16   6          0.94        -11.44        11.44 o                         
  -7  16   6         34.24         26.87        11.09 o                         
  -6  16   6          4.54          0.32        10.40 o                         
  -5  16   6         47.11         43.49         8.78 o                         
  -4  16   6         78.68         69.13         8.57 o                         
  -3  16   6         16.33          5.02         4.74 o                         
  -2  16   6          5.08         -2.97         4.24 o                         
  -1  16   6         41.45         25.74         7.32 o                         
   0  16   6         17.50          5.76         6.31 o                         
   1  16   6        153.30        149.52        11.16 o                         
   2  16   6         60.05         53.97         6.46 o                         
   3  16   6         52.74         45.58         9.68 o                         
   4  16   6        201.06        204.94        15.81 o                         
   5  16   6         49.48         52.47         9.93 o                         
   6  16   6          1.79         -7.68         7.68 o                         
   7  16   6         12.41         23.86        10.94 o                         
  -7  17   6        115.71        146.76        19.75 o                         
  -6  17   6         31.73         18.45         8.52 o                         
  -5  17   6        105.55        105.97        13.89 o                         
  -4  17   6         53.22         56.60         8.26 o                         
  -3  17   6         13.21         15.79         7.19 o                         
  -2  17   6        375.11        348.91        14.13 o                         
  -1  17   6         14.62          9.92         6.98 o                         
   0  17   6          0.13         -5.10         6.43 o                         
   1  17   6        132.36         99.81        11.65 o                         
   2  17   6        101.39        116.32        11.68 o                         
   3  17   6         70.55        101.69        10.98 o                         
   4  17   6          4.65          1.65         7.40 o                         
   5  17   6         47.21         73.01        12.16 o                         
   6  17   6          7.43          7.31        11.16 o                         
  -7  18   6         35.87         48.53        12.80 o                         
  -6  18   6          0.33        -12.32        12.61 o                         
  -5  18   6         23.68         28.76         8.96 o                         
  -4  18   6         84.04         93.57        10.76 o                         
  -3  18   6          6.86          2.26         8.39 o                         
  -2  18   6         16.03          6.26         6.76 o                         
  -1  18   6          5.52         -6.32         6.32 o                         
   0  18   6         13.88          0.50         7.25 o                         
   1  18   6          0.38         -8.98         8.99 o                         
   2  18   6          5.44          4.06         6.32 o                         
   3  18   6        149.21        147.83        13.59 o                         
   4  18   6         87.56        102.78        17.32 o                         
   5  18   6         87.64         86.09        13.57 o                         
   6  18   6          0.49        -10.47        13.67 o                         
  -6  19   6         31.85         22.40        15.19 o                         
  -5  19   6         63.49         37.34        11.60 o                         
  -4  19   6         74.52         67.76        14.42 o                         
  -3  19   6          0.08         -6.37         6.37 o                         
  -2  19   6         70.13         77.57        10.69 o                         
  -1  19   6          3.81         -7.02         7.02 o                         
   0  19   6        189.67        182.97        15.96 o                         
   1  19   6          0.76         -0.04         7.39 o                         
   2  19   6         14.96         21.88         7.69 o                         
   3  19   6        171.48        203.35        16.11 o                         
   4  19   6         15.02         10.40         8.30 o                         
   5  19   6         37.80         47.33        12.23 o                         
  -5  20   6         70.06        100.65        16.86 o                         
  -4  20   6          0.02         31.40        12.87 o                         
  -3  20   6          2.91         -7.33         7.33 o                         
  -2  20   6         12.22          6.55         7.83 o                         
  -1  20   6         14.14         11.00         8.69 o                         
   0  20   6          7.51         11.28         9.59 o                         
   1  20   6          4.16         -6.28         7.76 o                         
   2  20   6          2.58         -1.85         8.13 o                         
   3  20   6         42.95         35.26        13.10 o                         
   4  20   6         47.08         45.13        13.41 o                         
  -4  21   6          3.90         11.51        12.57 o                         
  -3  21   6          9.70          8.25         9.08 o                         
  -2  21   6         31.27         31.79         9.53 o                         
  -1  21   6         11.82         14.12         9.39 o                         
   0  21   6         37.78         35.42        12.19 o                         
   1  21   6          8.95         -9.07         9.07 o                         
   2  21   6         49.29         53.17        15.51 o                         
   3  21   6         57.55         78.31        15.04 o                         
  -3  22   6          0.60         -4.59        10.30 o                         
  -2  22   6          0.92         -9.25         9.25 o                         
  -1  22   6          3.76         -8.35        10.56 o                         
   0  22   6         31.83         26.75        14.65 o                         
   1  22   6         42.59         24.36        13.17 o                         
   2  22   6          4.89          6.67        10.86 o                         
 -11   1   7          9.96         10.98        15.05 o                         
 -10   1   7         15.26         10.63         9.38 o                         
  -9   1   7         39.88         40.73         8.41 o                         
  -8   1   7         38.79         42.07         7.55 o                         
  -7   1   7         10.04          6.47         5.45 o                         
  -6   1   7         53.99         52.90         7.27 o                         
  -5   1   7         16.83         13.92         4.55 o                         
  -4   1   7         42.95         39.56         5.28 o                         
  -3   1   7        234.46        254.82        13.43 o                         
  -2   1   7        341.35        345.31        14.41 o                         
  -1   1   7        475.20        483.57        14.20 o                         
   0   1   7         73.17         64.02         4.83 o                         
   1   1   7         11.61          8.02         3.36 o                         
   2   1   7        105.18        124.03         7.87 o                         
   3   1   7        260.59        247.48        11.22 o                         
   4   1   7        127.40        130.52        10.10 o                         
   5   1   7        149.48        163.24        12.22 o                         
   6   1   7         17.65         18.91         5.85 o                         
   7   1   7        372.87        388.09        21.88 o                         
   8   1   7          4.57          3.04         8.26 o                         
   9   1   7         76.40         54.25        19.31 o                         
 -11   2   7          3.20         -3.83        10.40 o                         
 -10   2   7          2.29         15.27         9.09 o                         
  -9   2   7         52.11         59.48         9.87 o                         
  -8   2   7         55.80         49.77         9.23 o                         
  -7   2   7          0.58         -4.54         4.54 o                         
  -6   2   7         87.86         93.89         8.40 o                         
  -5   2   7         30.27         26.65         5.22 o                         
  -4   2   7          0.03         -1.11         3.47 o                         
  -3   2   7          0.84         -0.03         3.16 o                         
  -2   2   7        157.49        150.05         9.30 o                         
  -1   2   7        462.64        448.82        16.86 o                         
   0   2   7         57.14         59.77         5.38 o                         
   1   2   7        195.11        191.47        10.16 o                         
   2   2   7        253.37        256.25        13.40 o                         
   3   2   7         50.68         42.44         5.51 o                         
   4   2   7         30.54         30.34         5.25 o                         
   5   2   7        337.92        351.70        23.68 o                         
   6   2   7         12.37          5.65         4.52 o                         
   7   2   7         24.18         29.06         7.73 o                         
   8   2   7          4.52          6.24        11.30 o                         
   9   2   7         28.50         23.33        10.08 o                         
 -11   3   7          3.49         -0.34        10.55 o                         
 -10   3   7          7.68         -5.27         8.44 o                         
  -9   3   7         59.14         39.66         9.39 o                         
  -8   3   7         13.88         13.06         5.53 o                         
  -7   3   7          2.60         -0.84         4.70 o                         
  -6   3   7        285.76        282.41        13.93 o                         
  -5   3   7         23.80         30.90         5.43 o                         
  -4   3   7         56.75         55.67         5.73 o                         
  -3   3   7         59.12         52.50         5.91 o                         
  -2   3   7        197.34        203.04        11.28 o                         
  -1   3   7          2.26         -0.81         3.33 o                         
   0   3   7         56.74         56.42         5.93 o                         
   1   3   7          0.00          0.18         3.32 o                         
   2   3   7         48.56         54.09         5.43 o                         
   3   3   7        323.33        328.15        15.94 o                         
   4   3   7        229.79        218.47        13.41 o                         
   5   3   7          0.25          3.82         5.13 o                         
   6   3   7         20.84         10.89         6.78 o                         
   7   3   7        342.95        301.13        22.71 o                         
   8   3   7         27.64         17.66         8.40 o                         
   9   3   7          0.01          3.81        10.35 o                         
 -10   4   7         23.08         23.22         9.59 o                         
  -9   4   7          4.89         -2.00         6.83 o                         
  -8   4   7         55.94         51.59        10.41 o                         
  -7   4   7         20.91         20.69         7.09 o                         
  -6   4   7          4.57         -0.27         4.34 o                         
  -5   4   7         43.92         50.30         7.11 o                         
  -4   4   7        123.88        135.83         9.19 o                         
  -3   4   7        316.74        345.85        15.18 o                         
  -2   4   7        993.47        984.54        22.78 o                         
  -1   4   7        830.10        849.31        21.49 o                         
   0   4   7        899.02        889.07        19.07 o                         
   1   4   7         15.97          4.93         3.75 o                         
   2   4   7         93.50        106.85         7.01 o                         
   3   4   7        151.89        145.29        10.93 o                         
   4   4   7          2.29          4.90         3.72 o                         
   5   4   7        422.53        414.24        24.54 o                         
   6   4   7         11.94         14.56         7.07 o                         
   7   4   7         32.14         33.90         8.53 o                         
   8   4   7        230.91        299.38        23.43 o                         
   9   4   7          5.05          3.96        10.80 o                         
 -10   5   7          2.43         -6.86         9.48 o                         
  -9   5   7          7.65          9.94         8.10 o                         
  -8   5   7          0.02          0.76         7.19 o                         
  -7   5   7        111.20        116.89         9.32 o                         
  -6   5   7        298.59        299.91        15.01 o                         
  -5   5   7          2.61         -1.80         4.35 o                         
  -4   5   7        209.40        207.09        11.27 o                         
  -3   5   7          0.29         -3.42         3.42 o                         
  -2   5   7        881.65        927.64        21.92 o                         
  -1   5   7          9.34          6.93         3.70 o                         
   0   5   7         45.99         36.43         4.77 o                         
   1   5   7        116.05        100.59         8.00 o                         
   2   5   7        306.32        299.99        12.15 o                         
   3   5   7         46.63         33.93         5.76 o                         
   4   5   7        134.40        132.32        13.74 o                         
   5   5   7          7.46         -0.77         5.33 o                         
   6   5   7        533.31        587.51        26.65 o                         
   7   5   7        129.27        136.36        15.26 o                         
   8   5   7         52.01         55.45        10.08 o                         
   9   5   7          8.23         10.04        10.00 o                         
 -10   6   7          6.45          3.54        12.90 o                         
  -9   6   7         21.89         12.05         8.84 o                         
  -8   6   7          1.57          5.52         7.07 o                         
  -7   6   7         12.64         11.41         6.61 o                         
  -6   6   7          3.90         -4.46         4.50 o                         
  -5   6   7          4.05          3.41         4.23 o                         
  -4   6   7         23.83         24.56         4.71 o                         
  -3   6   7         58.20         66.54         7.18 o                         
  -2   6   7        955.44       1007.67        20.97 o                         
  -1   6   7         14.23         20.42         5.78 o                         
   0   6   7        315.04        343.55        14.48 o                         
   1   6   7        571.46        562.70        17.08 o                         
   2   6   7       1036.88       1077.20        23.15 o                         
   3   6   7        112.38        117.78         9.52 o                         
   4   6   7          1.36         -1.97         5.80 o                         
   5   6   7          8.36         18.81         6.75 o                         
   6   6   7         10.88          7.26         6.33 o                         
   7   6   7         90.44         74.34        12.11 o                         
   8   6   7        178.99        185.24        15.92 o                         
   9   6   7         11.32         -9.85        16.96 o                         
 -10   7   7          7.54         -7.75        10.61 o                         
  -9   7   7          1.27         -7.23         7.23 o                         
  -8   7   7          4.45         12.52         7.97 o                         
  -7   7   7         39.59         39.38         8.73 o                         
  -6   7   7          5.38          0.68         6.31 o                         
  -5   7   7         86.90         75.37         7.86 o                         
  -4   7   7        130.71        148.67         9.54 o                         
  -3   7   7          2.29          0.63         3.66 o                         
  -2   7   7       1028.60       1070.48        25.26 o                         
  -1   7   7         90.14         84.09         7.85 o                         
   0   7   7        183.83        205.83        14.58 o                         
   1   7   7          0.21         -2.36         3.04 o                         
   2   7   7        103.24         91.07         7.52 o                         
   3   7   7        352.85        321.18        19.67 o                         
   4   7   7          0.34          2.80         5.61 o                         
   5   7   7        131.35        133.44        10.76 o                         
   6   7   7        398.27        473.58        23.37 o                         
   7   7   7         18.81         35.68         9.37 o                         
   8   7   7         58.19         40.94        14.65 o                         
   9   7   7         10.89          1.95         9.86 o                         
 -10   8   7          1.97         -9.69         9.96 o                         
  -9   8   7          4.74         -5.95         8.08 o                         
  -8   8   7          4.50          3.97         8.80 o                         
  -7   8   7        178.12        177.53        15.48 o                         
  -6   8   7         33.21         26.07         8.14 o                         
  -5   8   7          2.59         -4.46         4.46 o                         
  -4   8   7          0.18         -3.62         3.62 o                         
  -3   8   7         86.46         88.18         7.80 o                         
  -2   8   7         45.04         42.63         5.63 o                         
  -1   8   7        272.11        268.23        16.37 o                         
   0   8   7        658.41        687.28        18.59 o                         
   1   8   7       2366.83       2381.22        36.25 o                         
   2   8   7        652.77        630.28        18.93 o                         
   3   8   7        301.31        328.56        21.78 o                         
   4   8   7        717.56        738.34        26.23 o                         
   5   8   7          5.60          1.20         6.35 o                         
   6   8   7          3.74         12.61         7.23 o                         
   7   8   7          0.73         -7.47         7.47 o                         
   8   8   7          0.08          0.19        12.90 o                         
   9   8   7          8.47         -6.65        10.73 o                         
 -10   9   7          0.00         -4.84        11.17 o                         
  -9   9   7          0.25         -7.80         8.53 o                         
  -8   9   7         36.36         18.62         9.89 o                         
  -7   9   7          0.00          0.73         7.44 o                         
  -6   9   7          0.01         -4.30         5.99 o                         
  -5   9   7        216.16        216.56        11.50 o                         
  -4   9   7         29.85         31.32         5.50 o                         
  -3   9   7         64.38         62.84         6.83 o                         
  -2   9   7        439.93        462.67        15.35 o                         
  -1   9   7        133.40        131.70        10.00 o                         
   0   9   7         64.91         56.68         5.84 o                         
   1   9   7        280.32        266.70        13.83 o                         
   2   9   7        308.10        303.51        13.57 o                         
   3   9   7       1297.54       1193.17        33.50 o                         
   4   9   7        127.22        147.25        16.45 o                         
   5   9   7          0.11         -5.02         5.60 o                         
   6   9   7         28.63         24.31         8.60 o                         
   7   9   7          1.04          7.88         8.71 o                         
   8   9   7          8.35          7.81         9.43 o                         
  -9  10   7          8.53         -2.87        10.73 o                         
  -8  10   7         30.02         25.30        10.18 o                         
  -7  10   7         22.12          3.01         8.48 o                         
  -6  10   7         20.33         13.02         8.35 o                         
  -5  10   7          5.90         13.10         5.53 o                         
  -4  10   7        206.77        214.53        11.73 o                         
  -3  10   7          0.14         -2.28         3.41 o                         
  -2  10   7        265.67        268.89        16.02 o                         
  -1  10   7          1.77         -1.55         4.79 o                         
   0  10   7        251.43        253.55        13.35 o                         
   1  10   7         75.25         81.64        10.47 o                         
   2  10   7        114.34         81.65         7.35 o                         
   3  10   7        153.80        150.63        16.10 o                         
   4  10   7          7.00         13.42         6.20 o                         
   5  10   7          0.59         -4.73         5.68 o                         
   6  10   7         79.36         82.10        12.03 o                         
   7  10   7         11.71          8.91         8.25 o                         
   8  10   7          0.45         -9.41         9.41 o                         
  -9  11   7          1.25         -1.62        10.95 o                         
  -8  11   7         59.25         58.09        15.48 o                         
  -7  11   7          0.20          4.21         7.70 o                         
  -6  11   7         70.16         90.34        12.10 o                         
  -5  11   7          0.03         -5.94         5.94 o                         
  -4  11   7        135.60        144.95        10.32 o                         
  -3  11   7        106.61        110.42         9.01 o                         
  -2  11   7         47.40         47.97         8.27 o                         
  -1  11   7         18.58         16.63         5.53 o                         
   0  11   7        226.05        235.86        13.52 o                         
   1  11   7        112.15        117.33        12.20 o                         
   2  11   7        151.26        134.52         8.57 o                         
   3  11   7         68.02         62.56         9.16 o                         
   4  11   7          2.01         -0.04         7.72 o                         
   5  11   7        119.29        133.90        15.77 o                         
   6  11   7         34.65         36.81         9.52 o                         
   7  11   7         81.13         77.40        14.96 o                         
   8  11   7         20.55         -3.44        10.92 o                         
  -9  12   7         26.90         27.96        11.72 o                         
  -8  12   7          2.34          8.76         9.66 o                         
  -7  12   7         12.18          0.95         8.96 o                         
  -6  12   7          5.04          1.96         6.43 o                         
  -5  12   7        118.95        121.89        10.75 o                         
  -4  12   7         85.50         95.97         8.82 o                         
  -3  12   7        225.46        225.77        12.37 o                         
  -2  12   7         15.18         22.54         5.59 o                         
  -1  12   7         88.13         93.11         8.30 o                         
   0  12   7         20.35         21.09         5.59 o                         
   1  12   7         22.70         32.34         6.60 o                         
   2  12   7          0.06         -1.53         4.13 o                         
   3  12   7          0.01          2.44         8.45 o                         
   4  12   7         11.32          4.26         5.32 o                         
   5  12   7          7.77          7.12         7.33 o                         
   6  12   7         16.20         11.18         8.17 o                         
   7  12   7         46.35         52.00        11.37 o                         
   8  12   7         55.49         30.48        13.17 o                         
  -9  13   7          1.95         -5.51        18.13 o                         
  -8  13   7         18.87         10.04        11.16 o                         
  -7  13   7         60.58         71.88        17.59 o                         
  -6  13   7         11.45         16.17         7.28 o                         
  -5  13   7         39.47         38.60         9.60 o                         
  -4  13   7          7.02         16.76         5.68 o                         
  -3  13   7        215.07        232.75        13.08 o                         
  -2  13   7          4.54          4.22         4.65 o                         
  -1  13   7          5.74          7.63         7.62 o                         
   0  13   7         61.91         62.15         6.83 o                         
   1  13   7         77.74         66.41         8.23 o                         
   2  13   7        244.22        234.78        13.40 o                         
   3  13   7         27.52         29.53         7.93 o                         
   4  13   7         31.13         38.10         7.56 o                         
   5  13   7        166.99        191.39        15.31 o                         
   6  13   7        106.88        140.60        18.83 o                         
   7  13   7         72.85         87.08        15.39 o                         
  -8  14   7          1.79          9.34        10.96 o                         
  -7  14   7         75.66         74.30        13.25 o                         
  -6  14   7         10.75         -0.41        11.36 o                         
  -5  14   7         59.58         65.80        11.91 o                         
  -4  14   7         22.38         12.91         5.98 o                         
  -3  14   7        140.41        127.12        11.67 o                         
  -2  14   7          3.52          0.88         5.04 o                         
  -1  14   7        652.09        699.59        32.70 o                         
   0  14   7         73.69         65.07         7.69 o                         
   1  14   7          6.32         -1.29         4.84 o                         
   2  14   7         70.39         77.19        13.35 o                         
   3  14   7         47.14         60.94        10.36 o                         
   4  14   7          0.01         -2.42         5.46 o                         
   5  14   7          0.27         -5.53         7.45 o                         
   6  14   7         46.24         35.36        15.84 o                         
   7  14   7        133.66        142.26        17.41 o                         
  -8  15   7          8.77         -5.07        10.71 o                         
  -7  15   7          5.90          0.36        10.73 o                         
  -6  15   7          1.61         12.20         8.38 o                         
  -5  15   7         24.22         21.95         8.73 o                         
  -4  15   7         36.88         36.80         7.92 o                         
  -3  15   7        207.65        237.74        14.91 o                         
  -2  15   7         73.45         85.00         8.25 o                         
  -1  15   7         11.80         -5.95         6.66 o                         
   0  15   7          5.50          7.32         6.29 o                         
   1  15   7          1.11         -1.03         4.80 o                         
   2  15   7         13.73          8.19         4.80 o                         
   3  15   7         63.41         72.63         9.69 o                         
   4  15   7         22.74         20.94        11.25 o                         
   5  15   7        220.02        249.13        25.43 o                         
   6  15   7        162.61        209.32        22.94 o                         
   7  15   7         64.14         80.87        29.41 o                         
  -7  16   7          7.96         -2.15        10.71 o                         
  -6  16   7          0.01         -1.06         8.79 o                         
  -5  16   7         26.05         28.83         8.45 o                         
  -4  16   7         22.06         22.05         7.41 o                         
  -3  16   7         14.89         16.39         6.50 o                         
  -2  16   7         21.49         16.95         6.70 o                         
  -1  16   7        116.81        128.24        13.52 o                         
   0  16   7          4.06          4.64         6.35 o                         
   1  16   7         75.32         67.39         8.95 o                         
   2  16   7         70.36         88.21         9.79 o                         
   3  16   7         32.38         18.35         7.93 o                         
   4  16   7         13.81         -1.22         8.00 o                         
   5  16   7         14.15         11.26         8.86 o                         
   6  16   7          0.37        -10.48        10.48 o                         
  -7  17   7          4.70        -12.91        12.91 o                         
  -6  17   7         14.99          9.93        11.92 o                         
  -5  17   7         11.74         11.87         7.99 o                         
  -4  17   7         27.13         18.52         8.77 o                         
  -3  17   7        188.18        186.01        22.38 o                         
  -2  17   7        104.44        113.64        13.12 o                         
  -1  17   7         17.03          3.39         7.08 o                         
   0  17   7         17.42         12.34         5.72 o                         
   1  17   7         12.41          5.47         8.21 o                         
   2  17   7         34.18         26.01         7.38 o                         
   3  17   7        143.60        175.71        22.94 o                         
   4  17   7         64.01         57.04        11.77 o                         
   5  17   7          5.96         10.99        10.91 o                         
  -6  18   7          5.65         13.65        11.99 o                         
  -5  18   7         18.78         10.91        13.35 o                         
  -4  18   7         10.97         12.32         8.16 o                         
  -3  18   7          0.57         -6.92         6.92 o                         
  -2  18   7          0.28          0.14         7.63 o                         
  -1  18   7        106.55         75.76        12.37 o                         
   0  18   7        106.41        112.03        15.60 o                         
   1  18   7          1.83         -4.29         7.30 o                         
   2  18   7         83.80         86.48        13.64 o                         
   3  18   7          4.02         -7.85         7.85 o                         
   4  18   7          0.98          2.74         9.09 o                         
   5  18   7         41.58         33.36        14.12 o                         
  -5  19   7         12.00         -3.38        13.44 o                         
  -4  19   7          5.71          3.29         9.95 o                         
  -3  19   7         31.20         18.96         8.87 o                         
  -2  19   7          0.13         -8.71         8.71 o                         
  -1  19   7          1.22         -7.66         7.66 o                         
   0  19   7         15.90         -1.97         9.44 o                         
   1  19   7         13.69          7.97         8.11 o                         
   2  19   7         56.41         55.99        16.44 o                         
   3  19   7          6.41          4.42         9.76 o                         
   4  19   7          0.19         11.71        14.10 o                         
  -4  20   7         16.12          3.27        10.51 o                         
  -3  20   7          0.07         -8.77         8.77 o                         
  -2  20   7         14.06          3.02         9.54 o                         
  -1  20   7          9.26          5.51         9.12 o                         
   0  20   7         22.47         20.58         9.30 o                         
   1  20   7          0.93         -8.96         8.96 o                         
   2  20   7         16.82         32.03        13.42 o                         
   3  20   7         13.94         26.79        15.76 o                         
  -3  21   7          0.00         -9.27         9.27 o                         
  -2  21   7          1.96        -10.90        10.90 o                         
  -1  21   7         14.78          4.19        11.48 o                         
   0  21   7          6.81         13.63        13.33 o                         
   1  21   7          1.20        -10.32        11.53 o                         
   2  21   7          4.67        -19.11        19.11 o                         
 -10   0   8          0.64          0.30        14.87 o                         
  -9   0   8        230.60        239.17        26.67 o                         
  -8   0   8         11.09         17.54        10.85 o                         
  -7   0   8         44.78         36.34         9.99 o                         
  -6   0   8        145.21        123.83        20.67 o                         
  -5   0   8        235.27        265.54        20.88 o                         
  -4   0   8         12.12         13.43         7.54 o                         
  -3   0   8          0.05         -2.68         5.58 o                         
  -2   0   8        144.47        165.16        24.71 o                         
  -1   0   8         12.62         21.58         6.45 o                         
   0   0   8        266.62        297.03        13.81 o                         
   1   0   8       1086.39       1106.81        32.27 o                         
   2   0   8        958.94       1218.07        51.53 o                         
   3   0   8        470.31        501.92        23.26 o                         
   4   0   8        736.76        622.13        28.91 o                         
   5   0   8        230.01        228.10        18.92 o                         
   6   0   8        163.40        203.38        28.02 o                         
   7   0   8        316.44        349.16        37.83 o                         
   8   0   8        376.35        378.21        40.61 o                         
   9   0   8         62.75         28.83        21.04 o                         
 -10   1   8         84.57         72.10        15.28 o                         
  -9   1   8        212.63        199.13        16.34 o                         
  -8   1   8        420.06        436.96        19.96 o                         
  -7   1   8        139.69        148.64        12.88 o                         
  -6   1   8         14.38         10.11         6.84 o                         
  -5   1   8         41.04         41.88         8.30 o                         
  -4   1   8        202.65        227.18        17.85 o                         
  -3   1   8         12.74          6.12         4.43 o                         
  -2   1   8        351.30        368.55        15.34 o                         
  -1   1   8        180.79        213.59        10.52 o                         
   0   1   8        132.35        181.52        11.66 o                         
   1   1   8        117.28        115.64        17.81 o                         
   2   1   8       3357.94       3355.76        55.33 o                         
   3   1   8         29.35         21.45         5.22 o                         
   4   1   8         14.68         21.65         6.09 o                         
   5   1   8        168.05        151.70        19.40 o                         
   6   1   8         51.21         41.41        10.16 o                         
   7   1   8         19.26         11.52         7.20 o                         
   8   1   8          6.78         -9.28        10.38 o                         
   9   1   8         18.49          3.02        11.32 o                         
 -10   2   8         21.22         20.71        11.03 o                         
  -9   2   8         39.13         33.01        12.99 o                         
  -8   2   8          2.62         -6.52         6.52 o                         
  -7   2   8          0.41         -3.32         5.36 o                         
  -6   2   8          0.77         -3.61         6.11 o                         
  -5   2   8        213.45        239.39        13.55 o                         
  -4   2   8         13.78          5.90         4.87 o                         
  -3   2   8        104.35        110.97         9.69 o                         
  -2   2   8        539.25        544.09        18.51 o                         
  -1   2   8         31.10         30.56         6.10 o                         
   0   2   8         74.57         60.88         6.62 o                         
   1   2   8         90.82         99.79         8.84 o                         
   2   2   8        474.96        493.80        23.38 o                         
   3   2   8         90.54         82.22        12.19 o                         
   4   2   8        312.69        280.89        14.91 o                         
   5   2   8        133.99        125.09        10.39 o                         
   6   2   8        260.34        304.67        19.58 o                         
   7   2   8        254.43        273.05        20.02 o                         
   8   2   8        116.76        127.14        16.39 o                         
   9   2   8         47.66         37.43        14.72 o                         
 -10   3   8          2.45         -9.63        11.28 o                         
  -9   3   8         37.02          9.61         9.58 o                         
  -8   3   8        131.90        114.57        12.77 o                         
  -7   3   8         23.68         11.04         7.42 o                         
  -6   3   8        137.94        140.39        10.90 o                         
  -5   3   8          0.05          3.20         4.63 o                         
  -4   3   8         57.80         68.32         7.15 o                         
  -3   3   8        116.09        121.91        11.11 o                         
  -2   3   8        238.96        234.93        13.54 o                         
  -1   3   8         52.27         50.54         6.38 o                         
   0   3   8        181.26        173.80        11.24 o                         
   1   3   8         41.30         42.98         5.24 o                         
   2   3   8       1031.23       1086.32        25.15 o                         
   3   3   8        165.72        163.88        13.21 o                         
   4   3   8         95.06         95.06        10.93 o                         
   5   3   8          2.65         -4.46         4.46 o                         
   6   3   8         22.01         18.82         9.06 o                         
   7   3   8          3.30          1.44         9.30 o                         
   8   3   8         10.44         -2.54         8.97 o                         
   9   3   8         81.00         89.51        22.23 o                         
 -10   4   8          3.28          6.80        10.67 o                         
  -9   4   8         19.04          4.49         9.82 o                         
  -8   4   8          4.16         32.31         9.48 o                         
  -7   4   8         44.32         41.64         8.56 o                         
  -6   4   8          5.08          9.30         5.47 o                         
  -5   4   8          2.33          3.77         4.74 o                         
  -4   4   8          9.71          7.59         4.96 o                         
  -3   4   8         64.62         71.60        10.05 o                         
  -2   4   8        149.83        145.98        11.07 o                         
  -1   4   8         29.23         17.52         5.11 o                         
   0   4   8        101.94         99.68         8.71 o                         
   1   4   8          1.03         -0.19         4.90 o                         
   2   4   8          1.69         -3.19         3.28 o                         
   3   4   8        185.60        164.54        13.69 o                         
   4   4   8         75.06         87.33         9.23 o                         
   5   4   8         15.33         12.23         7.70 o                         
   6   4   8         56.81         53.19        10.64 o                         
   7   4   8         36.22         26.94        10.15 o                         
   8   4   8        173.15        128.26        21.68 o                         
   9   4   8          0.00        -15.86        16.99 o                         
 -10   5   8          0.14        -10.40        10.40 o                         
  -9   5   8          1.81         -3.77         8.62 o                         
  -8   5   8         78.16         48.32        10.45 o                         
  -7   5   8          1.30         -5.48         5.48 o                         
  -6   5   8         12.10         13.26         6.67 o                         
  -5   5   8         27.64         29.67         6.24 o                         
  -4   5   8         63.92         58.23         7.40 o                         
  -3   5   8        410.03        460.80        20.65 o                         
  -2   5   8        132.10        132.34        10.03 o                         
  -1   5   8        449.56        466.67        18.38 o                         
   0   5   8         58.14         57.70         7.07 o                         
   1   5   8         77.61         85.46         7.16 o                         
   2   5   8         21.81         18.07         5.27 o                         
   3   5   8        560.16        556.52        20.79 o                         
   4   5   8          8.36          2.24         8.67 o                         
   5   5   8          0.31         -1.93         6.91 o                         
   6   5   8          3.34         -2.02        10.41 o                         
   7   5   8          2.29         -8.38         8.38 o                         
   8   5   8         38.28         48.81        12.90 o                         
 -10   6   8          0.12         -0.54        10.52 o                         
  -9   6   8          2.05         -2.68         9.77 o                         
  -8   6   8          7.85         14.43         7.74 o                         
  -7   6   8         15.30         13.94         6.02 o                         
  -6   6   8          5.69          6.75         5.95 o                         
  -5   6   8         34.68         30.83         7.61 o                         
  -4   6   8          5.22          2.24         4.61 o                         
  -3   6   8        860.07        938.27        29.01 o                         
  -2   6   8         15.09         16.89         4.54 o                         
  -1   6   8        157.60        158.28        11.79 o                         
   0   6   8        299.22        285.60        14.75 o                         
   1   6   8        272.66        289.61        14.08 o                         
   2   6   8        210.85        220.54        11.60 o                         
   3   6   8         75.57         79.89         8.29 o                         
   4   6   8        102.66        134.35        14.97 o                         
   5   6   8         78.34         82.71        13.00 o                         
   6   6   8        254.77        271.62        18.44 o                         
   7   6   8         11.00         11.19         9.07 o                         
   8   6   8          1.04         -8.99         8.99 o                         
 -10   7   8          1.91        -31.14        31.14 o                         
  -9   7   8         19.31         -3.83         8.73 o                         
  -8   7   8         10.51         -5.34         8.32 o                         
  -7   7   8         37.96         23.09        10.74 o                         
  -6   7   8         25.48         25.61         6.61 o                         
  -5   7   8          2.71          8.05         5.09 o                         
  -4   7   8          0.20         -4.03         4.03 o                         
  -3   7   8         11.28          5.74         6.77 o                         
  -2   7   8          0.17         -3.20         4.06 o                         
  -1   7   8        684.02        699.61        22.02 o                         
   0   7   8        145.13        154.31        10.58 o                         
   1   7   8          0.77         -2.63         3.52 o                         
   2   7   8         12.94          3.89         4.97 o                         
   3   7   8       1488.98       1416.41        39.23 o                         
   4   7   8         19.96         16.66         7.73 o                         
   5   7   8         18.34         17.55         7.98 o                         
   6   7   8         63.88         80.00        13.56 o                         
   7   7   8        145.66        163.79        20.04 o                         
   8   7   8         38.88         49.23        13.06 o                         
  -9   8   8          8.47         -7.66        10.18 o                         
  -8   8   8          4.48         -3.38         8.27 o                         
  -7   8   8          1.96         -6.41         6.41 o                         
  -6   8   8          5.70          8.21         6.83 o                         
  -5   8   8        106.25        104.16         8.56 o                         
  -4   8   8        119.21        120.28         9.72 o                         
  -3   8   8        302.31        305.62        17.21 o                         
  -2   8   8          0.02         -3.56         3.56 o                         
  -1   8   8         69.14         61.42         9.30 o                         
   0   8   8         21.11         31.34         5.50 o                         
   1   8   8         18.00         22.69         5.11 o                         
   2   8   8        123.82        116.21        10.18 o                         
   3   8   8         37.72         30.56        10.28 o                         
   4   8   8        557.65        649.68        31.48 o                         
   5   8   8        398.80        408.60        26.94 o                         
   6   8   8         17.58         20.50         8.85 o                         
   7   8   8         23.72         30.23        10.92 o                         
   8   8   8          2.86          3.71        11.65 o                         
  -9   9   8         11.13         27.79        12.86 o                         
  -8   9   8          7.86         -5.14         8.29 o                         
  -7   9   8          6.06          8.83         7.38 o                         
  -6   9   8         20.95         17.28         6.42 o                         
  -5   9   8          8.32          4.94         6.70 o                         
  -4   9   8         60.86         64.30         7.40 o                         
  -3   9   8        138.09        154.69        12.94 o                         
  -2   9   8        277.38        271.47        12.97 o                         
  -1   9   8         97.64         97.35         9.25 o                         
   0   9   8        201.29        194.82        11.41 o                         
   1   9   8       1039.04        988.93        24.55 o                         
   2   9   8        127.48        155.02        11.40 o                         
   3   9   8          8.53          9.94         6.01 o                         
   4   9   8         69.94         86.55        12.91 o                         
   5   9   8        235.01        225.18        21.01 o                         
   6   9   8          3.91          6.46         8.58 o                         
   7   9   8         17.55          0.92        14.39 o                         
   8   9   8         69.71         38.30        18.27 o                         
  -9  10   8         13.29         -2.27        10.34 o                         
  -8  10   8          0.32         -3.81         8.86 o                         
  -7  10   8          0.27         -4.27         7.72 o                         
  -6  10   8          5.55         -8.15         8.15 o                         
  -5  10   8         40.09         45.86         6.21 o                         
  -4  10   8        156.39        175.37        13.09 o                         
  -3  10   8        136.43        144.74        10.51 o                         
  -2  10   8          1.92         -3.87         3.87 o                         
  -1  10   8        305.81        335.14        18.59 o                         
   0  10   8          2.81          1.12         3.88 o                         
   1  10   8         17.72         10.43         5.32 o                         
   2  10   8         28.57         23.40         5.79 o                         
   3  10   8          1.02         -5.87         5.87 o                         
   4  10   8        369.12        393.95        22.82 o                         
   5  10   8         38.02         40.98        10.13 o                         
   6  10   8        102.37        113.97        15.66 o                         
   7  10   8        240.95        260.10        28.99 o                         
  -9  11   8         10.35         14.70        14.47 o                         
  -8  11   8          0.43          0.14        11.00 o                         
  -7  11   8         34.32         52.75        10.46 o                         
  -6  11   8         17.93         17.54         7.67 o                         
  -5  11   8          7.72          1.53         4.68 o                         
  -4  11   8          0.73         -4.88         4.88 o                         
  -3  11   8         47.59         42.97         8.14 o                         
  -2  11   8        218.57        233.20        13.55 o                         
  -1  11   8        235.06        265.43        23.53 o                         
   0  11   8         21.42         12.41         6.64 o                         
   1  11   8         56.71         58.52        10.95 o                         
   2  11   8         91.14         97.37         8.59 o                         
   3  11   8        229.54        237.13        16.42 o                         
   4  11   8         74.62         95.19        15.91 o                         
   5  11   8          6.12         -7.32        11.78 o                         
   6  11   8         17.64         25.02         9.67 o                         
   7  11   8         32.92         39.38        12.33 o                         
  -8  12   8          2.37         -3.85        11.74 o                         
  -7  12   8         63.29         56.32        12.58 o                         
  -6  12   8          1.96         -8.52         8.52 o                         
  -5  12   8         10.78         -3.15         6.97 o                         
  -4  12   8          6.45          4.09         8.34 o                         
  -3  12   8        673.81        743.70        26.42 o                         
  -2  12   8        120.52        125.00        11.90 o                         
  -1  12   8         27.08         31.49         8.27 o                         
   0  12   8          0.83          1.09         5.74 o                         
   1  12   8         16.94          8.06         6.42 o                         
   2  12   8         27.35         28.18         6.26 o                         
   3  12   8         81.64         73.37         8.89 o                         
   4  12   8          5.50          4.11         7.68 o                         
   5  12   8         22.01         11.11         7.82 o                         
   6  12   8         15.02          9.72         9.02 o                         
   7  12   8        196.41        240.92        26.50 o                         
  -8  13   8         24.82         23.68        10.95 o                         
  -7  13   8          0.21         10.40         8.63 o                         
  -6  13   8          0.03         -9.22         9.52 o                         
  -5  13   8          0.24         -4.31         7.64 o                         
  -4  13   8        136.50        143.19        12.56 o                         
  -3  13   8         52.77         49.37         8.91 o                         
  -2  13   8         60.95         58.48         8.82 o                         
  -1  13   8          7.66         -5.83         5.83 o                         
   0  13   8         59.28         42.46        10.31 o                         
   1  13   8        111.47        105.50        11.07 o                         
   2  13   8          3.09          1.29         5.87 o                         
   3  13   8          2.75         -1.95         6.84 o                         
   4  13   8         18.91         16.16         7.38 o                         
   5  13   8         25.06         30.59        12.03 o                         
   6  13   8         30.05         37.02        12.51 o                         
  -7  14   8          5.48          8.94         9.79 o                         
  -6  14   8         42.26         50.81        12.68 o                         
  -5  14   8         49.18         28.83         9.84 o                         
  -4  14   8         84.65         82.88        10.44 o                         
  -3  14   8         35.35         29.78         8.88 o                         
  -2  14   8         18.24         13.34         7.26 o                         
  -1  14   8          0.03         -3.00         5.36 o                         
   0  14   8          0.24          7.96         6.27 o                         
   1  14   8          8.65          3.95         6.94 o                         
   2  14   8          0.64         -5.75         6.00 o                         
   3  14   8          3.41         -5.58         8.22 o                         
   4  14   8        136.07        122.72        11.98 o                         
   5  14   8          8.31         -8.52         8.62 o                         
   6  14   8         18.43         22.66        12.38 o                         
  -7  15   8          9.45          7.89        11.53 o                         
  -6  15   8         69.30         59.74        13.38 o                         
  -5  15   8         14.38         20.55         9.53 o                         
  -4  15   8        270.31        254.74        16.28 o                         
  -3  15   8          4.63          4.78         6.86 o                         
  -2  15   8         19.36          4.46         6.73 o                         
  -1  15   8          4.39         -1.14         5.97 o                         
   0  15   8         22.46         28.92         6.89 o                         
   1  15   8          8.19          5.53         7.00 o                         
   2  15   8         49.95         36.30         9.06 o                         
   3  15   8          9.67         12.17         9.39 o                         
   4  15   8          0.36         -9.12         9.12 o                         
   5  15   8         19.34         -1.34        10.96 o                         
   6  15   8         29.70         41.46        40.44 o                         
  -6  16   8         65.81         55.26        16.28 o                         
  -5  16   8          0.22         -3.92         8.15 o                         
  -4  16   8        162.62        146.17        13.05 o                         
  -3  16   8         39.19         26.97         8.08 o                         
  -2  16   8          1.74         -3.07         6.73 o                         
  -1  16   8          0.08         -7.47         7.47 o                         
   0  16   8        145.00        152.55        13.42 o                         
   1  16   8          6.03         11.73         6.60 o                         
   2  16   8         67.61         69.96        11.40 o                         
   3  16   8         40.03         30.43         9.83 o                         
   4  16   8          1.99          0.46         9.16 o                         
   5  16   8          0.26         -5.10        10.51 o                         
  -6  17   8         49.08         70.91        13.98 o                         
  -5  17   8          0.05         -4.95         9.76 o                         
  -4  17   8         49.14         71.49        10.90 o                         
  -3  17   8          2.25         -0.72        10.74 o                         
  -2  17   8          0.01          2.10         7.96 o                         
  -1  17   8         77.12         83.42        12.36 o                         
   0  17   8          0.79          0.59         8.77 o                         
   1  17   8         47.70         56.32        10.45 o                         
   2  17   8         65.04         53.48        12.71 o                         
   3  17   8         16.10         12.58        10.34 o                         
   4  17   8         15.88          2.77         9.86 o                         
  -5  18   8          0.22         -5.23         9.11 o                         
  -4  18   8         45.51         46.33        10.98 o                         
  -3  18   8          3.74          1.35         9.15 o                         
  -2  18   8         15.20         16.11         9.59 o                         
  -1  18   8          0.08          0.32         8.12 o                         
   0  18   8         26.37         25.90         8.70 o                         
   1  18   8         11.66         15.17        10.23 o                         
   2  18   8          2.57         -2.46         9.63 o                         
   3  18   8        160.81        174.02        19.76 o                         
  -4  19   8          1.65         -9.18         9.18 o                         
  -3  19   8          3.06         -5.16        11.00 o                         
  -2  19   8         58.36         72.42        13.07 o                         
  -1  19   8          8.06         -2.80        10.73 o                         
   0  19   8         56.19         44.87        16.44 o                         
   1  19   8        194.57        167.25        21.86 o                         
   2  19   8         96.36         74.92        18.21 o                         
  -2  20   8         54.89         62.98        13.19 o                         
  -1  20   8          8.17         13.23        10.55 o                         
   0  20   8          0.86        -12.91        12.91 o                         
   1  20   8         31.26         43.24        15.77 o                         
  -9   1   9          0.01          2.13        11.18 o                         
  -8   1   9         15.61          8.62         8.72 o                         
  -7   1   9         40.85         54.48        10.00 o                         
  -6   1   9          0.03         -3.21         5.70 o                         
  -5   1   9         42.34         38.60         7.75 o                         
  -4   1   9        112.42        114.77        11.92 o                         
  -3   1   9          2.45          6.37         5.25 o                         
  -2   1   9         26.28         30.32         5.83 o                         
  -1   1   9          9.64          5.06         4.61 o                         
   0   1   9         72.44         68.67         7.59 o                         
   1   1   9        137.10        122.89        10.88 o                         
   2   1   9         81.67         73.66         9.40 o                         
   3   1   9        340.70        292.97        22.29 o                         
   4   1   9         33.89         13.00         7.20 o                         
   5   1   9        179.19        190.32        19.57 o                         
   6   1   9          3.56          5.40         8.10 o                         
   7   1   9         18.84         26.57        11.24 o                         
   8   1   9         49.14         42.17        13.54 o                         
  -9   2   9         13.41         -0.27        16.15 o                         
  -8   2   9         32.77         28.64         8.78 o                         
  -7   2   9         11.37         14.23         9.18 o                         
  -6   2   9         32.90         35.53         7.96 o                         
  -5   2   9         17.46         13.99         6.79 o                         
  -4   2   9         32.92         42.30         7.18 o                         
  -3   2   9         27.58         30.18         7.64 o                         
  -2   2   9         17.77         19.51         5.79 o                         
  -1   2   9         72.94         81.35         7.64 o                         
   0   2   9         52.66         66.24         7.65 o                         
   1   2   9         11.06         13.83         5.20 o                         
   2   2   9        228.65        232.17        15.69 o                         
   3   2   9          5.88          7.43         6.42 o                         
   4   2   9          1.18         -3.26         6.77 o                         
   5   2   9        179.03        170.14        18.17 o                         
   6   2   9         18.37         10.57        10.50 o                         
   7   2   9        136.87        165.62        18.46 o                         
   8   2   9          0.03        -11.25        11.25 o                         
  -9   3   9          0.65          2.05        10.61 o                         
  -8   3   9         45.81         28.61         9.64 o                         
  -7   3   9          3.38         10.26         7.35 o                         
  -6   3   9          6.28          2.83         6.99 o                         
  -5   3   9          0.40         -1.73         6.52 o                         
  -4   3   9        222.33        230.36        16.64 o                         
  -3   3   9        220.95        236.47        16.13 o                         
  -2   3   9         92.06        110.09         9.65 o                         
  -1   3   9         19.17         18.52         5.23 o                         
   0   3   9        213.07        219.20        12.89 o                         
   1   3   9          5.06          6.43         4.92 o                         
   2   3   9        190.91        174.17        11.18 o                         
   3   3   9         68.64         55.96        10.42 o                         
   4   3   9          0.03         -8.23         8.23 o                         
   5   3   9         71.37         59.04        12.34 o                         
   6   3   9        295.99        359.02        31.67 o                         
   7   3   9          0.24         -9.56         9.56 o                         
   8   3   9         46.09         27.91        12.81 o                         
  -9   4   9         50.36         47.05        13.64 o                         
  -8   4   9         91.03         94.77        12.62 o                         
  -7   4   9          7.88          5.08         7.16 o                         
  -6   4   9         17.90         28.56         8.04 o                         
  -5   4   9        131.32        152.13        12.62 o                         
  -4   4   9         51.58         55.65        11.27 o                         
  -3   4   9        109.75        110.52        12.59 o                         
  -2   4   9          6.68          1.94         4.65 o                         
  -1   4   9          3.61          5.77         4.98 o                         
   0   4   9        267.26        246.14        13.65 o                         
   1   4   9        438.11        418.21        18.14 o                         
   2   4   9         25.48         36.42         6.02 o                         
   3   4   9          0.05          2.48         6.66 o                         
   4   4   9         78.16         99.99        10.91 o                         
   5   4   9        153.73        177.53        23.52 o                         
   6   4   9          0.28         -1.12        10.86 o                         
   7   4   9         14.08         38.62        11.71 o                         
   8   4   9          5.27         -3.53        12.18 o                         
  -9   5   9          3.02         -3.10        10.49 o                         
  -8   5   9          6.32          2.48         9.33 o                         
  -7   5   9          2.55         -6.36         6.36 o                         
  -6   5   9        122.59        153.29        14.43 o                         
  -5   5   9         29.60         21.41         7.57 o                         
  -4   5   9        256.85        250.85        16.33 o                         
  -3   5   9        137.74        147.01        12.57 o                         
  -2   5   9        207.76        209.55        14.93 o                         
  -1   5   9        121.45        125.18        11.51 o                         
   0   5   9          0.93         -1.26         4.52 o                         
   1   5   9         41.63         43.46         6.70 o                         
   2   5   9         28.07         23.75         6.64 o                         
   3   5   9        158.95        161.67        16.15 o                         
   4   5   9        141.94        125.20        14.49 o                         
   5   5   9         66.36         70.31        13.44 o                         
   6   5   9        107.41        129.36        18.82 o                         
   7   5   9         15.20          3.28        11.35 o                         
   8   5   9        101.32        153.96        51.03 o                         
  -9   6   9         14.37         -3.96        11.19 o                         
  -8   6   9          2.61         -0.46         8.14 o                         
  -7   6   9          0.59          6.39         8.61 o                         
  -6   6   9         90.79        114.91        11.97 o                         
  -5   6   9          1.46          3.30         6.07 o                         
  -4   6   9          3.24         -0.01         6.00 o                         
  -3   6   9        201.79        234.40        16.05 o                         
  -2   6   9        120.40        109.47        10.58 o                         
  -1   6   9        175.51        169.83        13.03 o                         
   0   6   9         28.48         27.04         6.12 o                         
   1   6   9         65.17         50.49         7.01 o                         
   2   6   9         33.94         44.36         7.09 o                         
   3   6   9        167.20        184.10        14.00 o                         
   4   6   9         72.30         95.18        13.97 o                         
   5   6   9        177.82        151.61        17.21 o                         
   6   6   9          0.51         -6.16         8.75 o                         
   7   6   9         30.13         22.89        14.30 o                         
  -9   7   9         19.98          6.34        13.75 o                         
  -8   7   9          3.87          9.90         9.23 o                         
  -7   7   9         28.39         18.49         8.72 o                         
  -6   7   9          0.01         -6.27         6.37 o                         
  -5   7   9          0.16         -5.56         7.25 o                         
  -4   7   9        359.78        355.48        17.85 o                         
  -3   7   9         47.52         43.72         6.88 o                         
  -2   7   9         10.85         15.80         6.83 o                         
  -1   7   9        879.45        971.98        29.53 o                         
   0   7   9        132.10        112.00        11.17 o                         
   1   7   9          6.25          7.91         4.77 o                         
   2   7   9         12.59         26.55         6.65 o                         
   3   7   9          8.03          3.47         7.57 o                         
   4   7   9          3.04         -3.30         7.70 o                         
   5   7   9         72.07         62.29        15.37 o                         
   6   7   9        173.65        205.27        20.73 o                         
   7   7   9         45.48         35.02        14.18 o                         
  -9   8   9         28.32         19.36        11.62 o                         
  -8   8   9          7.62         -9.43         9.46 o                         
  -7   8   9         14.35         17.49         8.92 o                         
  -6   8   9          9.73         12.63         7.08 o                         
  -5   8   9         35.82         26.44        10.66 o                         
  -4   8   9        278.67        302.52        17.15 o                         
  -3   8   9         36.09         45.55         6.76 o                         
  -2   8   9         80.08         65.83         9.51 o                         
  -1   8   9         66.04         62.39         9.53 o                         
   0   8   9        447.01        468.02        20.49 o                         
   1   8   9        479.52        460.40        16.62 o                         
   2   8   9         18.47         16.70         5.50 o                         
   3   8   9          2.18          2.99         6.96 o                         
   4   8   9        492.79        554.06        44.03 o                         
   5   8   9         26.17          7.17        11.39 o                         
   6   8   9          3.82         -9.48         9.48 o                         
   7   8   9          5.99         -7.68        10.90 o                         
  -8   9   9          1.99         19.44        10.95 o                         
  -7   9   9         23.35         12.45         8.37 o                         
  -6   9   9         78.22         70.69        12.20 o                         
  -5   9   9          2.88         -6.12         6.12 o                         
  -4   9   9        264.13        252.12        14.87 o                         
  -3   9   9         10.72         21.26         5.61 o                         
  -2   9   9         12.76         15.33         6.11 o                         
  -1   9   9        286.73        272.57        16.44 o                         
   0   9   9         50.30         67.43         8.01 o                         
   1   9   9          5.83          3.82         5.77 o                         
   2   9   9        466.60        500.42        21.17 o                         
   3   9   9          3.23          5.02         6.82 o                         
   4   9   9          2.48         -6.82         6.82 o                         
   5   9   9         17.98         41.77        11.79 o                         
   6   9   9         23.42         44.10        11.66 o                         
   7   9   9         17.98         -5.47        10.89 o                         
  -8  10   9          4.00         -9.72        10.26 o                         
  -7  10   9          4.99         -7.51         7.86 o                         
  -6  10   9         72.66         87.17        11.46 o                         
  -5  10   9         82.13         91.01        18.04 o                         
  -4  10   9          8.77          6.63         7.53 o                         
  -3  10   9         93.74         86.87         7.85 o                         
  -2  10   9         70.52         51.50        12.56 o                         
  -1  10   9         20.45         17.13         5.97 o                         
   0  10   9        139.21        167.34        10.93 o                         
   1  10   9        348.89        338.18        16.08 o                         
   2  10   9          0.66         -2.85         4.79 o                         
   3  10   9         90.41         82.03        13.20 o                         
   4  10   9         11.85          2.38         8.57 o                         
   5  10   9         10.17         10.49         9.79 o                         
   6  10   9         91.32         88.17        16.57 o                         
  -8  11   9         12.47         19.60        10.17 o                         
  -7  11   9          0.78         -8.32         9.87 o                         
  -6  11   9         51.48         29.61        11.61 o                         
  -5  11   9        108.89         94.50        11.91 o                         
  -4  11   9          2.07         -6.13         6.13 o                         
  -3  11   9          0.00         -7.35         7.35 o                         
  -2  11   9          3.69          5.82         7.15 o                         
  -1  11   9         18.68         16.06        10.39 o                         
   0  11   9          1.94         -1.59         5.03 o                         
   1  11   9         44.18         41.08         7.43 o                         
   2  11   9          8.49          3.97         5.79 o                         
   3  11   9         90.35         78.11        11.31 o                         
   4  11   9         19.77         -0.03         8.01 o                         
   5  11   9          8.02          6.56        10.24 o                         
   6  11   9         47.66         56.20        15.01 o                         
  -7  12   9         13.11          3.15        11.47 o                         
  -6  12   9          2.19         -8.13         8.13 o                         
  -5  12   9         20.24         19.07         7.39 o                         
  -4  12   9         16.54         13.73         7.51 o                         
  -3  12   9         10.01         30.52         9.60 o                         
  -2  12   9         16.93         19.49         8.56 o                         
  -1  12   9        109.45        110.95        12.01 o                         
   0  12   9        137.96        141.54        12.20 o                         
   1  12   9          5.67          0.78         5.70 o                         
   2  12   9         59.84         54.22         7.86 o                         
   3  12   9         24.00          9.93        10.16 o                         
   4  12   9         20.67         17.86        11.72 o                         
   5  12   9         17.61         11.47        10.56 o                         
   6  12   9          4.22         -5.74        10.79 o                         
  -7  13   9          5.76         27.22        12.81 o                         
  -6  13   9          0.12          4.62         9.67 o                         
  -5  13   9          0.08         -8.44         8.44 o                         
  -4  13   9          2.10          5.37         7.52 o                         
  -3  13   9         54.18         37.67         8.82 o                         
  -2  13   9        115.09        119.53        12.55 o                         
  -1  13   9          0.33          0.66         5.88 o                         
   0  13   9         41.62         47.69        13.51 o                         
   1  13   9          3.08         -4.31         6.02 o                         
   2  13   9         15.08          0.22         8.00 o                         
   3  13   9          4.83          2.44         7.36 o                         
   4  13   9         36.52         20.12         9.08 o                         
   5  13   9        174.45        153.66        24.76 o                         
  -6  14   9          0.23        -11.25        11.25 o                         
  -5  14   9        153.75        152.21        20.03 o                         
  -4  14   9          9.48         11.32         8.84 o                         
  -3  14   9         57.63         52.91        11.05 o                         
  -2  14   9          1.13         -6.77         6.77 o                         
  -1  14   9          2.25         -3.75         5.52 o                         
   0  14   9         89.13         81.56        10.45 o                         
   1  14   9        127.34        150.10        12.79 o                         
   2  14   9          0.05         -7.18         7.18 o                         
   3  14   9         85.40        100.08        12.85 o                         
   4  14   9        234.73        280.05        24.62 o                         
   5  14   9         35.53         39.43        13.32 o                         
  -6  15   9         19.65          9.96        12.46 o                         
  -5  15   9          0.31         -9.44         9.44 o                         
  -4  15   9          0.32         16.79        10.40 o                         
  -3  15   9        165.14        184.09        15.21 o                         
  -2  15   9          0.23          0.99         7.05 o                         
  -1  15   9         14.02         15.81         7.89 o                         
   0  15   9         16.41         42.79         8.61 o                         
   1  15   9         29.32         31.37         7.93 o                         
   2  15   9          0.23         -4.61         9.72 o                         
   3  15   9         51.43         66.66        12.33 o                         
   4  15   9          2.75        -14.54        14.54 o                         
  -5  16   9         63.59         79.35        15.55 o                         
  -4  16   9         15.24         11.43        10.63 o                         
  -3  16   9          6.45          4.25         8.72 o                         
  -2  16   9          0.41         -3.80         7.88 o                         
  -1  16   9          0.01         -9.30         9.30 o                         
   0  16   9          1.93          2.78         8.23 o                         
   1  16   9        131.39        145.53        18.23 o                         
   2  16   9         20.24         26.34        10.98 o                         
   3  16   9         35.58         15.16        13.59 o                         
   4  16   9         21.02         40.14        19.94 o                         
  -4  17   9         12.43         -6.69        14.02 o                         
  -3  17   9         49.90         60.61        11.07 o                         
  -2  17   9          8.63         -0.54        10.61 o                         
  -1  17   9          4.48         -0.94        10.82 o                         
   0  17   9         45.53         55.43        12.06 o                         
   1  17   9          4.26        -11.06        11.06 o                         
   2  17   9          2.25         -9.01        11.22 o                         
   3  17   9         56.52         72.66        21.82 o                         
  -3  18   9          1.23        -10.79        10.79 o                         
  -2  18   9         26.93         37.14        23.43 o                         
  -1  18   9          6.35         -9.86         9.86 o                         
   0  18   9          1.01        -16.12        16.12 o                         
   1  18   9          2.57          0.09        11.69 o                         
  -9   0  10         45.01        -31.30        34.11 o                         
  -8   0  10          3.60        -13.14        14.36 o                         
  -7   0  10         14.17         34.55        14.62 o                         
  -6   0  10         30.11         27.92        12.26 o                         
  -5   0  10         14.38         16.29        10.78 o                         
  -4   0  10         75.88         82.81        14.91 o                         
  -3   0  10         37.07         26.97        10.78 o                         
  -2   0  10         32.71         24.65         9.05 o                         
  -1   0  10        172.77        185.18        20.30 o                         
   0   0  10       1097.88       1252.47        79.27 o                         
   1   0  10        115.60         92.11        16.04 o                         
   2   0  10         36.31         30.34        11.65 o                         
   3   0  10         58.64         62.16        17.23 o                         
   4   0  10         44.44         53.11        20.38 o                         
   5   0  10        122.94        103.96        19.66 o                         
   6   0  10         58.30         21.42        17.55 o                         
   7   0  10         99.36        112.61        26.73 o                         
  -9   1  10          9.33         -2.88        12.59 o                         
  -8   1  10          4.75          2.14        12.61 o                         
  -7   1  10         59.78         48.42        11.89 o                         
  -6   1  10         22.76         19.87         7.69 o                         
  -5   1  10         24.02         21.10         8.39 o                         
  -4   1  10          3.16         -2.85         6.43 o                         
  -3   1  10         20.16         25.25         7.87 o                         
  -2   1  10         19.58          4.45         6.85 o                         
  -1   1  10        129.33        136.08        11.04 o                         
   0   1  10        904.65        896.42        28.76 o                         
   1   1  10         80.19         66.18        13.62 o                         
   2   1  10        207.28        220.11        15.48 o                         
   3   1  10        311.38        298.28        23.74 o                         
   4   1  10         96.92        107.46        15.73 o                         
   5   1  10        158.72        191.34        20.50 o                         
   6   1  10        112.94        139.04        18.40 o                         
   7   1  10         35.30         47.82        15.72 o                         
  -9   2  10         24.13         31.84        28.67 o                         
  -8   2  10          3.04          0.46        12.89 o                         
  -7   2  10          4.98         -7.99         7.99 o                         
  -6   2  10          3.48         -2.39         7.61 o                         
  -5   2  10          2.66          2.74         6.81 o                         
  -4   2  10        104.35        122.62        13.43 o                         
  -3   2  10         28.89         12.58         8.05 o                         
  -2   2  10         16.50         14.50         6.40 o                         
  -1   2  10         22.70         23.29         5.91 o                         
   0   2  10        599.28        604.89        23.99 o                         
   1   2  10          0.44          1.04         6.51 o                         
   2   2  10          6.24         14.58        12.59 o                         
   3   2  10          9.55         15.93         9.44 o                         
   4   2  10         59.66         46.76        11.80 o                         
   5   2  10         46.92         62.09        13.37 o                         
   6   2  10         10.74          2.35        11.15 o                         
   7   2  10         13.60          9.62        11.78 o                         
  -8   3  10         26.31         13.39        14.48 o                         
  -7   3  10          2.23          3.50         8.25 o                         
  -6   3  10          2.14         -0.83         7.62 o                         
  -5   3  10          7.68          2.13         7.56 o                         
  -4   3  10         77.56         65.03        11.14 o                         
  -3   3  10          0.22         -7.23         7.23 o                         
  -2   3  10         14.40          7.52         8.19 o                         
  -1   3  10         54.09         43.92         8.72 o                         
   0   3  10        349.68        371.30        19.64 o                         
   1   3  10          5.95          3.01         8.42 o                         
   2   3  10        180.07        178.55        14.82 o                         
   3   3  10         39.90         48.00        13.64 o                         
   4   3  10          4.21         -2.04         8.49 o                         
   5   3  10         53.82         41.99        13.89 o                         
   6   3  10        238.79        331.47        46.86 o                         
   7   3  10          2.17         26.66        13.32 o                         
  -8   4  10         12.97          8.39        10.12 o                         
  -7   4  10          1.19         10.21         9.41 o                         
  -6   4  10         56.49         65.16        11.35 o                         
  -5   4  10          1.66          1.24         7.16 o                         
  -4   4  10        109.35        104.09        12.05 o                         
  -3   4  10         20.45         27.13         8.21 o                         
  -2   4  10        204.42        185.67        15.98 o                         
  -1   4  10         10.38          8.71         6.96 o                         
   0   4  10        186.87        185.92        14.21 o                         
   1   4  10        419.99        402.81        19.41 o                         
   2   4  10          0.42         11.97         6.46 o                         
   3   4  10         17.49         21.03        11.16 o                         
   4   4  10          1.08          1.22         8.88 o                         
   5   4  10          0.04         -3.15         9.15 o                         
   6   4  10         21.90         19.17        11.95 o                         
   7   4  10          3.65         -5.86        16.67 o                         
  -8   5  10          8.86         -1.02        10.39 o                         
  -7   5  10          0.84         -9.05         9.11 o                         
  -6   5  10          8.00         13.43        10.45 o                         
  -5   5  10         12.96         -2.52         8.35 o                         
  -4   5  10         29.35         32.65        11.93 o                         
  -3   5  10         21.65          9.52         7.32 o                         
  -2   5  10         68.28         62.82        11.17 o                         
  -1   5  10         11.93          2.38         6.11 o                         
   0   5  10         18.45          8.69         5.82 o                         
   1   5  10         70.63         60.02         8.89 o                         
   2   5  10        183.82        205.59        17.48 o                         
   3   5  10          0.08         -0.31         8.61 o                         
   4   5  10        210.89        221.47        21.05 o                         
   5   5  10          3.41         -9.07         9.07 o                         
   6   5  10        165.55        168.31        35.92 o                         
  -8   6  10          8.40         -2.11        10.38 o                         
  -7   6  10         21.55         21.57        10.17 o                         
  -6   6  10          0.19         -3.58         7.64 o                         
  -5   6  10        146.10        166.77        16.04 o                         
  -4   6  10         10.99         -7.42         7.42 o                         
  -3   6  10        112.27         96.31         9.44 o                         
  -2   6  10        118.67        110.71        12.00 o                         
  -1   6  10         78.37         67.19         8.90 o                         
   0   6  10          8.24         -3.66         8.91 o                         
   1   6  10        237.01        206.11        13.32 o                         
   2   6  10         18.36         14.79         6.61 o                         
   3   6  10          2.83         -2.11         9.39 o                         
   4   6  10         26.24         33.65        10.84 o                         
   5   6  10         20.20         30.39        10.79 o                         
   6   6  10         64.78         67.81        13.57 o                         
  -8   7  10          5.10          5.01        11.09 o                         
  -7   7  10          4.87          6.74        12.36 o                         
  -6   7  10         41.39         17.90         9.73 o                         
  -5   7  10         72.82         73.85        12.46 o                         
  -4   7  10          5.80         -7.46         7.46 o                         
  -3   7  10         77.60         72.69         8.42 o                         
  -2   7  10         11.53          8.70         7.16 o                         
  -1   7  10         36.07         28.31         7.07 o                         
   0   7  10          0.29         11.45         5.86 o                         
   1   7  10         37.28         22.66         7.01 o                         
   2   7  10        260.08        254.56        16.10 o                         
   3   7  10         42.79         55.47        12.87 o                         
   4   7  10        115.00         96.69        14.71 o                         
   5   7  10          9.28          3.34        10.62 o                         
   6   7  10          0.50          9.00        11.44 o                         
  -8   8  10          0.64         -8.93        12.81 o                         
  -7   8  10          5.02          4.19        10.21 o                         
  -6   8  10         10.77          7.91         9.11 o                         
  -5   8  10          7.09          4.39         8.31 o                         
  -4   8  10         69.42         77.08        10.92 o                         
  -3   8  10         45.30         48.56        11.56 o                         
  -2   8  10         74.77         78.37        13.74 o                         
  -1   8  10         26.89         23.27        11.85 o                         
   0   8  10         49.19         48.95         8.58 o                         
   1   8  10        125.28        121.53        10.87 o                         
   2   8  10          0.90         -5.14         5.66 o                         
   3   8  10          4.51         -1.38         8.29 o                         
   4   8  10          3.55         -1.39        10.64 o                         
   5   8  10         91.51         87.10        18.08 o                         
   6   8  10        105.12        101.87        16.48 o                         
  -7   9  10         20.45         16.76        10.10 o                         
  -6   9  10         46.60         42.49        10.75 o                         
  -5   9  10         61.13         62.84        11.31 o                         
  -4   9  10         93.59         97.67        15.30 o                         
  -3   9  10         46.30         53.60        10.06 o                         
  -2   9  10          0.30         -0.87         6.05 o                         
  -1   9  10         17.53          9.70         6.11 o                         
   0   9  10          4.38          7.59         5.14 o                         
   1   9  10        101.87         97.46        10.77 o                         
   2   9  10        163.48        160.82        15.58 o                         
   3   9  10        210.35        190.17        19.03 o                         
   4   9  10         28.17         46.40        12.50 o                         
   5   9  10         68.43         73.61        14.92 o                         
   6   9  10         28.56         57.13        24.92 o                         
  -7  10  10          3.49          8.18        10.31 o                         
  -6  10  10          0.27         -9.54         9.54 o                         
  -5  10  10         11.58         -1.70         8.96 o                         
  -4  10  10         16.30         -0.65         7.21 o                         
  -3  10  10        137.99        126.74        13.80 o                         
  -2  10  10          0.01         -5.96         5.96 o                         
  -1  10  10         99.35        104.90        10.28 o                         
   0  10  10          6.30          5.96         5.60 o                         
   1  10  10        121.92        128.84        12.07 o                         
   2  10  10          7.16          7.08         7.59 o                         
   3  10  10          0.95         11.63         8.14 o                         
   4  10  10         16.33         35.99        13.33 o                         
   5  10  10        154.88        167.80        18.75 o                         
  -7  11  10          0.04          1.09        10.44 o                         
  -6  11  10          0.13          1.33         9.18 o                         
  -5  11  10        223.50        218.94        17.99 o                         
  -4  11  10         47.46         42.73         8.70 o                         
  -3  11  10          0.35         -3.72         8.39 o                         
  -2  11  10          2.37          9.70         7.06 o                         
  -1  11  10        108.42        127.54        13.59 o                         
   0  11  10          7.52         13.93         6.98 o                         
   1  11  10         19.86         24.62         7.43 o                         
   2  11  10         61.26         61.24        18.04 o                         
   3  11  10        108.39        124.58        14.11 o                         
   4  11  10          3.43        -10.11        10.11 o                         
   5  11  10        108.49        117.90        17.21 o                         
  -6  12  10         17.72         -8.94        10.74 o                         
  -5  12  10        104.86         83.10        14.38 o                         
  -4  12  10         14.37          8.09        15.29 o                         
  -3  12  10         15.89          8.08         9.59 o                         
  -2  12  10         25.69         24.84         8.97 o                         
  -1  12  10         39.59         51.95         9.66 o                         
   0  12  10        101.32        113.72        12.97 o                         
   1  12  10         10.93          3.93         8.50 o                         
   2  12  10          0.23         -8.77         8.77 o                         
   3  12  10         24.53         25.96         9.47 o                         
   4  12  10          1.44          4.11        10.87 o                         
  -6  13  10          5.46          9.00        17.44 o                         
  -5  13  10         29.90         45.38        13.10 o                         
  -4  13  10         15.41          5.34        10.64 o                         
  -3  13  10          2.92        -12.31        12.80 o                         
  -2  13  10          0.34         -7.99         7.99 o                         
  -1  13  10         26.47         18.64         8.38 o                         
   0  13  10          0.01          2.27         8.22 o                         
   1  13  10         11.24         12.02         7.78 o                         
   2  13  10         11.64         -7.79        12.31 o                         
   3  13  10          6.26         11.77        30.30 o                         
   4  13  10         49.10         33.17        16.58 o                         
  -5  14  10          0.08        -11.52        11.52 o                         
  -4  14  10         31.51         16.42        12.92 o                         
  -3  14  10          4.30         -6.89        10.77 o                         
  -2  14  10          2.78         -7.14         7.14 o                         
  -1  14  10          0.76          1.35        10.14 o                         
   0  14  10         17.11         21.86        14.57 o                         
   1  14  10          0.08         -8.91         8.91 o                         
   2  14  10         21.58         12.69        16.51 o                         
   3  14  10          1.50         -8.17         9.77 o                         
  -4  15  10          6.99         -9.54         9.54 o                         
  -3  15  10          0.29         -8.87         8.87 o                         
  -2  15  10         12.68        -12.53        12.53 o                         
  -1  15  10          0.09         -8.58         8.58 o                         
   0  15  10         16.22         13.82         9.15 o                         
   1  15  10          2.80          0.12        17.59 o                         
   2  15  10         33.98          1.28        13.38 o                         
  -3  16  10          6.44          9.09        10.39 o                         
  -2  16  10         11.70         22.65        11.77 o                         
  -1  16  10          7.34         -0.47         9.31 o                         
   0  16  10          0.73        -14.68        14.68 o                         
   1  16  10          5.42         16.98        11.90 o                         
  -7   1  11         10.49         19.36        10.87 o                         
  -6   1  11         15.43          8.34        12.77 o                         
  -5   1  11          0.15          5.84         8.29 o                         
  -4   1  11          8.89         -6.97         8.48 o                         
  -3   1  11         15.94         33.02         9.91 o                         
  -2   1  11          3.17          1.90         6.16 o                         
  -1   1  11          9.01          5.14         8.32 o                         
   0   1  11         15.50          1.10         7.51 o                         
   1   1  11         28.76         32.00         9.11 o                         
   2   1  11         24.04          4.22         7.61 o                         
   3   1  11          3.53          5.34         8.79 o                         
   4   1  11          0.02         -1.11        10.60 o                         
   5   1  11         29.44         27.71        13.31 o                         
   6   1  11          3.58        -16.46        18.58 o                         
  -7   2  11         30.13         40.72        12.34 o                         
  -6   2  11         45.41         44.26        10.33 o                         
  -5   2  11         37.62         36.06        10.72 o                         
  -4   2  11          3.53          3.94         9.00 o                         
  -3   2  11          9.76          8.15         6.94 o                         
  -2   2  11         11.51         10.23        11.08 o                         
  -1   2  11          0.31         -5.70         7.95 o                         
   0   2  11        308.66        265.77        31.90 o                         
   1   2  11         91.73        129.22        16.91 o                         
   2   2  11          3.75          4.85         7.17 o                         
   3   2  11        116.78         95.18        14.04 o                         
   4   2  11         43.50         46.81        12.48 o                         
   5   2  11         38.71         22.98        16.05 o                         
  -7   3  11          0.07         -9.65        15.88 o                         
  -6   3  11          0.00         -3.61        11.24 o                         
  -5   3  11         19.53         26.93         9.42 o                         
  -4   3  11          8.07         -2.21         8.46 o                         
  -3   3  11          7.02         13.00         9.10 o                         
  -2   3  11        368.12        366.80        22.58 o                         
  -1   3  11         67.72         77.15         9.69 o                         
   0   3  11         10.37          4.61         8.13 o                         
   1   3  11          4.78         -9.13         9.22 o                         
   2   3  11          0.29          5.69         6.66 o                         
   3   3  11        118.48        113.05        15.91 o                         
   4   3  11         19.53         15.03        10.40 o                         
   5   3  11         56.59         46.25        19.93 o                         
  -7   4  11          5.50         -6.58        12.44 o                         
  -6   4  11         54.95         50.28        11.90 o                         
  -5   4  11          2.56        -10.26        10.26 o                         
  -4   4  11         82.43         85.32        16.25 o                         
  -3   4  11          6.06         -1.83         7.31 o                         
  -2   4  11          2.88         -2.55         7.46 o                         
  -1   4  11          0.66          0.00         6.48 o                         
   0   4  11         89.73         77.19        11.65 o                         
   1   4  11         23.86         17.07         8.75 o                         
   2   4  11         28.13         41.66        10.94 o                         
   3   4  11        108.93        106.41        15.58 o                         
   4   4  11        194.44        273.10        26.36 o                         
   5   4  11          9.57         16.55        12.08 o                         
  -7   5  11         10.67          2.44        10.45 o                         
  -6   5  11          4.78         -6.43        10.28 o                         
  -5   5  11         10.48         -4.22         8.82 o                         
  -4   5  11         13.92         13.35         9.21 o                         
  -3   5  11        127.64        157.60        15.78 o                         
  -2   5  11          1.21          7.00         8.62 o                         
  -1   5  11         70.95         64.82        12.11 o                         
   0   5  11         17.49         11.66         7.12 o                         
   1   5  11         47.01         51.99         8.80 o                         
   2   5  11          0.05          1.33         9.49 o                         
   3   5  11          0.57         -4.77         9.80 o                         
   4   5  11          8.78         -3.98        10.24 o                         
   5   5  11         30.09         40.66        12.47 o                         
  -7   6  11          9.97          3.18        14.28 o                         
  -6   6  11         48.82         53.50        14.00 o                         
  -5   6  11         26.01         20.77        10.58 o                         
  -4   6  11          8.78          3.51         8.18 o                         
  -3   6  11        111.38        112.44        13.83 o                         
  -2   6  11        107.55         83.71        12.82 o                         
  -1   6  11        142.87        139.56        13.11 o                         
   0   6  11         17.89         13.50         7.43 o                         
   1   6  11          2.57         -5.50         6.47 o                         
   2   6  11          1.33         -4.66        11.56 o                         
   3   6  11         26.43         33.71        12.58 o                         
   4   6  11        119.93        118.78        23.28 o                         
   5   6  11          3.74         -7.92        12.15 o                         
  -7   7  11          0.03         -6.57        11.39 o                         
  -6   7  11          3.00        -12.10        12.10 o                         
  -5   7  11         37.39         23.77        10.65 o                         
  -4   7  11         16.46          5.43         9.85 o                         
  -3   7  11        142.33        145.82        15.95 o                         
  -2   7  11         30.98         33.82        10.77 o                         
  -1   7  11         61.01         64.56         9.70 o                         
   0   7  11         11.70         14.19         8.95 o                         
   1   7  11          0.62         -1.14         6.61 o                         
   2   7  11        141.17        160.87        14.31 o                         
   3   7  11         46.35         59.60        19.97 o                         
   4   7  11         58.92         43.63        13.75 o                         
   5   7  11         19.08         21.71        13.83 o                         
  -6   8  11        117.37        113.94        15.31 o                         
  -5   8  11          0.51         11.11        10.03 o                         
  -4   8  11          0.83          4.65         8.46 o                         
  -3   8  11         91.56         79.99        12.49 o                         
  -2   8  11         30.44         22.26         9.44 o                         
  -1   8  11          2.60         -3.89         7.49 o                         
   0   8  11         51.24         65.62         9.04 o                         
   1   8  11          0.05          0.13         6.47 o                         
   2   8  11        184.47        205.09        15.19 o                         
   3   8  11        188.35        186.57        25.01 o                         
   4   8  11         28.59         34.37        12.16 o                         
  -6   9  11         17.89         -5.51        11.63 o                         
  -5   9  11         79.35        103.53        26.19 o                         
  -4   9  11          3.91          3.27        10.15 o                         
  -3   9  11         13.41         12.51        11.22 o                         
  -2   9  11         40.92         10.56         8.92 o                         
  -1   9  11         83.05         85.62        11.40 o                         
   0   9  11         42.72         33.34        11.79 o                         
   1   9  11         21.38         11.56         9.85 o                         
   2   9  11         12.66          0.00         8.78 o                         
   3   9  11         26.47         30.93        18.19 o                         
   4   9  11          0.13         -9.96        10.41 o                         
  -6  10  11         26.16         16.00        42.82 o                         
  -5  10  11         10.77          9.06        11.00 o                         
  -4  10  11         46.34          8.43        17.02 o                         
  -3  10  11         48.70         47.97        10.78 o                         
  -2  10  11        121.26        119.83        16.32 o                         
  -1  10  11         31.76         39.41         8.46 o                         
   0  10  11         38.69         23.91         9.25 o                         
   1  10  11        111.99        106.62        13.32 o                         
   2  10  11          9.30         21.25        15.37 o                         
   3  10  11          9.20          1.45        10.34 o                         
   4  10  11         14.91          2.28        17.30 o                         
  -5  11  11          0.94          6.50        12.04 o                         
  -4  11  11         24.55         23.97        11.61 o                         
  -3  11  11          0.10          1.22        12.29 o                         
  -2  11  11        146.49        169.62        21.28 o                         
  -1  11  11         59.76         34.57         9.35 o                         
   0  11  11          2.51         -7.70         7.70 o                         
   1  11  11          8.55          3.48         9.95 o                         
   2  11  11          2.22        -10.41        10.41 o                         
   3  11  11          2.57          3.63        16.16 o                         
  -4  12  11          1.26        -10.72        10.72 o                         
  -3  12  11          0.04         -9.88         9.88 o                         
  -2  12  11         24.11         21.14        11.29 o                         
  -1  12  11         17.55         22.13        10.30 o                         
   0  12  11         22.30         17.38        10.92 o                         
   1  12  11          0.18         -3.28        11.02 o                         
   2  12  11         31.72         23.65        12.05 o                         
  -3  13  11         10.94         18.84        10.81 o                         
  -2  13  11          1.57         -0.02         8.94 o                         
  -1  13  11         10.74         -8.69         8.69 o                         
   0  13  11         23.26         23.88        11.23 o                         
   1  13  11          3.16         11.20        13.92 o                         
   2  13  11         14.92         34.85        36.94 o                         
  -2  14  11         16.05          0.86        10.69 o                         
  -1  14  11          4.61        -11.66        12.13 o                         
   0  14  11         16.85         21.67        15.59 o                         
  -6   0  12          0.05        -13.69        14.31 o                         
  -5   0  12         19.48        -12.84        14.17 o                         
  -4   0  12          1.50        -12.51        12.51 o                         
  -3   0  12         32.62         44.31        13.91 o                         
  -2   0  12        465.44        560.68        69.67 o                         
  -1   0  12          0.50         -7.41        12.63 o                         
   0   0  12         90.71        104.53        30.92 o                         
   1   0  12        106.99        126.38        22.79 o                         
   2   0  12         17.28         25.03        13.08 o                         
   3   0  12         62.86        120.66        43.25 o                         
   4   0  12         35.53         28.05        25.49 o                         
  -6   1  12         31.71         28.80        15.16 o                         
  -5   1  12         18.64         -3.61         9.75 o                         
  -4   1  12          4.55          9.15         8.81 o                         
  -3   1  12         24.97         19.99        10.32 o                         
  -2   1  12        136.81        164.48        15.85 o                         
  -1   1  12         35.91         11.77        10.35 o                         
   0   1  12         33.38         33.44        11.78 o                         
   1   1  12          3.28         -8.11         9.43 o                         
   2   1  12         35.90         18.57        10.17 o                         
   3   1  12         93.66        113.54        20.77 o                         
   4   1  12         43.83         46.56        13.93 o                         
  -6   2  12          0.35         -7.15        10.95 o                         
  -5   2  12          0.59          5.25        10.41 o                         
  -4   2  12          0.07         -6.09        10.30 o                         
  -3   2  12         50.63         57.84        11.61 o                         
  -2   2  12        405.09        476.26        23.55 o                         
  -1   2  12          4.19         -8.85         8.85 o                         
   0   2  12         23.09         44.66        10.68 o                         
   1   2  12         78.41         92.36        15.76 o                         
   2   2  12         20.13         24.86        12.93 o                         
   3   2  12          0.12         -1.79        10.83 o                         
   4   2  12         72.45         82.37        16.38 o                         
  -6   3  12          0.00        -12.05        12.05 o                         
  -5   3  12          8.08        -12.04        12.61 o                         
  -4   3  12         10.22         13.74        16.05 o                         
  -3   3  12          6.09         17.70         9.42 o                         
  -2   3  12         21.56         15.90         8.63 o                         
  -1   3  12          2.35          3.52         7.81 o                         
   0   3  12         29.74         22.89         9.33 o                         
   1   3  12         29.66         27.67        10.07 o                         
   2   3  12          0.72         -4.40         9.78 o                         
   3   3  12          0.65         -9.41        11.69 o                         
   4   3  12         93.54         88.71        19.06 o                         
  -6   4  12          0.24        -13.48        18.85 o                         
  -5   4  12          8.33         11.12        20.85 o                         
  -4   4  12          9.54         -9.92         9.92 o                         
  -3   4  12         15.12          6.11         9.19 o                         
  -2   4  12        169.66        183.93        21.49 o                         
  -1   4  12         25.27          0.12         8.94 o                         
   0   4  12         14.83         22.47         8.49 o                         
   1   4  12         51.45         47.64        12.47 o                         
   2   4  12         61.32         82.22        16.04 o                         
   3   4  12         15.35         10.69        11.60 o                         
  -5   5  12          3.46         14.88        10.89 o                         
  -4   5  12          7.11        -10.06        15.38 o                         
  -3   5  12          7.48         -4.42         9.15 o                         
  -2   5  12          1.54         -7.77         7.77 o                         
  -1   5  12         49.88         12.13         9.61 o                         
   0   5  12         35.14         29.60         9.15 o                         
   1   5  12         19.10         18.76         9.13 o                         
   2   5  12         29.75         10.67        10.94 o                         
   3   5  12          6.03          1.94        10.85 o                         
  -5   6  12         11.49          2.97        10.96 o                         
  -4   6  12         25.23          4.56        11.95 o                         
  -3   6  12          1.67         -5.70         9.48 o                         
  -2   6  12         19.80         -2.93         9.35 o                         
  -1   6  12         25.79         15.89         8.57 o                         
   0   6  12          2.60         -9.05         9.05 o                         
   1   6  12         10.30          0.75        12.69 o                         
   2   6  12         87.14        106.19        17.36 o                         
   3   6  12          3.24         -4.86        10.87 o                         
  -5   7  12          0.34        -13.23        13.23 o                         
  -4   7  12          0.84         -9.75         9.75 o                         
  -3   7  12         31.59         13.15        12.12 o                         
  -2   7  12          0.72         -7.59         8.11 o                         
  -1   7  12        102.13        110.99        15.47 o                         
   0   7  12         27.49         19.01        10.10 o                         
   1   7  12          5.13          1.00         9.42 o                         
   2   7  12         29.16         20.42        12.94 o                         
   3   7  12         51.29         52.21        16.11 o                         
  -4   8  12          0.10         -5.38        10.04 o                         
  -3   8  12          3.43         -8.12        15.14 o                         
  -2   8  12          0.93          9.01        13.70 o                         
  -1   8  12         61.80         48.21        12.70 o                         
   0   8  12         90.90         78.77        12.56 o                         
   1   8  12         64.00         49.84        12.21 o                         
   2   8  12          0.21         -1.87        11.92 o                         
  -4   9  12         35.03         13.24        13.43 o                         
  -3   9  12          0.46        -12.57        12.57 o                         
  -2   9  12          0.15         -9.59         9.59 o                         
  -1   9  12          3.70         -8.96         8.96 o                         
   0   9  12         17.04         16.60         8.98 o                         
   1   9  12          7.25         -4.83         9.72 o                         
   2   9  12         26.88         21.69        35.25 o                         
  -3  10  12         28.07          4.69        14.32 o                         
  -2  10  12          1.95         -8.89         8.89 o                         
  -1  10  12         38.18         31.86         9.83 o                         
   0  10  12         65.21         50.79        11.97 o                         
   1  10  12         22.90         23.25        14.36 o                         
  -1  11  12          0.40         17.13        19.63 o                         
  -3   1  13          0.23          3.10        11.10 o                         
  -2   1  13         38.46         36.93        16.88 o                         
  -1   1  13          0.04        -11.03        11.03 o                         
   0   1  13          0.15          7.04        10.31 o                         
   1   1  13          8.39         -0.61        12.48 o                         
  -3   2  13         12.03          1.78        11.55 o                         
  -2   2  13         24.47         29.49        13.13 o                         
  -1   2  13          3.65        -10.00        10.00 o                         
   0   2  13         19.45         27.76        17.98 o                         
   1   2  13          7.95         -1.89        12.64 o                         
  -3   3  13          2.15         -0.01        12.11 o                         
  -2   3  13         32.15          7.11        11.89 o                         
  -1   3  13          6.41          2.04        12.96 o                         
   0   3  13          2.98        -10.17        10.17 o                         
   1   3  13        152.46        156.91        36.33 o                         
  -3   4  13         29.72         36.26        19.94 o                         
  -2   4  13         41.98         26.46        11.92 o                         
  -1   4  13          2.54         -4.86        14.97 o                         
   0   4  13          0.17        -10.25        10.25 o                         
  -2   5  13         86.14         54.03        22.91 o                         
  -1   5  13          0.19         -8.99         8.99 o                         
   0   5  13          2.60         36.35        23.15 o                         
                                                                                
